# Supplementary material for: Transcriptome Dynamics Underlying Magnesium Deficiency Stress in Three Founding Saccharum Species
Source: Int J Mol Sci. 2022 Aug 26;23(17):9681. doi: 10.3390/ijms23179681 (PMC9456333; doi:10.3390/ijms23179681)
Supplement: Supplementary file 1 [file ijms-23-09681-s001.zip]

Archive with 13 entries (13 files):
- Supplementary file S1.xls
- Supplementary file S10.xls
- Supplementary file S11.pdf
- Supplementary file S12.xls
- Supplementary file S13.pdf
- Supplementary file S2.xls
- Supplementary file S3.xls
- Supplementary file S4.pdf
- Supplementary file S5.xls
- Supplementary file S6.xls
- Supplementary file S7.xls
- Supplementary file S8.pdf
- Supplementary file S9.xls
