# Supplementary material for: Transcriptome Dynamics Underlying Magnesium Deficiency Stress in Three Founding Saccharum Species
Source: Int J Mol Sci. 2022 Aug 26;23(17):9681. doi: 10.3390/ijms23179681 (PMC9456333; doi:10.3390/ijms23179681)
Supplement: Supplementary file 1 [file ijms-23-09681-s001.zip › Supplementary file S1.xls]

## Sheet: Sheet1
Supplementary Table S1 Summary of the sequencing data of three Saccharum transcriptome
Sample	Raw Reads	Clean Reads	Raw Base(G)	Clean Base(G)
S. officinarum-0mM-1-LF1	12516716	11064658	3.76	3.32
S. officinarum-0mM-2-LF1	14740957	13155217	4.42	3.95
S. officinarum-0mM-3-LF1	11965335	10770062	3.59	3.23
S. officinarum-0.2mM-1-LF1	13062432	12412190	3.92	3.72
S. officinarum-0.2mM-2-LF1	15323870	14576234	4.6	4.37
S. officinarum-0.2mM-3-LF1	15866562	14998276	4.76	4.5
S. officinarum-1mM-1-LF1	11520572	10864431	3.46	3.26
S. officinarum-1mM-3-LF1	17708744	15930248	5.31	4.78
S. robustum-0MM-1-LF1	14407769	13432133	4.32	4.03
S. robustum-0mM-2-LF1	17272602	11580959	5.18	3.47
S. robustum-0mM-3-LF1	17402997	16227735	5.22	4.87
S. robustum-0.2mM-1-LF1	15420717	14711785	4.63	4.41
S. robustum-0.2mM-2-LF1	17600042	17084219	5.28	5.13
S. robustum-0.2mM-3-LF1	15692576	14886386	4.71	4.47
S. robustum-1mM-1-LF1	17814483	17038917	5.34	5.11
S. robustum-1mM-2-LF1	12306983	10443212	3.69	3.13
S. robustum-1mM-3-LF1	11008080	10185064	3.3	3.06
S. spontaneum-0mM-1-LF1	17272205	12243777	5.18	3.67
S. spontaneum-0mM-2-LF1	11611131	10399100	3.48	3.12
S. spontaneum-0mM-3-LF1	12717994	11709886	3.82	3.51
S. spontaneum-0.2mM-1-LF1	17664340	14819900	5.3	4.45
S. spontaneum-0.2mM-2-LF1	19682095	17025797	5.9	5.11
S. spontaneum-0.2mM-3-LF1	19932097	15922694	5.98	4.78
S. spontaneum-1mM-2-LF1	17485281	15936866	5.25	4.78
S. spontaneum-1mM-3-LF1	20814809	17258603	6.24	5.18
S. officinarum-0mM-1-R	37835946	35546608	5.68	5.33
S. officinarum-0mM-2-R	35129392	33521744	5.27	5.03
S. officinarum-0mM-3-R	34283948	32892630	5.14	4.93
S. officinarum-0.2mM-1-R	31297542	29725968	4.69	4.46
S. officinarum-0.2mM-2-R	36048748	34011572	5.41	5.1
S. officinarum-0.2mM-3-R	31520826	29464976	4.73	4.42
S. officinarum-1mM-1-R	27654680	25512186	4.15	3.83
S. officinarum-1mM-2-R	35266424	33299146	5.29	4.99
S. officinarum-1mM-3-R	29256536	26923106	4.39	4.04
S. robustum-0mM-1-R	32257792	29849908	4.84	4.48
S. robustum-0mM-2-R	34643188	33209594	5.2	4.98
S. robustum-0mM-3-R	27194114	25427490	4.08	3.81
S. robustum-0.2mM-1-R	35645944	33360468	5.35	5
S. robustum-0.2mM-2-R	32121478	29984750	4.82	4.5
S. robustum-0.2mM-3-R	29712188	27789032	4.46	4.17
S. robustum-1mM-1-R	29684960	27779878	4.45	4.17
S. robustum-1mM-2-R	31311496	28867922	4.7	4.33
S. robustum-1mM-3-R	29777710	27451840	4.47	4.12
S. spontaneum-0mM-1-R	27653752	26040462	4.15	3.91
S. spontaneum-0mM-2-R	28325878	25758488	4.25	3.86
S. spontaneum-0mM-3-R	27406424	25763308	4.11	3.86
S. spontaneum-0.2mM-1-R	27182010	25472100	4.08	3.82
S. spontaneum-0.2mM-2-R	34406548	32470466	5.16	4.87
S. spontaneum-1mM-1-R	31327602	28915292	4.7	4.34
S. spontaneum-1mM-2-R	37134724	34905810	5.57	5.24
S. spontaneum-1mM-3-R	39833790	38146354	5.98	5.72
Total	1222725029	1126769447	241.76	220.72
