# Supplementary material for: Transcriptome Dynamics Underlying Magnesium Deficiency Stress in Three Founding Saccharum Species
Source: Int J Mol Sci. 2022 Aug 26;23(17):9681. doi: 10.3390/ijms23179681 (PMC9456333; doi:10.3390/ijms23179681)
Supplement: Supplementary file 1 [file ijms-23-09681-s001.zip › Supplementary file S10.xls]

## Sheet: Sheet1
Supplementary Table S8: Functional category enrichment of DEGs under three Mg2+ concentration treatment in leaves or roots of three Saccharum species
	DEG number												Percentage
	S. officinarum				S. robustum				S. spontaneum				S. officinarum				S. robustum				S. spontaneum
	LEAF		ROOT		LEAF		ROOT		LEAF		ROOT		LEAF		ROOT		LEAF		ROOT		LEAF		ROOT
	up	down	up	down	up	down	up	down	up	down	up	down	up	down	up	down	up	down	up	down	up	down	up	down
protein	22	13	3	3	12	7	6	2	27	8	5	1	0.0977778	0.121495	0.075	0.25	0.0909091	0.132075	0.193548	0.25	0.145161	0.153846	0.277778	0.166667
RNA	31	16	7	1	13	10	7	2	13	10	1	1	0.137778	0.149533	0.175	0.0833333	0.0984848	0.188679	0.225806	0.25	0.0698925	0.192308	0.0555556	0.166667
misc	23	8	9	0	13	8	4	2	22	4	2	2	0.102222	0.0747664	0.225	0	0.0984848	0.150943	0.129032	0.25	0.11828	0.0769231	0.111111	0.333333
transport	37	9	3	0	21	3	2	1	18	3	5	0	0.164444	0.0841121	0.075	0	0.159091	0.0566038	0.0645161	0.125	0.0967742	0.0576923	0.277778	0
stress	12	3	4	2	8	4	2	0	16	6	1	0	0.0533333	0.0280374	0.1	0.166667	0.0606061	0.0754717	0.0645161	0	0.0860215	0.115385	0.0555556	0
signalling	11	9	2	3	9	2	2	0	5	0	1	0	0.0488889	0.0841121	0.05	0.25	0.0681818	0.0377358	0.0645161	0	0.0268817	0	0.0555556	0
hormone metabolism	7	8	3	1	2	2	5	0	5	5	1	0	0.0311111	0.0747664	0.075	0.0833333	0.0151515	0.0377358	0.16129	0	0.0268817	0.0961538	0.0555556	0
secondary metabolism	17	2	2	0	11	3	0	0	13	3	1	1	0.0755556	0.0186916	0.05	0	0.0833333	0.0566038	0	0	0.0698925	0.0576923	0.0555556	0.166667
lipid metabolism	3	2	0	0	7	4	1	0	15	0	0	1	0.0133333	0.0186916	0	0	0.0530303	0.0754717	0.0322581	0	0.0806452	0	0	0.166667
PS	7	3	1	1	3	3	0	0	2	2	0	0	0.0311111	0.0280374	0.025	0.0833333	0.0227273	0.0566038	0	0	0.0107527	0.0384615	0	0
Co-factor and vitamine metabolism	1	2	0	0	0	2	0	1	1	0	0	0	0.00444444	0.0186916	0	0	0	0.0377358	0	0.125	0.00537634	0	0	0
development	9	0	0	1	2	0	0	0	5	1	0	0	0.04	0	0	0.0833333	0.0151515	0	0	0	0.0268817	0.0192308	0	0
major CHO metabolism	5	4	1	0	6	0	0	0	10	0	0	0	0.0222222	0.0373832	0.025	0	0.0454545	0	0	0	0.0537634	0	0	0
amino acid metabolism	7	2	0	0	7	0	0	0	7	2	0	0	0.0311111	0.0186916	0	0	0.0530303	0	0	0	0.0376344	0.0384615	0	0
cell	11	2	1	0	3	0	1	0	5	0	0	0	0.0488889	0.0186916	0.025	0	0.0227273	0	0.0322581	0	0.0268817	0	0	0
redox	4	3	0	0	1	3	0	0	2	2	0	0	0.0177778	0.0280374	0	0	0.00757576	0.0566038	0	0	0.0107527	0.0384615	0	0
cell wall	3	3	2	0	1	0	0	0	6	1	0	0	0.0133333	0.0280374	0.05	0	0.00757576	0	0	0	0.0322581	0.0192308	0	0
minor CHO metabolism	2	4	1	0	3	1	0	0	1	1	0	0	0.00888889	0.0373832	0.025	0	0.0227273	0.0188679	0	0	0.00537634	0.0192308	0	0
nucleotide metabolism	4	4	0	0	4	0	0	0	2	1	0	0	0.0177778	0.0373832	0	0	0.030303	0	0	0	0.0107527	0.0192308	0	0
glycolysis	2	0	0	0	2	1	0	0	2	1	0	0	0.00888889	0	0	0	0.0151515	0.0188679	0	0	0.0107527	0.0192308	0	0
TCA / org transformation	2	0	0	0	3	0	1	0	1	0	0	0	0.00888889	0	0	0	0.0227273	0	0.0322581	0	0.00537634	0	0	0
tetrapyrrole synthesis	0	1	0	0	0	0	0	0	0	0	1	0	0	0.00934579	0	0	0	0	0	0	0	0	0.0555556	0
DNA	0	6	0	0	0	0	0	0	1	0	0	0	0	0.0560748	0	0	0	0	0	0	0.00537634	0	0	0
mitochondrial electron transport / ATP synthesis	2	0	1	0	1	0	0	0	3	0	0	0	0.00888889	0	0.025	0	0.00757576	0	0	0	0.016129	0	0	0
gluconeogenesis / glyoxylate cycle	0	0	0	0	0	0	0	0	0	2	0	0	0	0	0	0	0	0	0	0	0	0.0384615	0	0
N-metabolism	0	2	0	0	0	0	0	0	0	0	0	0	0	0.0186916	0	0	0	0	0	0	0	0	0	0
polyamine metabolism	0	0	0	0	0	0	0	0	2	0	0	0	0	0	0	0	0	0	0	0	0.0107527	0	0	0
metal handling	1	0	0	0	0	0	0	0	1	0	0	0	0.00444444	0	0	0	0	0	0	0	0.00537634	0	0	0
OPP	0	1	0	0	0	0	0	0	0	0	0	0	0	0.00934579	0	0	0	0	0	0	0	0	0	0
S-assimilation	2	0	0	0	0	0	0	0	0	0	0	0	0.00888889	0	0	0	0	0	0	0	0	0	0	0
Biodegradation of Xenobiotics	0	0	0	0	0	0	0	0	1	0	0	0	0	0	0	0	0	0	0	0	0.00537634	0	0	0
fermentation	0	0	0	0	0	0	0	0	0	0	0	0	0	0	0	0	0	0	0	0	0	0	0	0
C1-metabolism	0	0	0	0	0	0	0	0	0	0	0	0	0	0	0	0	0	0	0	0	0	0	0	0
micro RNA, natural antisense etc	0	0	0	0	0	0	0	0	0	0	0	0	0	0	0	0	0	0	0	0	0	0	0	0
Total annotated genes	225	107	40	12	132	53	31	8	186	52	18	6	1	1	1	1	1	1	1	1	1	1	1	1
