# Supplementary material for: Transcriptome Dynamics Underlying Magnesium Deficiency Stress in Three Founding Saccharum Species
Source: Int J Mol Sci. 2022 Aug 26;23(17):9681. doi: 10.3390/ijms23179681 (PMC9456333; doi:10.3390/ijms23179681)
Supplement: Supplementary file 1 [file ijms-23-09681-s001.zip › Supplementary file S12.xls]

## Sheet: Sheet1
Supplementary Table S9 Functional analysis of hub genes in leaves and roots
Tissue	hub Gene	positive/negative	moduleColor	Degree of module	Homologue	Gene Name	Functional classification	Gene annotation
Leaf	Sspon.008A0006350	Positive	black	64	AT5G25220	KNAT3	Transcription factor	A member of class II knotted1-like homeobox gene family (together with KNAT4 and KNAT5). Expressed in: hypocotyl-root boundary, anther-filament junction in flowers, ovule-funiculus and peduncle-silique boundaries, petioles and root. Light-regulated expression with differential response to red/far-red light.
Leaf	Sspon.008A0012200	Positive	black	62	AT5G27270	EMB976	chloroplast development	P-type PPR chloroplast localized protein required for group II intron splicing in chloroplasts.
Leaf	Sspon.007B0025580	Positive	black	57	AT1G25550	HHO3	Transcription factor	Member of HHO/HRS GARP type transcriptional repressor family. Involved in Pi uptake and Pi starvation signaling. Transcriptional repressors that functions with other NIGT genes as an important hub in the nutrient signaling network associated with the acquisition and use of nitrogen and phosphorus.
Leaf	Sspon.001A0030992	Positive	black	55	AT2G21660	GRP7	circadian rhythm	Encodes a small glycine-rich RNA binding protein that is part of a negative-feedback loop through which AtGRP7 regulates the circadian oscillations of its own transcript. Gene expression is induced by cold. GRP7 appears to promote stomatal opening and reduce tolerance under salt and dehydration stress conditions, but, promotes stomatal closing and thereby increases stress tolerance under conditio…
Leaf	Sspon.006D0004400	Positive	black	54	AT5G50250	CP31B	chloroplast development	Encodes a RNA binding protein. A substrate of the type III effector HopU1 (mono-ADP-ribosyltransferase). Supports editing of specific CP31A-dependent sites.
Leaf	Sspon.005A0003930	Positive	black	53	AT3G14415	GOX2	photosynthesis	Encodes a glycolate oxidase that modulates reactive oxygen species-mediated signal transduction during nonhost resistance. The mRNA is cell-to-cell mobile.
Leaf	Sspon.006A0005550	Positive	black	44	AT1G09910	Rhamnogalacturonate lyase	synthesis and metabolism of carbohydrate	Rhamnogalacturonate lyase family protein
Leaf	Sspon.006A0008620	Positive	black	40	AT4G39780	ERF060	Transcription factor	encodes a member of the DREB subfamily A-6 of ERF/AP2 transcription factor family. The protein contains one AP2 domain. There are 8 members in this subfamily including RAP2.4.
Leaf	Sspon.005A0009320	Positive	darkorange	18	AT4G13670	PTAC5	chloroplast development	plastid transcriptionally active 5
Leaf	Sspon.003A0016270	Positive	darkorange	18	AT5G54770	THI1	chloroplast development	Encodes a thiamine biosynthetic gene that has a dual function in thiamine biosynthesis and mitochondrial DNA damage tolerance. It appears to be involved in producing the thiazole portion of thiamine (vitamin B1). A crystal structure of the protein reveals that it forms a 2-ring homo-octamer. The mRNA is cell-to-cell mobile.
Leaf	Sspon.004A0005751	Positive	darkorange	14	AT3G07650	COL9	Transcription factor	This gene belongs to the CO (CONSTANS) gene family. This gene family is divided in three subgroups: groups III, to which COL9 belongs, is characterised by one B-box (supposed to regulate protein-protein interactions) and a second diverged zinc finger. COL9 downregulates expression of CO (CONSTANS) as well as FT and SOC1 which are known regulatory targets of CO. The mRNA is cell-to-cell mobile.
Leaf	Sspon.003B0000252	Positive	darkorange	14	AT3G46640	PCL1	Transcription factor	Encodes a myb family transcription factor with a single Myb DNA-binding domain (type SHAQKYF) that is unique to plants and is essential for circadian rhythms, specifically for transcriptional regulation within the circadian clock. LUX is required for normal rhythmic expression of multiple clock outputs in both constant light and darkness. It is coregulated with TOC1 and seems to be repressed by C…
Leaf	Sspon.001B0000800	Positive	darkorange	13	AT1G65910.1	NAC028	Transcription factor	NAC domain containing protein 28
Leaf	Sspon.007A0015490	Positive	darkorange	13	AT2G45290	TKL2	photosynthesis	Transketolase
Leaf	Sspon.001B0045320	Positive	darkorange	13	AT5G42900	COR27	circadian rhythm	Acts with COR28 as a key regulator in the COP1-HY5 regulatory hub by regulating HY5 activity to ensure proper skotomorphogenic growth in the dark and photomorphogenic development in the light.
Leaf	Sspon.002A0013790	Positive	lightcyan1	19	AT2G33480	NAC041	Transcription factor	NAC domain containing protein 41
Leaf	Sspon.003A0022492	Positive	lightcyan1	18	AT3G26740	LIR1	circadian rhythm	transcripts are differentially regulated at the level of mRNA stability at different times of day controlled by the circadian clock. mRNAs are targets of the mRNA degradation pathway mediated by the downstream (DST) instability determinant.
Leaf	Sspon.007A0026440	Positive	lightcyan1	15	AT1G58100	TCP8	Transcription factor	Encodes TCP8, belongs to the TCP transcription factor family known to bind site II elements in promoter regions. Modulates GA-dependent stamen filament elongation by direct activation of SAUR63 subfamily genes through conserved target sites in their promoters.
Leaf	Sspon.006A0003890	Positive	lightcyan1	15	AT2G33500	BBX12	Transcription factor	B-box type zinc finger protein with CCT domain-containing protein
Leaf	Sspon.001B0007560	Positive	orangered4	136	AT4G16390	SVR7	chloroplast development	Encodes a pentatricopeptide repeat protein, SVR7 (SUPPRESSOR OF VARIEGATION7), required for FtsH-mediated chloroplast biogenesis. It is involved in accumulation and translation of chloroplast ATP synthase subunits.
Leaf	Sspon.001A0014691	Positive	orangered4	127	AT5G13110	G6PD2	photosynthesis	Encodes a plastidic glucose-6-phosphate dehydrogenase that is sensitive to reduction by DTT and whose mRNA is most highly expressed in root.
Leaf	Sspon.001A0032401	Positive	orangered4	127	AT4G36870	BLH2	Transcription factor	Encodes a member of the BEL family of homeodomain proteins. Plants doubly mutant for saw1/saw2 (blh2/blh4) have serrated leaves. BP is expressed in the serrated leaves, therefore saw1/saw2 may act redundantly to repress BP in leaves. Regulates together with BLH4 demethylesterification of homogalacturonan in seed mucilage.
Leaf	Sspon.007A0026241	Positive	orangered4	126	AT5G45930	CHLI2	transport	encodes a second Chl I gene (CHLI2), a subunit of magnesium chelatase which is required for chlorophyll biosynthesis. Has ATPase activity, regulated by TRX-f. Involved in the assembly of the Mg chelatase complex.
Leaf	Sspon.003A0027981	Positive	orangered4	123	AT4G09730	RH39	chloroplast development	Encodes RH39, a DEAD-box protein involved in the introduction of the hidden break into the 23S rRNA in the chloroplasts. Recombinant RH39 binds to the 23S rRNA in a segment adjacent to the stem-loop creating the hidden break target loop in a sequence-dependent manner. Has ATP-hydrolyzing activity at a Kcat of 5.3 /min in the presence of rRNA sequence. Mutants have drastically reduced level of lev…
Leaf	Sspon.002A0022330	Positive	orangered4	121	AT3G52150	PSRP2	chloroplast development	RNA-binding (RRM/RBD/RNP motifs) family protein
Leaf	Sspon.004A0006960	Positive	orangered4	121	AT2G15820	OTP51	photosynthesis	Encodes a protein that promotes splicing of type II introns. otp51 mutants fail to splice intron 2 of plastid ycf3 transcripts, a factor required for the assembly of Photosystem I. Therefore, homozygous otp51 mutants have profound photosynthetic defects and can only survive in sucrose-supplemented in vitro cultures under low light conditions. OTP51 may also be involved in splicing several other t…
Leaf	Sspon.002A0030940	Positive	orangered4	120	AT3G52380	CP33	chloroplast development	Encodes a chloroplast RNA-binding protein that stabilizes chloroplast RNAs as evidenced by analyses of transcript accumulation in null mutants. Essential for seedling development (albino, strongly retarded growth even on sucrose-containing medium).
Leaf	Sspon.007A0027930	Positive	orangered4	116	AT1G71460	Pentatricopeptide repeat-3	chloroplast development	Pentatricopeptide repeat (PPR-like) superfamily protein
Leaf	Sspon.006A0002690	Positive	orangered4	115	AT4G38160	pde191	chloroplast development	Encodes a member of the mitochondrial transcription termination factor family. MTERF6 is localized to both the mitochondria and chloroplast. It is required for ILE tRNA maturation during chloroplast development. Loss of function of MTERF6 results in plants with defective chloroplasts or reduced rate of photosynthesis when MTERF6 expression is low.
Leaf	Sspon.006C0002551	Positive	orangered4	115	AT4G18750	DOT4-2	chloroplast development	Encodes a pentatricopeptide (PPR) protein involved in leaf and root development. dot4 mutants have an aberrant midgap venation pattern in juvenile leaves and cotyledons.
Leaf	Sspon.003A0003260	Positive	orangered4	113	AT3G46790	CRR2	chloroplast development	Encodes a member of a PCMP (plant combinatorial and modular protein) family (PCMP-H subfamily) with 9 pentatricopeptide (PPR) repeats. The protein is involved the intergenic processing of chloroplast RNA between rps7 and ndhB, which is essential for ndhB translation.
Leaf	Sspon.001A0016851	Positive	orangered4	112	AT1G63680	MURE	chloroplast development	Encodes AtMurE, a homolog of the bacterial MurE that catalyze the ATP-dependent formation of UDP-N-acetylmuramic acid-tripeptide in bacterial peptidoglycan biosynthesis. Localized to plastids. AtMurE is involved in chloroplast biogenesis.
Leaf	Sspon.003B0014530	Positive	orangered4	111	AT3G15190	PRPS20	chloroplast development	chloroplast 30S ribosomal protein S20
Leaf	Sspon.008A0020492	Positive	orangered4	111	AT1G12410	CLP2-2	chloroplast development	Encodes a ClpP-related sequence. Though similar to ClpP proteins, this does not contains the highly conserved catalytic triad of Ser-type proteases (Ser-His-Asp). The name reflects nomenclature described in Adam et. al (2001).
Leaf	Sspon.005A0014050	Positive	orangered4	106	AT2G28605	PsbP domain-OEC23	photosynthesis	Encodes a PsbP domain-OEC23 like protein localized in thylakoid (peripheral-lumenal side).
Leaf	Sspon.007A0013990	Positive	orangered4	101	AT3G46780	PTAC16	circadian rhythm	plastid transcriptionally active 16
Leaf	Sspon.002A0035250	Positive	orangered4	100	AT3G01440	PnsL3	photosynthesis	Encodes a subunit of the NAD(P)H complex located in the chloroplast thylakoid lumen.
Leaf	Sspon.001B0032580	Positive	orangered4	98	AT1G69200	FLN2-1	chloroplast development	Encodes a fructokinase-like protein (AT3G54090/FLN1, AT1G69200/FLN2), a member of the pfkB-carbohydrate kinase family. FLN1 and FLN2 are potential plastidial thioredoxin z (TRX z) targets. Mutants display mutant chloroplast development, general plant growth and development defects and defects in PEP-dependent transcription. The mRNA is cell-to-cell mobile.
Leaf	Sspon.002A0009810	Positive	orangered4	95	AT3G16250	PnsB3	photosynthesis	encodes a novel subunit of the chloroplast NAD(P)H dehydrogenase complex, involved in cyclic electron flow around photosystem I to produce ATP. Contains a 4Fe-4S cluster.
Leaf	Sspon.001A0023650	Positive	orangered4	93	AT5G66320	GATA5	Transcription factor	Encodes GATA transcription factor gene GNC, involved in regulating carbon and nitrogen metabolism. Expression occurs in aerial tissue at an early stage of development and is inducible by nitrate.
Leaf	Sspon.007A0006680	Positive	orangered4	92	AT3G48730	GSA2-1	chloroplast development	glutamate-1-semialdehyde 2,1-aminomutase 2
Leaf	Sspon.001A0040420	Positive	orangered4	91	AT5G26742	emb1138	chloroplast development	DEAD box RNA helicase (RH3)
Leaf	Sspon.004A0004380	Positive	orangered4	90	AT3G47620	TCP14	Transcription factor	Encodes a transcription factor AtTCP14 that regulates seed germination. AtTCP14 shows elevated expression level just prior to germination. AtTCP14 is predominantly expressed in the vascular tissue of the embryo, and affects gene expression in radicles in a non-cell-autonomous manner. Modulates GA-dependent stamen filament elongation by direct activation of SAUR63 subfamily genes through conserved…
Leaf	Sspon.002A0018720	Negative	coral2	9	AT4G31800	WRKY18	Transcription factor	Pathogen-induced transcription factor. Binds W-box sequences in vitro. Forms protein complexes with itself and with WRKY40 and WRKY60. Constitutive expression of WRKY18 enhanced resistance to P. syringae, but its coexpression with WRKY40 or WRKY60 made plants more susceptible to both P. syringae and B. cinerea. WRKY18, WRKY40, and WRKY60 have partially redundant roles in response to the hemibiotr…
Leaf	Sspon.005A0026750	Negative	coral2	8	AT5G18270	ANAC087	Transcription factor	NAC domain containing protein 87
Leaf	Sspon.003B0008770	Negative	coral2	5	AT2G38470	WRKY33	Transcription factor	Member of the plant WRKY transcription factor family. Regulates the antagonistic relationship between defense pathways mediating responses to P. syringae and necrotrophic fungal pathogens. Located in nucleus. Involved in response to various abiotic stresses - especially salt stress. Regulates cytochrome P450 gene CYP94B1 to control apoplastic barrier formation in roots to confer salt tolerance.
Leaf	Sspon.001A0013451	Negative	lavenderblush3	12	AT5G64170	LNK1	circadian rhythm	LNK1 is a member of a small family (4 proteins) in Arabidopsis that have some overlap in function. LNK1 functions in the integration of light signaling and circadian clock. It is regulated by the clock TOC1 complex.Functions as a transcriptional coactivator.
Leaf	Sspon.003B0004100	Negative	lavenderblush3	11	AT5G16540	ZFN3	Transcription factor	Encodes a zinc finger protein.
Leaf	Sspon.005A0021183	Negative	lavenderblush3	10	AT1G58110	HB9	Transcription factor	Basic-leucine zipper (bZIP) transcription factor family protein
Leaf	Sspon.008B0000670	Negative	lavenderblush3	8	AT4G35040	bZIP19	Transcription factor	Basic-region leucine zipper (bZIP19) transcription factor involved in the adaptation to zinc deficiency. Binds ZDRE motifs.
Leaf	Sspon.007A0001033	Negative	violet	76	AT2G30570	PSBW	photosynthesis	Encodes PsbW, a protein similar to photosystem II reaction center subunit W. Loss of PsbW destabilizes the supramolecular organization of PSII.
Leaf	Sspon.004A0023100	Negative	violet	76	AT5G57360	ZTL	circadian rhythm	Encodes clock-associated PAS protein ZTL; Also known as FKF1-like protein 2 or ADAGIO1(ADO1). A protein containing a PAS domain ZTL contributes to the plant fitness (carbon fixation, biomass) by influencing the circadian clock period. ZTL is the F-box component of an SCF complex implicated in the degradation of TOC1.
Leaf	Sspon.005A0027190	Negative	violet	75	AT2G30520	RPT2	chloroplast development	Encodes a phototropin-interacting NRL protein that is an early signaling component in the phototrophic response and is essential for the phototropin-mediated chloroplast accumulation response but is not involved in the chloroplast avoidance response or stomatal opening.
Leaf	Sspon.008B0002130	Negative	violet	73	AT3G46610	LPE1	photosynthesis	Chloroplast-localized PPR protein required for the translation of the psbJ and psbN open reading frames. TPJ(2019) shows that LPE1 is not required for psbA translation, in contrast to previous results (PNAS 2018).
Leaf	Sspon.005A0000131	Negative	violet	73	AT1G44000	SGRL	chloroplast development	STAY-GREEN-like protein
Leaf	Sspon.003D0018600	Negative	violet	67	AT5G39660	CDF2	Transcription factor	Dof-type zinc finger domain-containing protein, identical to H-protein promoter binding factor-2a GI:3386546 from (Arabidopsis thaliana). Interacts with LKP2 and FKF1, but its overexpression does not change flowering time under short or long day conditions.
Leaf	Sspon.003A0009150	Negative	violet	67	AT5G56760	SERAT1;1	photosynthesis	Encodes a cytosolic serine O-acetyltransferase involved in sulfur assimilation and cysteine biosynthesis. Expressed in the vascular system.
Leaf	Sspon.006B0005490	Negative	violet	66	AT2G05620	PGR5	photosynthesis	Involved in electron flow in Photosystem I. Essential for photoprotection.
Leaf	Sspon.001D0022970	Negative	violet	65	AT3G01180	SS2	synthesis and metabolism of carbohydrate	Starch synthase 2 involved in amylopectin metabolism.
Leaf	Sspon.004A0009560	Negative	violet	64	AT5G08410	FTRA2	photosynthesis	ferredoxin/thioredoxin reductase subunit A (variable subunit) 2
Leaf	Sspon.008A0015591	Negative	violet	64	AT3G13540	MYB5	Transcription factor	Encodes a member of the MYB family of transcriptional regulators. MYB5 act as a negative regulator of trichome branching and play a role in the correct formation of the seed coat and possibly the formation the underlying endosperm layers. Loss of function mutations have defects in seed coat mucilage and columella cells as well as trichome defects (smaller and reduced number of branches).
Root	Sspon.003A0005150	Negative	lightgreen	54	AT2G40890	CYP98A3	lignin biosynthesis and metabolic process	encodes coumarate 3-hydroxylase (C3H), a P450-dependent monooxygenase. Involved in lignin biosynthesis and flavonoid biosynthesis. Also affects the biosynthesis of coumarins such as scopoletin and scopolin as a branching-out-pathway from the phenylpropanoid acid level.
Root	Sspon.006A0021970	Negative	lightgreen	50	AT3G04720	PR4	response to stimulus	Encodes a protein similar to the antifungal chitin-binding protein hevein from rubber tree latex. mRNA levels increase in response to ethylene and turnip crinkle virus infection. The mRNA is cell-to-cell mobile.
Root	Sspon.008A0011730	Negative	lightgreen	50	AT5G13490	AAC2	transport	Encodes mitochondrial ADP/ATP carrier
Root	Sspon.008B0022870	Negative	lightgreen	43	AT1G76100	PETE1	response to stimulus	One of two Arabidopsis plastocyanin genes. Expressed at 1/10th level of PETE2. Does not respond to increased copper levels and is thought to be the isoform that participates in electron transport under copper-limiting conditions. Mutation of this gene does not have obvious effect on photosynthesis.
Root	Sspon.002B0005320	Negative	lightgreen	43	AT4G11650	OSM34	response to stimulus	Osmotin-like protein; functions as a positive regulator in the generation of ABA responses and is under post-translational control.
Root	Sspon.003C0000200	Negative	lightgreen	39	AT1G71695	PER12	response to stimulus	Peroxidase superfamily protein
Root	Sspon.006A0017230	Negative	lightgreen	38	AT2G34930	LRR-1	response to stimulus	disease resistance family protein / LRR family protein
Root	Sspon.003B0001712	Negative	lightgreen	38	AT3G57260	BGL2	response to stimulus	beta 1,3-glucanase
Root	Sspon.004B0001300	Negative	magenta	88	AT5G02750	SGR9	response to stimulus	Encodes an E3 ligase, SHOOT GRAVITROPISM9. Modulates the interaction between statoliths and F-Actin in gravity sensing.
Root	Sspon.007A0001480	Negative	magenta	73	AT2G32800	AP4.3A	response to stimulus	protein kinase family protein
Root	Sspon.006A0001661	Negative	magenta	68	AT2G33480	NAC041	Transcription factor	NAC domain containing protein 41
Root	Sspon.001B0034221	Negative	magenta	68	AT3G14020	NF-YA6	Transcription factor	nuclear factor Y, subunit A6
Root	Sspon.007A0010602	Negative	magenta	68	AT5G07050	UMAMIT9	transport	nodulin MtN21-like transporter family protein
Root	Sspon.002D0038300	Negative	magenta	66	AT1G17840	ABCG11	transport	Encodes a plasma membrane-localized ATP-binding cassette transporter, that is required for cutin transport to the extracellular matrix. The mRNA is cell-to-cell mobile.
Root	Sspon.008B0005331	Negative	magenta	62	AT1G30900	VSR6	transport	VACUOLAR SORTING RECEPTOR 6
Root	Sspon.007C0011260	Negative	magenta	59	AT5G52450	DTX16	transport	MATE efflux family protein
Root	Sspon.004A0009103	Negative	magenta	59	AT2G46680	HB-7	Transcription factor	encodes a putative transcription factor that contains a homeodomain closely linked to a leucine zipper motif. Transcript is detected in all tissues examined. Is transcriptionally regulated in an ABA-dependent manner and may act in a signal transduction pathway which mediates a drought response.
Root	Sspon.001A0040931	Negative	magenta	57	AT2G38290	AMT2	transport	encodes a high-affinity ammonium transporter, which is expressed in shoot and root. Expression in root and shoot is under nitrogen and carbon dioxide regulation, respectively.
Root	Sspon.003B0032860	Negative	magenta	56	AT5G56840	MIK19.31	Transcription factor	myb-like transcription factor family protein
Root	Sspon.001A0006090	Negative	magenta	54	AT5G67620	PADRE	response to stimulus	PADRE protein up-regulated after infection by S. sclerotiorum.
Root	Sspon.003D0026630	Negative	magenta	54	AT2G40200	BHLH51	Transcription factor	basic helix-loop-helix (bHLH) DNA-binding superfamily protein
Root	Sspon.002A0026201	Negative	magenta	52	AT1G20160	ATSBT5.2	response to stimulus	Encodes two isoforms. One (SBT5.2(a) ) is a secreted, cell wall localized subtilisin-like serine protease that is involved in regulation of stomatal development. The second isoform (SBT5.2(b) is localized to endosomes.
Root	Sspon.002B0038780	Negative	magenta	51	AT5G06510	NF-YA10	Transcription factor	nuclear factor Y, subunit A10
