# Supplementary material for: Transcriptome Dynamics Underlying Magnesium Deficiency Stress in Three Founding Saccharum Species
Source: Int J Mol Sci. 2022 Aug 26;23(17):9681. doi: 10.3390/ijms23179681 (PMC9456333; doi:10.3390/ijms23179681)
Supplement: Supplementary file 1 [file ijms-23-09681-s001.zip › Supplementary file S2.xls]

## Sheet: Sheet1
Supplementary Table S2 overall alignment rate in each sample
sample	overall alignment rate
S. officinarum-0mM-1-LF1	0.8366
S. officinarum-0mM-2-LF1	0.8296
S. officinarum-0mM-3-LF1	0.8266
S. officinarum-0.2mM-1-LF1	0.819
S. officinarum-0.2mM-2-LF1	0.8369
S. officinarum-0.2mM-3-LF1	0.8199
S. officinarum-1mM-1-LF1	0.8269
S. officinarum-1mM-3-LF1	0.8299
S. robustum-0MM-1-LF1	0.8767
S. robustum-0mM-2-LF1	0.8517
S. robustum-0mM-3-LF1	0.8944
S. robustum-0.2mM-1-LF1	0.8502
S. robustum-0.2mM-2-LF1	0.847
S. robustum-0.2mM-3-LF1	0.8472
S. robustum-1mM-1-LF1	0.832
S. robustum-1mM-2-LF1	0.8716
S. robustum-1mM-3-LF1	0.9384
S. spontaneum-0mM-1-LF1	0.9342
S. spontaneum-0mM-2-LF1	0.9452
S. spontaneum-0mM-3-LF1	0.9305
S. spontaneum-0.2mM-1-LF1	0.9573
S. spontaneum-0.2mM-2-LF1	0.9231
S. spontaneum-0.2mM-3-LF1	0.947
S. spontaneum-1mM-2-LF1	0.897
S. spontaneum-1mM-3-LF1	0.8916
S. officinarum-0mM-1-R	0.7978
S. officinarum-0mM-2-R	0.7599
S. officinarum-0mM-3-R	0.823
S. officinarum-0.2mM-1-R	0.8046
S. officinarum-0.2mM-2-R	0.8012
S. officinarum-0.2mM-3-R	0.7759
S. officinarum-1mM-1-R	0.7909
S. officinarum-1mM-2-R	0.823
S. officinarum-1mM-3-R	0.7909
S. robustum-0mM-1-R	0.8312
S. robustum-0mM-2-R	0.8621
S. robustum-0mM-3-R	0.8351
S. robustum-0.2mM-1-R	0.8368
S. robustum-0.2mM-2-R	0.8286
S. robustum-0.2mM-3-R	0.8355
S. robustum-1mM-1-R	0.8559
S. robustum-1mM-2-R	0.8525
S. robustum-1mM-3-R	0.846
S. spontaneum-0mM-1-R	0.8687
S. spontaneum-0mM-2-R	0.8858
S. spontaneum-0mM-3-R	0.8619
S. spontaneum-0.2mM-1-R	0.8955
S. spontaneum-0.2mM-2-R	0.8868
S. spontaneum-1mM-1-R	0.8789
S. spontaneum-1mM-2-R	0.8748
S. spontaneum-1mM-3-R	0.877
