# Supplementary material for: Transcriptome Dynamics Underlying Magnesium Deficiency Stress in Three Founding Saccharum Species
Source: Int J Mol Sci. 2022 Aug 26;23(17):9681. doi: 10.3390/ijms23179681 (PMC9456333; doi:10.3390/ijms23179681)
Supplement: Supplementary file 1 [file ijms-23-09681-s001.zip › Supplementary file S3.xls]

## Sheet: Sheet1
Supplementary Table S3 Hierarchical clustering of all samples by Spearman correlations based on FPKM (FPKM ≥1 in more than one time point)
Samples Samples	S. officinarum-0mM-1-LF1	S. officinarum-0mM-2-LF1	S. officinarum-0mM-3-LF1	S. officinarum-0.2mM-1-LF1	S. officinarum-0.2mM-2-LF1	S. officinarum-0.2mM-3-LF1	S. officinarum-1mM-1-LF1	S. officinarum-1mM-3-LF1	S. robustum-0mM-1-LF1	S. robustum-0mM-2-LF1	S. robustum-0mM-3-LF1	S. robustum-0.2mM-1-LF1	S. robustum-0.2mM-2-LF1	S. robustum-0.2mM-3-LF1	S. robustum-1mM-1-LF1	S. robustum-1mM-2-LF1	S. robustum-1mM-3-LF1	S. spontaneum-0mM-1-LF1	S. spontaneum-0mM-2-LF1	S. spontaneum-0mM-3-LF1	S. spontaneum-0.2mM-1-LF1	S. spontaneum-0.2mM-2-LF1	S. spontaneum-0.2mM-3-LF1	S. spontaneum-1mM-2-LF1	S. spontaneum-1mM-3-LF1	S. officinarum-0mM-1-R	S. officinarum-0mM-2-R	S. officinarum-0mM-3-R	S. officinarum-0.2mM-1-R	S. officinarum-0.2mM-2-R	S. officinarum-0.2mM-3-R	S. officinarum-1mM-1-R	S. officinarum-1mM-2-R	S. officinarum-1mM-3-R	S. robustum-0mM-1-R	S. robustum-0mM-2-R	S. robustum-0mM-3-R	S. robustum-0.2mM-1-R	S. robustum-0.2mM-2-R	S. robustum-0.2mM-3-R	S. robustum-1mM-1-R	S. robustum-1mM-2-R	S. robustum-1mM-3-R	S. spontaneum-0mM-1-R	S. spontaneum-0mM-2-R	S. spontaneum-0mM-3-R	S. spontaneum-0.2mM-1-R	S. spontaneum-0.2mM-2-R	S. spontaneum-1mM-1-R
S. officinarum-0mM-1-LF1	1	0.976986	0.953745	0.848667	0.875445	0.887213	0.785707	0.720669	0.847445	0.773853	0.854235	0.830018	0.816775	0.811272	0.672533	0.639065	0.680926	0.726707	0.720245	0.662967	0.828814	0.819229	0.798537	0.508341	0.608541	0.126073	0.122786	0.125575	0.0765201	0.0657262	0.0734907	0.0788917	0.0718591	0.0857171	0.148882	0.171713	0.162839	0.0678194	0.0691092	0.0590045	0.115373	0.121127	0.117346	0.119415	0.131899	0.13742	0.137106	0.125785	0.115193
S. officinarum-0mM-2-LF1	0.976986	1	0.972888	0.834063	0.852639	0.862506	0.768472	0.686769	0.867935	0.809478	0.867188	0.8085	0.794845	0.78543	0.655226	0.630953	0.655707	0.759644	0.763685	0.696344	0.814052	0.800096	0.779705	0.529352	0.621232	0.186811	0.188632	0.190643	0.106723	0.0959674	0.103489	0.115823	0.106381	0.120204	0.221696	0.2505	0.238935	0.101228	0.104101	0.0899504	0.17521	0.177793	0.179857	0.170133	0.195402	0.207764	0.201761	0.176518	0.164778
S. officinarum-0mM-3-LF1	0.953745	0.972888	1	0.823136	0.833441	0.840241	0.752352	0.686549	0.883722	0.839593	0.861159	0.804189	0.7868	0.772301	0.660995	0.651277	0.667639	0.772153	0.778271	0.721372	0.785436	0.770917	0.746662	0.521204	0.609796	0.231846	0.239089	0.238496	0.130011	0.118311	0.126602	0.142054	0.129577	0.147009	0.275238	0.310896	0.293206	0.123718	0.126986	0.109194	0.216462	0.219643	0.21936	0.204487	0.242366	0.253219	0.245363	0.212194	0.19811
S. officinarum-0.2mM-1-LF1	0.848667	0.834063	0.823136	1	0.970698	0.953624	0.872127	0.884988	0.812082	0.740779	0.829631	0.89829	0.893702	0.875928	0.811857	0.776444	0.810524	0.674327	0.675519	0.617225	0.822836	0.827817	0.800549	0.563032	0.680035	0.165499	0.161396	0.152358	0.0879218	0.0809071	0.0884445	0.119454	0.0940687	0.112019	0.177273	0.197765	0.213977	0.0903049	0.0928299	0.0831011	0.171364	0.18102	0.178307	0.149832	0.177542	0.194113	0.180069	0.155152	0.164615
S. officinarum-0.2mM-2-LF1	0.875445	0.852639	0.833441	0.970698	1	0.982706	0.91224	0.920476	0.808602	0.727252	0.820064	0.91136	0.899891	0.888115	0.82224	0.761617	0.807802	0.65973	0.644812	0.591821	0.83066	0.833728	0.806367	0.527479	0.654312	0.115223	0.112788	0.115761	0.0731321	0.0648897	0.0707323	0.0839287	0.0761406	0.088773	0.13861	0.157012	0.149811	0.0671368	0.0698878	0.0586036	0.120165	0.123348	0.12254	0.115809	0.117026	0.12699	0.124359	0.118565	0.112866
S. officinarum-0.2mM-3-LF1	0.887213	0.862506	0.840241	0.953624	0.982706	1	0.945321	0.924002	0.802413	0.71192	0.810862	0.923999	0.913934	0.905274	0.828414	0.749627	0.808248	0.657199	0.633135	0.593647	0.851238	0.846661	0.826462	0.537765	0.662157	0.0959936	0.094449	0.0965544	0.0615419	0.0545266	0.0588199	0.0692311	0.0633049	0.0730968	0.117468	0.132957	0.125777	0.055963	0.058213	0.0485857	0.100601	0.101532	0.101669	0.0959501	0.0964807	0.106004	0.102946	0.0990205	0.093717
S. officinarum-1mM-1-LF1	0.785707	0.768472	0.752352	0.872127	0.91224	0.945321	1	0.934636	0.73739	0.650953	0.73146	0.90726	0.910632	0.897771	0.878945	0.770834	0.83507	0.614531	0.587696	0.577063	0.821097	0.817167	0.803159	0.562741	0.688397	0.125445	0.128011	0.132003	0.0839114	0.0784325	0.0803336	0.0927578	0.0890841	0.0964859	0.169521	0.189005	0.171595	0.0814111	0.0842635	0.070263	0.14422	0.141096	0.145519	0.135168	0.126729	0.141583	0.135513	0.140052	0.126197
S. officinarum-1mM-3-LF1	0.720669	0.686769	0.686549	0.884988	0.920476	0.924002	0.934636	1	0.659554	0.57137	0.630685	0.861613	0.846354	0.818648	0.875541	0.784192	0.836847	0.514706	0.501795	0.492608	0.726531	0.725068	0.694741	0.507124	0.627539	0.107409	0.107436	0.105865	0.0729858	0.0641424	0.0699717	0.0836282	0.0759501	0.0878319	0.134395	0.155588	0.147708	0.065823	0.0693082	0.0565115	0.120442	0.123044	0.121272	0.113849	0.109136	0.118071	0.116319	0.117567	0.114562
S. robustum-0MM-1-LF1	0.847445	0.867935	0.883722	0.812082	0.808602	0.802413	0.73739	0.659554	1	0.959072	0.96298	0.872401	0.866688	0.868809	0.717335	0.697139	0.724785	0.831415	0.830486	0.754862	0.837058	0.84475	0.821582	0.55061	0.657786	0.204392	0.21483	0.213334	0.115182	0.109455	0.11099	0.125657	0.120745	0.126261	0.286273	0.316806	0.299703	0.128795	0.13546	0.113917	0.228201	0.222539	0.22897	0.210814	0.247105	0.261448	0.245336	0.221596	0.2034
S. robustum-0mM-2-LF1	0.773853	0.809478	0.839593	0.740779	0.727252	0.71192	0.650953	0.57137	0.959072	1	0.924624	0.801224	0.794478	0.796081	0.653972	0.661644	0.671193	0.859131	0.860685	0.777206	0.782216	0.791928	0.759597	0.530337	0.62849	0.224752	0.233008	0.237881	0.123748	0.119543	0.120788	0.137226	0.132768	0.135638	0.325386	0.354201	0.331285	0.145192	0.152424	0.129695	0.261571	0.256378	0.261989	0.243537	0.29561	0.311441	0.290521	0.255837	0.236029
S. robustum-0mM-3-LF1	0.854235	0.867188	0.861159	0.829631	0.820064	0.810862	0.73146	0.630685	0.96298	0.924624	1	0.865413	0.871036	0.888756	0.680463	0.660803	0.695014	0.804053	0.794338	0.692392	0.849177	0.863947	0.851054	0.526268	0.636659	0.169721	0.173326	0.175802	0.0939425	0.0886924	0.0911465	0.105152	0.0977773	0.10404	0.22364	0.245554	0.239667	0.103428	0.108108	0.0936068	0.178739	0.175719	0.181796	0.171416	0.192919	0.21427	0.198669	0.17489	0.160568
S. robustum-0.2mM-1-LF1	0.830018	0.8085	0.804189	0.89829	0.91136	0.923999	0.90726	0.861613	0.872401	0.801224	0.865413	1	0.980994	0.97802	0.907493	0.855827	0.905118	0.715538	0.686214	0.637212	0.905824	0.905409	0.888339	0.601611	0.735606	0.0985071	0.0997795	0.102685	0.062781	0.0584369	0.0599844	0.0685806	0.0656651	0.0708972	0.142767	0.158251	0.147179	0.0687266	0.070107	0.0596693	0.119961	0.119681	0.123164	0.11506	0.11879	0.126127	0.119095	0.121269	0.110777
S. robustum-0.2mM-2-LF1	0.816775	0.794845	0.7868	0.893702	0.899891	0.913934	0.910632	0.846354	0.866688	0.794478	0.871036	0.980994	1	0.987617	0.90982	0.84206	0.895667	0.720312	0.692596	0.649475	0.896128	0.90506	0.888848	0.606803	0.73627	0.118944	0.118873	0.120286	0.071736	0.0665057	0.0690379	0.0797964	0.0739902	0.0822237	0.168468	0.183159	0.17784	0.0794456	0.081813	0.0702291	0.144671	0.148004	0.147732	0.13255	0.141731	0.154632	0.144932	0.138244	0.134054
S. robustum-0.2mM-3-LF1	0.811272	0.78543	0.772301	0.875928	0.888115	0.905274	0.897771	0.818648	0.868809	0.796081	0.888756	0.97802	0.987617	1	0.874018	0.799055	0.864504	0.71835	0.679108	0.625212	0.913876	0.924752	0.914768	0.582154	0.717375	0.0880365	0.0881408	0.0910448	0.0557052	0.0507224	0.0533918	0.0598958	0.0568446	0.0620986	0.122225	0.13558	0.129521	0.0588898	0.0608377	0.0521797	0.104558	0.104741	0.106468	0.0998815	0.103451	0.112342	0.105053	0.103545	0.0972566
S. robustum-1mM-1-LF1	0.672533	0.655226	0.660995	0.811857	0.82224	0.828414	0.878945	0.875541	0.717335	0.653972	0.680463	0.907493	0.90982	0.874018	1	0.946911	0.968155	0.5826	0.573711	0.575147	0.767045	0.759586	0.740269	0.620273	0.738958	0.135561	0.137548	0.141777	0.0867119	0.0811757	0.0810099	0.096897	0.095387	0.100915	0.19896	0.223208	0.204651	0.0964855	0.0999086	0.0847184	0.179444	0.177977	0.185596	0.165442	0.171139	0.181204	0.173277	0.175003	0.168797
S. robustum-1mM-2-LF1	0.639065	0.630953	0.651277	0.776444	0.761617	0.749627	0.770834	0.784192	0.697139	0.661644	0.660803	0.855827	0.84206	0.799055	0.946911	1	0.976743	0.565713	0.570173	0.537837	0.699473	0.68982	0.667807	0.614548	0.71985	0.157519	0.161997	0.158599	0.100156	0.0928801	0.0960497	0.113623	0.105669	0.116145	0.229934	0.260384	0.25072	0.114994	0.118364	0.100538	0.213133	0.215606	0.219066	0.194642	0.203936	0.215469	0.202926	0.207629	0.202136
S. robustum-1mM-3-LF1	0.680926	0.655707	0.667639	0.810524	0.807802	0.808248	0.83507	0.836847	0.724785	0.671193	0.695014	0.905118	0.895667	0.864504	0.968155	0.976743	1	0.577638	0.573836	0.544979	0.759153	0.753312	0.731088	0.603316	0.722749	0.116953	0.119275	0.116432	0.0759431	0.0688947	0.0728863	0.0860713	0.0790618	0.0885174	0.171607	0.195119	0.187637	0.0852152	0.0875086	0.0739786	0.157412	0.161671	0.163127	0.145005	0.150411	0.157014	0.149183	0.153118	0.150934
S. spontaneum-0mM-1-LF1	0.726707	0.759644	0.772153	0.674327	0.65973	0.657199	0.614531	0.514706	0.831415	0.859131	0.804053	0.715538	0.720312	0.71835	0.5826	0.565713	0.577638	1	0.948663	0.911299	0.821503	0.820553	0.810116	0.631458	0.705575	0.220619	0.222212	0.232718	0.123013	0.112862	0.12044	0.135724	0.124346	0.141449	0.364611	0.385966	0.371544	0.161191	0.161998	0.139056	0.283291	0.309307	0.291901	0.329741	0.425434	0.406505	0.394233	0.348453	0.36491
S. spontaneum-0mM-2-LF1	0.720245	0.763685	0.778271	0.675519	0.644812	0.633135	0.587696	0.501795	0.830486	0.860685	0.794338	0.686214	0.692596	0.679108	0.573711	0.570173	0.573836	0.948663	1	0.935845	0.781744	0.778308	0.747677	0.644139	0.709784	0.263648	0.266161	0.268881	0.14185	0.130921	0.137457	0.16313	0.147565	0.160093	0.389373	0.415585	0.413904	0.176565	0.181636	0.158283	0.321285	0.332032	0.33017	0.363245	0.468249	0.474311	0.443196	0.38215	0.401732
S. spontaneum-0mM-3-LF1	0.662967	0.696344	0.721372	0.617225	0.591821	0.593647	0.577063	0.492608	0.754862	0.777206	0.692392	0.637212	0.649475	0.625212	0.575147	0.537837	0.544979	0.911299	0.935845	1	0.73537	0.730999	0.703095	0.645331	0.697985	0.269799	0.27374	0.273599	0.146223	0.134904	0.141561	0.168762	0.153104	0.167418	0.416062	0.448681	0.441365	0.186532	0.191511	0.165502	0.345114	0.361127	0.354681	0.387324	0.506767	0.493788	0.473949	0.414287	0.440912
S. spontaneum-0.2mM-1-LF1	0.828814	0.814052	0.785436	0.822836	0.83066	0.851238	0.821097	0.726531	0.837058	0.782216	0.849177	0.905824	0.896128	0.913876	0.767045	0.699473	0.759153	0.821503	0.781744	0.73537	1	0.987512	0.98347	0.716152	0.825332	0.0802635	0.0788744	0.081308	0.0530549	0.0457822	0.0506445	0.0556148	0.0518524	0.0609949	0.125632	0.138416	0.132061	0.0597551	0.0596405	0.0510991	0.103958	0.110807	0.109147	0.158005	0.184368	0.171743	0.163922	0.172732	0.199225
S. spontaneum-0.2mM-2-LF1	0.819229	0.800096	0.770917	0.827817	0.833728	0.846661	0.817167	0.725068	0.84475	0.791928	0.863947	0.905409	0.90506	0.924752	0.759586	0.68982	0.753312	0.820553	0.778308	0.730999	0.987512	1	0.986947	0.687288	0.801442	0.0829872	0.0819168	0.0824532	0.0539161	0.0472194	0.0520152	0.0579599	0.0521034	0.06165	0.128181	0.141036	0.138164	0.0624318	0.0621894	0.0539008	0.108608	0.116266	0.112856	0.154114	0.174961	0.169018	0.159192	0.168171	0.189175
S. spontaneum-0.2mM-3-LF1	0.798537	0.779705	0.746662	0.800549	0.806367	0.826462	0.803159	0.694741	0.821582	0.759597	0.851054	0.888339	0.888848	0.914768	0.740269	0.667807	0.731088	0.810116	0.747677	0.703095	0.98347	0.986947	1	0.706589	0.811749	0.0732676	0.072541	0.0735338	0.0496963	0.0430452	0.0476859	0.0528269	0.0473592	0.0571545	0.112675	0.125097	0.123054	0.0565399	0.0560005	0.0480097	0.0956949	0.110471	0.100978	0.153765	0.174041	0.162476	0.154229	0.168166	0.199221
S. spontaneum-1mM-2-LF1	0.508341	0.529352	0.521204	0.563032	0.527479	0.537765	0.562741	0.507124	0.55061	0.530337	0.526268	0.601611	0.606803	0.582154	0.620273	0.614548	0.603316	0.631458	0.644139	0.645331	0.716152	0.687288	0.706589	1	0.969843	0.159093	0.168782	0.151673	0.0998668	0.0904349	0.100563	0.119047	0.0973567	0.11638	0.236992	0.261599	0.297995	0.129921	0.127252	0.110749	0.235915	0.255405	0.255156	0.375303	0.470535	0.425229	0.389721	0.404968	0.557624
S. spontaneum-1mM-3-LF1	0.608541	0.621232	0.609796	0.680035	0.654312	0.662157	0.688397	0.627539	0.657786	0.62849	0.636659	0.735606	0.73627	0.717375	0.738958	0.71985	0.722749	0.705575	0.709784	0.697985	0.825332	0.801442	0.811749	0.969843	1	0.155185	0.159742	0.15301	0.0962464	0.088093	0.094982	0.113703	0.0981141	0.113683	0.231779	0.254099	0.273984	0.122296	0.120688	0.104514	0.223685	0.238058	0.238964	0.33955	0.416371	0.384369	0.356972	0.368956	0.492592
S. officinarum-0mM-1-R	0.126073	0.186811	0.231846	0.165499	0.115223	0.0959936	0.125445	0.107409	0.204392	0.224752	0.169721	0.0985071	0.118944	0.0880365	0.135561	0.157519	0.116953	0.220619	0.263648	0.269799	0.0802635	0.0829872	0.0732676	0.159093	0.155185	1	0.939884	0.962496	0.839418	0.82583	0.82968	0.893274	0.850517	0.883702	0.763934	0.703635	0.751631	0.812832	0.823414	0.805271	0.826946	0.816676	0.802219	0.423983	0.530728	0.576487	0.575078	0.400927	0.447593
S. officinarum-0mM-2-R	0.122786	0.188632	0.239089	0.161396	0.112788	0.094449	0.128011	0.107436	0.21483	0.233008	0.173326	0.0997795	0.118873	0.0881408	0.137548	0.161997	0.119275	0.222212	0.266161	0.27374	0.0788744	0.0819168	0.072541	0.168782	0.159742	0.939884	1	0.918731	0.757417	0.73874	0.749835	0.797114	0.747765	0.786552	0.721241	0.689942	0.744245	0.723571	0.734187	0.709872	0.766368	0.75625	0.747408	0.425162	0.518704	0.574677	0.552787	0.407078	0.445152
S. officinarum-0mM-3-R	0.125575	0.190643	0.238496	0.152358	0.115761	0.0965544	0.132003	0.105865	0.213334	0.237881	0.175802	0.102685	0.120286	0.0910448	0.141777	0.158599	0.116432	0.232718	0.268881	0.273599	0.081308	0.0824532	0.0735338	0.151673	0.15301	0.962496	0.918731	1	0.808646	0.799879	0.793903	0.858983	0.827305	0.85332	0.78355	0.720783	0.724561	0.779833	0.798513	0.771964	0.824584	0.793546	0.807761	0.447811	0.532019	0.583846	0.591004	0.418392	0.467046
S. officinarum-0.2mM-1-R	0.0765201	0.106723	0.130011	0.0879218	0.0731321	0.0615419	0.0839114	0.0729858	0.115182	0.123748	0.0939425	0.062781	0.071736	0.0557052	0.0867119	0.100156	0.0759431	0.123013	0.14185	0.146223	0.0530549	0.0539161	0.0496963	0.0998668	0.0962464	0.839418	0.757417	0.808646	1	0.992761	0.991805	0.923912	0.958649	0.942389	0.639893	0.526425	0.581759	0.967866	0.966437	0.967829	0.785963	0.755173	0.716017	0.372502	0.282735	0.322324	0.299582	0.350076	0.293515
S. officinarum-0.2mM-2-R	0.0657262	0.0959674	0.118311	0.0809071	0.0648897	0.0545266	0.0784325	0.0641424	0.109455	0.119543	0.0886924	0.0584369	0.0665057	0.0507224	0.0811757	0.0928801	0.0688947	0.112862	0.130921	0.134904	0.0457822	0.0472194	0.0430452	0.0904349	0.088093	0.82583	0.73874	0.799879	0.992761	1	0.991408	0.918778	0.961896	0.934254	0.630031	0.511381	0.563493	0.97327	0.971638	0.974395	0.781314	0.740919	0.709446	0.350633	0.255451	0.299234	0.276958	0.337764	0.270455
S. officinarum-0.2mM-3-R	0.0734907	0.103489	0.126602	0.0884445	0.0707323	0.0588199	0.0803336	0.0699717	0.11099	0.120788	0.0911465	0.0599844	0.0690379	0.0533918	0.0810099	0.0960497	0.0728863	0.12044	0.137457	0.141561	0.0506445	0.0520152	0.0476859	0.100563	0.094982	0.82968	0.749835	0.793903	0.991805	0.991408	1	0.920751	0.944591	0.933822	0.632247	0.52182	0.588732	0.965594	0.959374	0.961362	0.779163	0.749947	0.708268	0.369936	0.281005	0.317908	0.291654	0.355923	0.284679
S. officinarum-1mM-1-R	0.0788917	0.115823	0.142054	0.119454	0.0839287	0.0692311	0.0927578	0.0836282	0.125657	0.137226	0.105152	0.0685806	0.0797964	0.0598958	0.096897	0.113623	0.0860713	0.135724	0.16313	0.168762	0.0556148	0.0579599	0.0528269	0.119047	0.113703	0.893274	0.797114	0.858983	0.923912	0.918778	0.920751	1	0.951402	0.984328	0.680099	0.582084	0.637273	0.901837	0.910006	0.904622	0.834049	0.8149	0.792537	0.395905	0.413649	0.435958	0.452461	0.361838	0.37829
S. officinarum-1mM-2-R	0.0718591	0.106381	0.129577	0.0940687	0.0761406	0.0633049	0.0890841	0.0759501	0.120745	0.132768	0.0977773	0.0656651	0.0739902	0.0568446	0.095387	0.105669	0.0790618	0.124346	0.147565	0.153104	0.0518524	0.0521034	0.0473592	0.0973567	0.0981141	0.850517	0.747765	0.827305	0.958649	0.961896	0.944591	0.951402	1	0.963593	0.644523	0.528394	0.566716	0.944748	0.952251	0.954999	0.800226	0.762385	0.738504	0.334265	0.304513	0.339272	0.341314	0.315915	0.298563
S. officinarum-1mM-3-R	0.0857171	0.120204	0.147009	0.112019	0.088773	0.0730968	0.0964859	0.0878319	0.126261	0.135638	0.10404	0.0708972	0.0822237	0.0620986	0.100915	0.116145	0.0885174	0.141449	0.160093	0.167418	0.0609949	0.06165	0.0571545	0.11638	0.113683	0.883702	0.786552	0.85332	0.942389	0.934254	0.933822	0.984328	0.963593	1	0.678879	0.573651	0.619429	0.916191	0.92157	0.916028	0.823526	0.80696	0.772756	0.372812	0.38825	0.40322	0.419298	0.341102	0.363847
S. robustum-0mM-1-R	0.148882	0.221696	0.275238	0.177273	0.13861	0.117468	0.169521	0.134395	0.286273	0.325386	0.22364	0.142767	0.168468	0.122225	0.19896	0.229934	0.171607	0.364611	0.389373	0.416062	0.125632	0.128181	0.112675	0.236992	0.231779	0.763934	0.721241	0.78355	0.639893	0.630031	0.632247	0.680099	0.644523	0.678879	1	0.950315	0.902074	0.686033	0.712078	0.657467	0.904837	0.882393	0.912501	0.612587	0.685879	0.722756	0.725891	0.590392	0.648279
S. robustum-0mM-2-R	0.171713	0.2505	0.310896	0.197765	0.157012	0.132957	0.189005	0.155588	0.316806	0.354201	0.245554	0.158251	0.183159	0.13558	0.223208	0.260384	0.195119	0.385966	0.415585	0.448681	0.138416	0.141036	0.125097	0.261599	0.254099	0.703635	0.689942	0.720783	0.526425	0.511381	0.52182	0.582084	0.528394	0.573651	0.950315	1	0.926106	0.574043	0.593821	0.538316	0.850953	0.836186	0.864119	0.628552	0.720257	0.748733	0.748928	0.630407	0.660354
S. robustum-0mM-3-R	0.162839	0.238935	0.293206	0.213977	0.149811	0.125777	0.171595	0.147708	0.299703	0.331285	0.239667	0.147179	0.17784	0.129521	0.204651	0.25072	0.187637	0.371544	0.413904	0.441365	0.132061	0.138164	0.123054	0.297995	0.273984	0.751631	0.744245	0.724561	0.581759	0.563493	0.588732	0.637273	0.566716	0.619429	0.902074	0.926106	1	0.635303	0.643011	0.597931	0.848669	0.856282	0.851168	0.606605	0.725938	0.760555	0.735143	0.605725	0.647708
S. robustum-0.2mM-1-R	0.0678194	0.101228	0.123718	0.0903049	0.0671368	0.055963	0.0814111	0.065823	0.128795	0.145192	0.103428	0.0687266	0.0794456	0.0588898	0.0964855	0.114994	0.0852152	0.161191	0.176565	0.186532	0.0597551	0.0624318	0.0565399	0.129921	0.122296	0.812832	0.723571	0.779833	0.967866	0.97327	0.965594	0.901837	0.944748	0.916191	0.686033	0.574043	0.635303	1	0.990994	0.992301	0.828631	0.797622	0.762865	0.408625	0.334286	0.369753	0.341522	0.399682	0.341718
S. robustum-0.2mM-2-R	0.0691092	0.104101	0.126986	0.0928299	0.0698878	0.058213	0.0842635	0.0693082	0.13546	0.152424	0.108108	0.070107	0.081813	0.0608377	0.0999086	0.118364	0.0875086	0.161998	0.181636	0.191511	0.0596405	0.0621894	0.0560005	0.127252	0.120688	0.823414	0.734187	0.798513	0.966437	0.971638	0.959374	0.910006	0.952251	0.92157	0.712078	0.593821	0.643011	0.990994	1	0.991186	0.851729	0.813675	0.79061	0.421223	0.349839	0.390398	0.37144	0.408045	0.366503
S. robustum-0.2mM-3-R	0.0590045	0.0899504	0.109194	0.0831011	0.0586036	0.0485857	0.070263	0.0565115	0.113917	0.129695	0.0936068	0.0596693	0.0702291	0.0521797	0.0847184	0.100538	0.0739786	0.139056	0.158283	0.165502	0.0510991	0.0539008	0.0480097	0.110749	0.104514	0.805271	0.709872	0.771964	0.967829	0.974395	0.961362	0.904622	0.954999	0.916028	0.657467	0.538316	0.597931	0.992301	0.991186	1	0.809959	0.776909	0.743577	0.378737	0.303326	0.340964	0.315097	0.371356	0.308323
S. robustum-1mM-1-R	0.115373	0.17521	0.216462	0.171364	0.120165	0.100601	0.14422	0.120442	0.228201	0.261571	0.178739	0.119961	0.144671	0.104558	0.179444	0.213133	0.157412	0.283291	0.321285	0.345114	0.103958	0.108608	0.0956949	0.235915	0.223685	0.826946	0.766368	0.824584	0.785963	0.781314	0.779163	0.834049	0.800226	0.823526	0.904837	0.850953	0.848669	0.828631	0.851729	0.809959	1	0.9668	0.978229	0.579011	0.627923	0.671731	0.662039	0.557504	0.630692
S. robustum-1mM-2-R	0.121127	0.177793	0.219643	0.18102	0.123348	0.101532	0.141096	0.123044	0.222539	0.256378	0.175719	0.119681	0.148004	0.104741	0.177977	0.215606	0.161671	0.309307	0.332032	0.361127	0.110807	0.116266	0.110471	0.255405	0.238058	0.816676	0.75625	0.793546	0.755173	0.740919	0.749947	0.8149	0.762385	0.80696	0.882393	0.836186	0.856282	0.797622	0.813675	0.776909	0.9668	1	0.957122	0.571361	0.66544	0.684526	0.675054	0.551185	0.639255
S. robustum-1mM-3-R	0.117346	0.179857	0.21936	0.178307	0.12254	0.101669	0.145519	0.121272	0.22897	0.261989	0.181796	0.123164	0.147732	0.106468	0.185596	0.219066	0.163127	0.291901	0.33017	0.354681	0.109147	0.112856	0.100978	0.255156	0.238964	0.802219	0.747408	0.807761	0.716017	0.709446	0.708268	0.792537	0.738504	0.772756	0.912501	0.864119	0.851168	0.762865	0.79061	0.743577	0.978229	0.957122	1	0.62821	0.684402	0.722135	0.728491	0.591049	0.693273
S. spontaneum-0mM-1-R	0.119415	0.170133	0.204487	0.149832	0.115809	0.0959501	0.135168	0.113849	0.210814	0.243537	0.171416	0.11506	0.13255	0.0998815	0.165442	0.194642	0.145005	0.329741	0.363245	0.387324	0.158005	0.154114	0.153765	0.375303	0.33955	0.423983	0.425162	0.447811	0.372502	0.350633	0.369936	0.395905	0.334265	0.372812	0.612587	0.628552	0.606605	0.408625	0.421223	0.378737	0.579011	0.571361	0.62821	1	0.722413	0.773842	0.747746	0.943004	0.816152
S. spontaneum-0mM-2-R	0.131899	0.195402	0.242366	0.177542	0.117026	0.0964807	0.126729	0.109136	0.247105	0.29561	0.192919	0.11879	0.141731	0.103451	0.171139	0.203936	0.150411	0.425434	0.468249	0.506767	0.184368	0.174961	0.174041	0.470535	0.416371	0.530728	0.518704	0.532019	0.282735	0.255451	0.281005	0.413649	0.304513	0.38825	0.685879	0.720257	0.725938	0.334286	0.349839	0.303326	0.627923	0.66544	0.684402	0.722413	1	0.94338	0.946898	0.697258	0.872202
S. spontaneum-0mM-3-R	0.13742	0.207764	0.253219	0.194113	0.12699	0.106004	0.141583	0.118071	0.261448	0.311441	0.21427	0.126127	0.154632	0.112342	0.181204	0.215469	0.157014	0.406505	0.474311	0.493788	0.171743	0.169018	0.162476	0.425229	0.384369	0.576487	0.574677	0.583846	0.322324	0.299234	0.317908	0.435958	0.339272	0.40322	0.722756	0.748733	0.760555	0.369753	0.390398	0.340964	0.671731	0.684526	0.722135	0.773842	0.94338	1	0.946359	0.746184	0.871366
S. spontaneum-0.2mM-1-R	0.137106	0.201761	0.245363	0.180069	0.124359	0.102946	0.135513	0.116319	0.245336	0.290521	0.198669	0.119095	0.144932	0.105053	0.173277	0.202926	0.149183	0.394233	0.443196	0.473949	0.163922	0.159192	0.154229	0.389721	0.356972	0.575078	0.552787	0.591004	0.299582	0.276958	0.291654	0.452461	0.341314	0.419298	0.725891	0.748928	0.735143	0.341522	0.37144	0.315097	0.662039	0.675054	0.728491	0.747746	0.946898	0.946359	1	0.698509	0.868094
S. spontaneum-0.2mM-2-R	0.125785	0.176518	0.212194	0.155152	0.118565	0.0990205	0.140052	0.117567	0.221596	0.255837	0.17489	0.121269	0.138244	0.103545	0.175003	0.207629	0.153118	0.348453	0.38215	0.414287	0.172732	0.168171	0.168166	0.404968	0.368956	0.400927	0.407078	0.418392	0.350076	0.337764	0.355923	0.361838	0.315915	0.341102	0.590392	0.630407	0.605725	0.399682	0.408045	0.371356	0.557504	0.551185	0.591049	0.943004	0.697258	0.746184	0.698509	1	0.777127
S. spontaneum-1mM-1-R	0.115193	0.164778	0.19811	0.164615	0.112866	0.093717	0.126197	0.114562	0.2034	0.236029	0.160568	0.110777	0.134054	0.0972566	0.168797	0.202136	0.150934	0.36491	0.401732	0.440912	0.199225	0.189175	0.199221	0.557624	0.492592	0.447593	0.445152	0.467046	0.293515	0.270455	0.284679	0.37829	0.298563	0.363847	0.648279	0.660354	0.647708	0.341718	0.366503	0.308323	0.630692	0.639255	0.693273	0.816152	0.872202	0.871366	0.868094	0.777127	1
S. spontaneum-1mM-2-R	0.120328	0.173087	0.208239	0.171944	0.118922	0.098763	0.135152	0.120685	0.21506	0.253586	0.172372	0.116404	0.140107	0.103409	0.177639	0.210832	0.156988	0.371377	0.415603	0.452839	0.2029	0.192586	0.201304	0.555627	0.493004	0.462279	0.460992	0.480588	0.29266	0.270507	0.282196	0.371946	0.303014	0.354903	0.642611	0.659619	0.64335	0.337489	0.364818	0.307312	0.624094	0.627274	0.680241	0.812648	0.864933	0.887051	0.865871	0.79033	0.977366
S. spontaneum-1mM-3-R	0.125668	0.190409	0.231948	0.174194	0.126364	0.104846	0.147226	0.12028	0.24199	0.301096	0.194984	0.13078	0.149884	0.113946	0.187351	0.213394	0.158889	0.414703	0.458242	0.485857	0.19817	0.188397	0.187343	0.475182	0.439681	0.482913	0.47927	0.513753	0.299288	0.279134	0.286581	0.375029	0.320102	0.359969	0.646845	0.659201	0.635057	0.346928	0.368335	0.319111	0.619526	0.61922	0.666692	0.80294	0.8537	0.892548	0.865292	0.780012	0.910293
[truncated: 2 more columns]
