# Supplementary material for: Transcriptome Dynamics Underlying Magnesium Deficiency Stress in Three Founding Saccharum Species
Source: Int J Mol Sci. 2022 Aug 26;23(17):9681. doi: 10.3390/ijms23179681 (PMC9456333; doi:10.3390/ijms23179681)
Supplement: Supplementary file 1 [file ijms-23-09681-s001.zip › Supplementary file S5.xls]

## Sheet: Sheet1
Supplementary Table S4 All of the DEGs in the three Saccharum species
S. officinarum DEGs union	S. robustum DEGs union	S. spontaneum DEGs union	Overlap DEGs of three Saccharum species
Sspon.002A0009220	Sspon.001A0016070	Sspon.005A0003590	Sspon.002A0009220
Sspon.003B0018221	Sspon.003B0018221	Sspon.003A0001420	Sspon.003B0018221
Sspon.006C0014830	Sspon.003A0006160	Sspon.003A0006040	Sspon.006C0014830
Sspon.001A0009850	Sspon.001A0015610	Sspon.005C0017120	Sspon.001A0009850
Sspon.004A0021580	Sspon.001A0021760	Sspon.001A0009541	Sspon.004A0021580
Sspon.003A0013441	Sspon.001A0034780	Sspon.005B0014240	Sspon.003A0013441
Sspon.005B0001841	Sspon.005A0002850	Sspon.003A0009451	Sspon.005B0001841
Sspon.004A0001700	Sspon.003A0009061	Sspon.003A0028590	Sspon.004A0001700
Sspon.006A0009040	Sspon.001A0030420	Sspon.003D0018600	Sspon.006A0009040
Sspon.006B0015410	Sspon.005C0019660	Sspon.007A0007572	Sspon.006B0015410
Sspon.003A0009061	Sspon.008C0014981	Sspon.003A0016270	Sspon.003A0009061
Sspon.001A0035040	Sspon.004A0021580	Sspon.005A0026231	Sspon.001A0035040
Sspon.004A0001690	Sspon.001C0026080	Sspon.007A0020030	Sspon.004A0001690
Sspon.002A0029970	Sspon.003A0013441	Sspon.001C0020960	Sspon.002A0029970
Sspon.003B0011020	Sspon.002B0000932	Sspon.003B0029120	Sspon.003B0011020
Sspon.006C0014820	Sspon.007B0002380	Sspon.001B0013290	Sspon.006C0014820
Sspon.005C0017960	Sspon.001A0005031	Sspon.003B0006511	Sspon.005C0017960
Sspon.002B0029480	Sspon.001A0034660	Sspon.003B0007570	Sspon.002B0029480
Sspon.003B0007570	Sspon.001D0043130	Sspon.005B0000490	Sspon.003B0007570
Sspon.003B0033180	Sspon.003B0011020	Sspon.003B0027780	Sspon.003B0033180
Sspon.001A0030420	Sspon.002A0037570	Sspon.005A0019111	Sspon.001A0030420
Sspon.001B0027240	Sspon.001D0020850	Sspon.001A0000680	Sspon.001B0027240
Sspon.003A0001720	Sspon.005A0014610	Sspon.003C0029750	Sspon.003A0001720
Sspon.003A0020350	Sspon.004A0003860	Sspon.007C0000870	Sspon.003A0020350
Sspon.005A0027580	Sspon.002D0023920	Sspon.005A0014610	Sspon.005A0027580
Sspon.005A0020950	Sspon.002A0010230	Sspon.004A0007390	Sspon.005A0020950
Sspon.003A0015181	Sspon.007A0004620	Sspon.001A0007020	Sspon.003A0015181
Sspon.001A0034740	Sspon.005A0024310	Sspon.002C0023201	Sspon.001A0034740
Sspon.004D0020060	Sspon.004A0010431	Sspon.008C0014981	Sspon.004D0020060
Sspon.004D0003210	Sspon.001D0017340	Sspon.004A0021850	Sspon.004D0003210
Sspon.003C0028241	Sspon.003A0020361	Sspon.003A0020350	Sspon.003C0028241
Sspon.001A0035220	Sspon.004A0001690	Sspon.003A0021380	Sspon.001A0035220
Sspon.002C0005960	Sspon.008A0020150	Sspon.004A0017251	Sspon.006A0014990
Sspon.006A0014990	Sspon.005C0021840	Sspon.005A0023280	Sspon.004A0019440
Sspon.004A0019440	Sspon.002C0037200	Sspon.002A0015200	Sspon.003A0025800
Sspon.003A0025800	Sspon.002A0007310	Sspon.005A0010703	Sspon.001A0014740
Sspon.001A0014740	Sspon.001C0014951	Sspon.007D0001310	Sspon.004A0010431
Sspon.004A0010431	Sspon.003A0016270	Sspon.002A0016610	Sspon.001A0034780
Sspon.001A0034780	Sspon.002A0019300	Sspon.002B0003380	Sspon.005B0014560
Sspon.005B0014560	Sspon.001A0005701	Sspon.005A0018141	Sspon.005B0003741
Sspon.003A0013221	Sspon.005B0014560	Sspon.007A0008290	Sspon.004A0010080
Sspon.005B0003741	Sspon.003B0033180	Sspon.001B0022230	Sspon.007B0000720
Sspon.004A0010080	Sspon.007A0007570	Sspon.008A0005170	Sspon.008A0008520
Sspon.007B0000720	Sspon.004A0002830	Sspon.005A0016300	Sspon.007B0002380
Sspon.008A0008520	Sspon.008A0012980	Sspon.005D0021010	Sspon.008B0000260
Sspon.007B0002380	Sspon.003A0032091	Sspon.004A0000611	Sspon.002A0031490
Sspon.008B0000260	Sspon.007C0011260	Sspon.007B0000930	Sspon.004B0009070
Sspon.002A0031490	Sspon.007A0027831	Sspon.008A0010462	Sspon.003A0006040
Sspon.004B0009070	Sspon.004A0001700	Sspon.007A0014140	Sspon.004A0026770
Sspon.003A0006040	Sspon.003B0000252	Sspon.003B0009212	Sspon.001A0034660
Sspon.004A0026770	Sspon.008A0009280	Sspon.006D0013430	Sspon.006C0014220
Sspon.001B0011240	Sspon.002A0004120	Sspon.008A0004990	Sspon.004A0026850
Sspon.001A0034660	Sspon.008A0008600	Sspon.001A0008480	Sspon.004A0010750
Sspon.006C0014220	Sspon.002B0027430	Sspon.002A0004550	Sspon.004A0013620
Sspon.004A0026850	Sspon.004A0010750	Sspon.007A0028440	Sspon.007A0001082
Sspon.004A0010750	Sspon.007A0014300	Sspon.003B0011020	Sspon.001A0026060
Sspon.004A0013620	Sspon.002A0010490	Sspon.001B0014190	Sspon.002A0007310
Sspon.007A0001082	Sspon.003B0001220	Sspon.001A0032121	Sspon.007A0004620
Sspon.001A0026060	Sspon.003A0020350	Sspon.003A0010300	Sspon.002A0031600
Sspon.002A0007310	Sspon.001B0004590	Sspon.003A0010120	Sspon.003D0012040
Sspon.007A0004620	Sspon.001B0019360	Sspon.001A0002760	Sspon.003A0020361
Sspon.002A0031600	Sspon.004A0010460	Sspon.006A0024760	Sspon.003B0013790
Sspon.003D0012040	Sspon.005A0012500	Sspon.002C0014910	Sspon.001B0020470
Sspon.003A0020361	Sspon.001B0019780	Sspon.006A0014990	Sspon.001A0005031
Sspon.003B0013790	Sspon.004A0000611	Sspon.002A0028400	Sspon.004A0003510
Sspon.001B0020470	Sspon.003A0025800	Sspon.005C0021840	Sspon.001A0017570
Sspon.001A0005031	Sspon.005C0017960	Sspon.008D0005341	Sspon.007A0012730
Sspon.004A0003510	Sspon.001A0009541	Sspon.008A0014740	Sspon.001A0018640
Sspon.001A0017570	Sspon.002A0012770	Sspon.008A0008600	Sspon.003A0019390
Sspon.007A0012730	Sspon.003B0012440	Sspon.008A0008951	Sspon.005A0003920
Sspon.001A0018640	Sspon.001A0017570	Sspon.004B0015310	Sspon.008A0009501
Sspon.003A0019390	Sspon.008B0011162	Sspon.007A0004100	Sspon.003A0021380
Sspon.005A0003920	Sspon.001A0009850	Sspon.002A0005060	Sspon.005B0007310
Sspon.008A0009501	Sspon.005B0001531	Sspon.003A0009090	Sspon.003A0019830
Sspon.003A0021380	Sspon.003C0014944	Sspon.007A0006400	Sspon.006A0009061
Sspon.005B0007310	Sspon.003B0007570	Sspon.002A0024720	Sspon.004C0010030
Sspon.003A0019830	Sspon.002A0042581	Sspon.001A0020380	Sspon.003D0018600
Sspon.006A0009061	Sspon.001A0008480	Sspon.005D0007470	Sspon.001D0022980
Sspon.004C0010030	Sspon.003A0019270	Sspon.008A0000810	Sspon.006A0007256
Sspon.003D0018600	Sspon.001A0025040	Sspon.005C0001061	Sspon.001B0004590
Sspon.006B0014941	Sspon.005A0005251	Sspon.001D0042820	Sspon.003A0028170
Sspon.001D0022980	Sspon.001A0030861	Sspon.005A0024310	Sspon.002A0004550
Sspon.006A0007256	Sspon.008D0020210	Sspon.005A0023330	Sspon.002D0014230
Sspon.001B0004590	Sspon.007A0014140	Sspon.007A0014080	Sspon.005A0024110
Sspon.003A0028170	Sspon.005B0013242	Sspon.002B0035190	Sspon.004A0022470
Sspon.002A0004550	Sspon.004B0000510	Sspon.001A0021960	Sspon.001A0023340
Sspon.002D0014230	Sspon.006B0000620	Sspon.007B0019650	Sspon.007A0013400
Sspon.005A0024110	Sspon.001A0000465	Sspon.001A0036945	Sspon.007C0003170
Sspon.004A0022470	Sspon.001A0034740	Sspon.001C0018531	Sspon.007A0027530
Sspon.001A0023340	Sspon.008A0000810	Sspon.006C0014220	Sspon.008A0020070
Sspon.007A0013400	Sspon.002A0005150	Sspon.002B0000092	Sspon.008D0020070
Sspon.007C0003170	Sspon.001B0027240	Sspon.003A0017060	Sspon.003A0009330
Sspon.007A0027530	Sspon.006B0004690	Sspon.001A0005851	Sspon.001A0005800
Sspon.008A0020070	Sspon.002B0010240	Sspon.005C0022670	Sspon.004D0014050
Sspon.008D0020070	Sspon.003B0001164	Sspon.003A0013441	Sspon.003C0034110
Sspon.003A0009330	Sspon.005A0010702	Sspon.002A0021740	Sspon.003C0034940
Sspon.001A0005800	Sspon.001A0021392	Sspon.001A0019781	Sspon.002B0010601
Sspon.004D0014050	Sspon.008B0015310	Sspon.002A0018012	Sspon.005C0001191
Sspon.003C0034110	Sspon.003A0008600	Sspon.005B0014671	Sspon.006A0010690
Sspon.003C0034940	Sspon.004A0011141	Sspon.002A0017800	Sspon.008A0008600
Sspon.002B0010601	Sspon.007A0025080	Sspon.001A0004391	Sspon.004C0017840
Sspon.005C0001191	Sspon.004B0006260	Sspon.004A0010460	Sspon.007A0013220
Sspon.006A0010690	Sspon.003A0013360	Sspon.005A0015510	Sspon.001C0033690
Sspon.008A0008600	Sspon.003A0009150	Sspon.007A0022420	Sspon.002A0017450
Sspon.004C0017840	Sspon.003A0022492	Sspon.001A0014870	Sspon.003A0018160
Sspon.007A0013220	Sspon.006B0025550	Sspon.005B0013412	Sspon.001B0018490
Sspon.001C0033690	Sspon.005B0012440	Sspon.004B0004650	Sspon.008A0005321
Sspon.002A0017450	Sspon.001A0021390	Sspon.006A0021010	Sspon.003C0009610
Sspon.003A0018160	Sspon.001A0035220	Sspon.002C0030520	Sspon.001C0015100
Sspon.001B0018490	Sspon.004B0012710	Sspon.006B0024100	Sspon.008A0000810
Sspon.008A0005321	Sspon.006A0018920	Sspon.003A0028970	Sspon.006A0008800
Sspon.003C0009610	Sspon.004A0019200	Sspon.007A0017850	Sspon.004C0010310
Sspon.002A0041570	Sspon.007C0016700	Sspon.008B0017213	Sspon.003A0023070
Sspon.001C0015100	Sspon.005A0017220	Sspon.003C0017100	Sspon.003A0018790
Sspon.008A0000810	Sspon.005A0016490	Sspon.001B0017710	Sspon.007A0005520
Sspon.006A0008800	Sspon.001B0025390	Sspon.001C0004610	Sspon.006A0025351
Sspon.001A0041750	Sspon.003A0019000	Sspon.006B0006390	Sspon.003A0006300
Sspon.004C0010310	Sspon.008B0019450	Sspon.007A0014491	Sspon.008A0000941
Sspon.003A0023070	Sspon.003A0018790	Sspon.002A0008910	Sspon.003B0013760
Sspon.003A0018790	Sspon.004B0007530	Sspon.008A0006801	Sspon.005A0013260
Sspon.007A0005520	Sspon.002D0010150	Sspon.006A0024780	Sspon.002A0004321
Sspon.006A0025351	Sspon.005C0023360	Sspon.004A0004450	Sspon.007A0000360
Sspon.003A0006300	Sspon.006A0011200	Sspon.007A0006571	Sspon.005A0014610
Sspon.008A0000941	Sspon.001B0025420	Sspon.003A0020361	Sspon.005A0005700
Sspon.004A0011360	Sspon.004A0021640	Sspon.005A0003591	Sspon.001A0002790
Sspon.003B0013760	Sspon.001A0039370	Sspon.006A0006810	Sspon.007A0027831
Sspon.005A0013260	Sspon.007A0008290	Sspon.002A0019400	Sspon.007C0003330
Sspon.002A0004321	Sspon.008A0020070	Sspon.002C0033250	Sspon.004B0006260
Sspon.007A0000360	Sspon.004A0013620	Sspon.004A0002621	Sspon.006D0013430
Sspon.005A0014610	Sspon.007A0003530	Sspon.002B0000932	Sspon.004D0001710
Sspon.005A0005700	Sspon.002A0017781	Sspon.001A0028930	Sspon.002D0026620
Sspon.001A0002790	Sspon.001C0014631	Sspon.002B0033660	Sspon.003A0031550
Sspon.007A0027831	Sspon.005A0015290	Sspon.002A0015060	Sspon.006A0007430
Sspon.007C0003330	Sspon.001A0014740	Sspon.002A0015741	Sspon.001A0004400
Sspon.004B0006260	Sspon.001A0015450	Sspon.001A0018722	Sspon.003B0032190
Sspon.006D0013430	Sspon.006A0000970	Sspon.005A0021280	Sspon.001B0038031
Sspon.004D0001710	Sspon.005A0027190	Sspon.001C0025520	Sspon.005B0002400
Sspon.002D0026620	Sspon.007A0017090	Sspon.001B0042120	Sspon.008C0014981
Sspon.003A0031550	Sspon.008A0020161	Sspon.004A0004070	Sspon.007C0011260
Sspon.006A0007430	Sspon.002B0036250	Sspon.001A0014910	Sspon.004A0026830
Sspon.001A0004400	Sspon.001A0011700	Sspon.006C0005460	Sspon.007A0000370
Sspon.003A0027910	Sspon.005B0024090	Sspon.007A0012953	Sspon.003A0016270
Sspon.003B0032190	Sspon.005C0001191	Sspon.005C0026080	Sspon.003A0026200
Sspon.001B0038031	Sspon.001A0015470	Sspon.005A0004960	Sspon.003A0028461
Sspon.005B0002400	Sspon.002A0012760	Sspon.008A0014590	Sspon.003C0003260
Sspon.008C0014981	Sspon.004A0003770	Sspon.006A0007460	Sspon.006A0010081
Sspon.005C0001410	Sspon.003A0009090	Sspon.008D0009823	Sspon.004A0011141
Sspon.001B0005220	Sspon.003A0001430	Sspon.002A0009571	Sspon.007A0010690
Sspon.007C0011260	Sspon.008A0021610	Sspon.006C0023781	Sspon.001B0018470
Sspon.004A0026830	Sspon.002C0008620	Sspon.008A0007870	Sspon.008A0008150
Sspon.007A0000370	Sspon.002A0017570	Sspon.004B0000510	Sspon.007A0008290
Sspon.003A0016270	Sspon.007B0000720	Sspon.006A0005380	Sspon.008A0002040
Sspon.003A0026200	Sspon.005B0010210	Sspon.001C0004223	Sspon.006A0001390
Sspon.001A0026541	Sspon.006A0001390	Sspon.001B0008430	Sspon.002A0019440
Sspon.003A0028461	Sspon.003A0019390	Sspon.002B0039410	Sspon.001A0021880
Sspon.003C0003260	Sspon.007C0005300	Sspon.002D0034810	Sspon.003A0027520
Sspon.006A0010081	Sspon.005A0007683	Sspon.007B0000720	Sspon.002B0027430
Sspon.004A0011141	Sspon.003C0009610	Sspon.002A0018010	Sspon.008A0015200
Sspon.004A0009920	Sspon.001B0008050	Sspon.001A0006890	Sspon.006B0011101
Sspon.007A0010690	Sspon.003D0013950	Sspon.003C0006460	Sspon.001A0019100
Sspon.001B0018470	Sspon.003B0013790	Sspon.003A0027721	Sspon.001A0014800
Sspon.008A0008150	Sspon.003A0007500	Sspon.003B0010200	Sspon.008A0013800
Sspon.001B0016160	Sspon.003A0025220	Sspon.002C0015050	Sspon.001B0015940
Sspon.001A0026390	Sspon.003A0009330	Sspon.001A0000281	Sspon.001A0015650
Sspon.007A0008290	Sspon.001A0027150	Sspon.006A0017350	Sspon.005A0005251
Sspon.008A0002040	Sspon.004A0021560	Sspon.002A0043481	Sspon.008B0011162
Sspon.006A0001390	Sspon.001A0015490	Sspon.007A0011311	Sspon.008B0016541
Sspon.002A0019440	Sspon.007A0004570	Sspon.001A0010620	Sspon.007B0005030
Sspon.001A0021880	Sspon.001A0004400	Sspon.006A0025952	Sspon.003C0029750
Sspon.003A0027520	Sspon.001C0033690	Sspon.002A0021780	Sspon.006A0022280
Sspon.002B0027430	Sspon.001A0030830	Sspon.001A0035020	Sspon.001C0009450
Sspon.008A0015200	Sspon.006A0011573	Sspon.008A0003510	Sspon.002B0004112
Sspon.006B0011101	Sspon.005A0006011	Sspon.001A0022630	Sspon.008B0022870
Sspon.001A0019100	Sspon.005D0005420	Sspon.002A0021590	Sspon.004A0001280
Sspon.001A0014800	Sspon.001C0030560	Sspon.007A0008690	Sspon.005A0015590
Sspon.008A0013800	Sspon.007A0012953	Sspon.005C0017153	Sspon.003A0009090
Sspon.001B0015940	Sspon.006A0002172	Sspon.006A0000361	Sspon.007A0010540
Sspon.001A0015650	Sspon.003A0013310	Sspon.002D0028070	Sspon.002A0037570
Sspon.005A0005251	Sspon.008A0014590	Sspon.003B0006010	Sspon.008A0016370
Sspon.008B0011162	Sspon.004A0001280	Sspon.005A0021320	Sspon.004A0012320
Sspon.008B0016541	Sspon.001C0023310	Sspon.001D0030020	Sspon.005A0006180
Sspon.007B0005030	Sspon.002D0028070	Sspon.001A0021750	Sspon.001A0025040
Sspon.003C0029750	Sspon.003A0022050	Sspon.001A0016602	Sspon.006A0013902
Sspon.006A0022280	Sspon.005A0015921	Sspon.002A0039240	Sspon.007A0007570
Sspon.001C0009450	Sspon.003B0006511	Sspon.001A0038370	Sspon.007B0010270
Sspon.002B0004112	Sspon.004A0009100	Sspon.003C0038040	Sspon.008C0010200
Sspon.008B0022870	Sspon.002A0021420	Sspon.002D0038260	Sspon.001B0044670
Sspon.004A0001280	Sspon.003C0016220	Sspon.003B0000581	Sspon.005A0001240
Sspon.001A0014250	Sspon.007A0001830	Sspon.001C0012420	Sspon.007A0017090
Sspon.005A0015590	Sspon.004A0004450	Sspon.005B0003930	Sspon.006A0007910
Sspon.003A0009090	Sspon.001A0018210	Sspon.002A0034610	Sspon.008B0014081
Sspon.007A0010540	Sspon.001A0026100	Sspon.006A0022280	Sspon.008B0020030
Sspon.002A0037570	Sspon.001B0029450	Sspon.002A0005192	Sspon.007C0016700
Sspon.006C0018891	Sspon.006A0010081	Sspon.005D0005260	Sspon.002B0021050
Sspon.008A0016370	Sspon.001A0032030	Sspon.001A0043210	Sspon.007B0000070
Sspon.001A0037281	Sspon.002A0008950	Sspon.005A0022130	Sspon.003B0009741
Sspon.004A0012320	Sspon.003C0015800	Sspon.005A0003680	Sspon.003A0004520
Sspon.005A0006180	Sspon.001A0028120	Sspon.002A0018770	Sspon.006A0010041
Sspon.001A0025040	Sspon.007A0011870	Sspon.003A0019010	Sspon.001C0008020
Sspon.006A0013902	Sspon.003A0012720	Sspon.006A0017170	Sspon.002A0042581
Sspon.007A0007570	Sspon.001A0003020	Sspon.004A0005730	Sspon.004C0001070
Sspon.007B0010270	Sspon.001B0025550	Sspon.003A0028680	Sspon.001A0030861
Sspon.008C0010200	Sspon.003A0021700	Sspon.001D0039880	Sspon.003A0017190
Sspon.001B0044670	Sspon.008A0006111	Sspon.001B0034930	Sspon.003A0015610
Sspon.003A0031370	Sspon.008A0008550	Sspon.002A0008270	Sspon.001D0020850
Sspon.005A0001240	Sspon.002C0033260	Sspon.004B0024810	Sspon.002D0037250
Sspon.007A0017090	Sspon.002A0005650	Sspon.007D0012940	Sspon.001A0006671
Sspon.004A0019013	Sspon.004A0013660	Sspon.002A0018790	Sspon.001B0016040
Sspon.006A0007910	Sspon.001B0019910	Sspon.004B0001000	Sspon.005B0002420
Sspon.003A0020360	Sspon.006A0014990	Sspon.008D0011082	Sspon.007A0014140
Sspon.008B0014081	Sspon.001A0035040	Sspon.004C0018860	Sspon.001C0014221
Sspon.003B0008500	Sspon.008A0001830	Sspon.002A0010230	Sspon.004A0000611
Sspon.003A0023790	Sspon.001B0030720	Sspon.005A0002941	Sspon.007B0009771
Sspon.008B0020030	Sspon.008B0022650	Sspon.002C0023970	Sspon.005D0005420
Sspon.007C0016700	Sspon.008B0000260	Sspon.002A0031510	Sspon.003B0028140
Sspon.002B0021050	Sspon.003A0015181	Sspon.004A0021210	Sspon.007A0016490
Sspon.007B0000070	Sspon.003A0010120	Sspon.001B0037003	Sspon.001B0012281
Sspon.003B0009741	Sspon.003C0023840	Sspon.007A0014901	Sspon.007B0002660
Sspon.006A0013562	Sspon.001A0011450	Sspon.006C0021740	Sspon.006A0000720
Sspon.003A0004520	Sspon.002A0005280	Sspon.008A0004782	Sspon.001D0017340
Sspon.003B0000570	Sspon.003C0004380	Sspon.001D0039890	Sspon.002A0002400
Sspon.006A0010041	Sspon.003A0015610	Sspon.007A0011970	Sspon.007A0024180
Sspon.007A0022330	Sspon.007A0010811	Sspon.003A0024320	Sspon.004A0014022
Sspon.001C0008020	Sspon.001A0002070	Sspon.004D0013810	Sspon.003A0022120
Sspon.002C0026310	Sspon.001B0038620	Sspon.006A0003100	Sspon.002A0021420
Sspon.002A0042581	Sspon.003A0008610	Sspon.002D0023960	Sspon.003A0021012
Sspon.004C0001070	Sspon.006A0022280	Sspon.006A0023980	Sspon.005A0004510
Sspon.001A0030861	Sspon.003A0002380	Sspon.001A0030960	Sspon.002A0010930
Sspon.008C0001713	Sspon.002C0033250	Sspon.001C0011010	Sspon.008A0003981
Sspon.003A0017190	Sspon.007B0026431	Sspon.004A0000490	Sspon.001A0025851
Sspon.004A0012480	Sspon.003A0000770	Sspon.005B0024240	Sspon.003C0002010
Sspon.003A0015610	Sspon.003B0019170	Sspon.002C0031880	Sspon.004B0010911
Sspon.001D0020850	Sspon.003A0007560	Sspon.008A0014341	Sspon.006A0001721
Sspon.002D0037250	Sspon.002A0007360	Sspon.002C0027080	Sspon.003A0024200
Sspon.001A0006671	Sspon.006A0001230	Sspon.003C0001290	Sspon.005A0001120
Sspon.001B0016040	Sspon.006A0024890	Sspon.003B0035271	Sspon.001A0037530
Sspon.005B0002420	Sspon.003B0009741	Sspon.007B0028140	Sspon.003A0001591
Sspon.007A0014140	Sspon.008A0000941	Sspon.003B0013790	Sspon.002A0024910
Sspon.003A0014431	Sspon.006A0012491	Sspon.001B0011400	Sspon.002B0000210
Sspon.001C0014221	Sspon.003A0007871	Sspon.001A0003240	Sspon.003A0005150
Sspon.006A0012320	Sspon.006A0018360	Sspon.001A0012462	Sspon.001A0036060
Sspon.004A0026530	Sspon.003B0011520	Sspon.002C0033430	Sspon.007A0018480
Sspon.004A0000611	Sspon.002A0015060	Sspon.004B0009030	Sspon.007A0010051
Sspon.006A0012330	Sspon.003A0013990	Sspon.004A0016450	Sspon.003A0009510
Sspon.002A0008890	Sspon.006A0006440	Sspon.004A0018200	Sspon.003C0016730
Sspon.007B0009771	Sspon.001B0033210	Sspon.004B0022940	Sspon.004A0026790
Sspon.005D0005420	Sspon.005B0023701	Sspon.002B0014860	Sspon.001A0023520
Sspon.003B0028140	Sspon.004D0013820	Sspon.001A0011580	Sspon.008C0016310
Sspon.007A0016490	Sspon.002A0007370	Sspon.001B0022120	Sspon.005C0002920
Sspon.001B0012281	Sspon.003A0022120	Sspon.003C0023840	Sspon.006B0000620
Sspon.007B0002660	Sspon.003A0019830	Sspon.001C0021750	Sspon.001A0008480
Sspon.006A0000720	Sspon.003A0006471	Sspon.002B0005320	Sspon.003C0034931
Sspon.008C0001601	Sspon.003B0035271	Sspon.006A0003420	Sspon.001A0005701
Sspon.001D0017340	Sspon.007A0014780	Sspon.007D0006932	Sspon.001A0003020
Sspon.008B0007180	Sspon.002A0003620	Sspon.005B0013380	Sspon.005A0017220
Sspon.005B0011660	Sspon.005A0013010	Sspon.005A0005832	Sspon.006A0001230
Sspon.002A0002400	Sspon.002A0020250	Sspon.003A0008270	Sspon.005B0024670
Sspon.007A0024180	Sspon.003B0013760	Sspon.003B0003532	Sspon.004A0007690
Sspon.004A0014022	Sspon.001C0003714	Sspon.005A0003470	Sspon.007A0018820
Sspon.003B0001841	Sspon.005A0000300	Sspon.004A0003260	Sspon.008A0001830
Sspon.003A0022120	Sspon.006A0008680	Sspon.007C0022950	Sspon.007C0021250
Sspon.002A0021420	Sspon.007A0010602	Sspon.001A0005750	Sspon.007A0012070
Sspon.004A0009930	Sspon.004A0022190	Sspon.001B0002421	Sspon.003A0017571
Sspon.003A0021012	Sspon.003C0008810	Sspon.004D0015240	Sspon.003A0014590
Sspon.005A0004510	Sspon.001A0005910	Sspon.008A0004431	Sspon.004A0026870
Sspon.004A0003500	Sspon.002A0024910	Sspon.004B0022220	Sspon.001A0009541
Sspon.001A0002150	Sspon.008A0002040	Sspon.002A0038750	Sspon.003A0007560
Sspon.002A0010930	Sspon.008A0017571	Sspon.002C0001760	Sspon.004A0009100
Sspon.008A0003981	Sspon.003A0006430	Sspon.003B0031520	Sspon.003C0006660
Sspon.001A0025851	Sspon.002A0005510	Sspon.006C0009380	Sspon.006C0013430
Sspon.003C0002010	Sspon.003A0029831	Sspon.006B0000920	Sspon.005D0008160
Sspon.004B0010911	Sspon.003A0026120	Sspon.005A0027590	Sspon.001A0014370
Sspon.006A0001721	Sspon.001A0023520	Sspon.005B0008040	Sspon.001A0015610
Sspon.003A0024200	Sspon.001A0003040	Sspon.003B0032600	Sspon.007A0009720
Sspon.005A0001120	Sspon.004A0007830	Sspon.001A0015930	Sspon.001B0037980
Sspon.001A0037530	Sspon.001A0032880	Sspon.008A0012520	Sspon.002A0023900
Sspon.003A0001591	Sspon.002A0020240	Sspon.002A0012800	Sspon.001B0018290
Sspon.001A0022700	Sspon.001A0024360	Sspon.002A0025960	Sspon.007A0001830
Sspon.002A0024910	Sspon.004B0017760	Sspon.006A0001721	Sspon.002A0004820
Sspon.002B0000210	Sspon.002D0002470	Sspon.004C0025220	Sspon.002C0029231
Sspon.008B0017320	Sspon.004A0012130	Sspon.002A0004820	Sspon.001A0002510
Sspon.002A0007490	Sspon.001A0005460	Sspon.005A0001500	Sspon.003A0007980
Sspon.003A0017501	Sspon.002A0009571	Sspon.002A0013252	Sspon.007B0014320
Sspon.003A0005150	Sspon.006C0007140	Sspon.003B0013760	Sspon.001C0009150
Sspon.001A0036060	Sspon.001C0009450	Sspon.004B0009920	Sspon.008A0012070
Sspon.007A0018480	Sspon.004A0012320	Sspon.001A0029540	Sspon.006A0016810
Sspon.007A0010051	Sspon.001C0033020	Sspon.007A0013320	Sspon.006A0013661
Sspon.001A0032063	Sspon.003A0011310	Sspon.005A0002370	Sspon.006A0020690
Sspon.003A0009510	Sspon.004A0013430	Sspon.003A0009061	Sspon.006B0004290
Sspon.003C0016730	Sspon.001A0009940	Sspon.003C0013520	Sspon.004B0000510
Sspon.004A0026790	Sspon.001A0040122	Sspon.002A0030101	Sspon.003B0000252
Sspon.001A0023520	Sspon.002A0031600	Sspon.007B0021170	Sspon.003C0002460
Sspon.001A0018700	Sspon.005A0020950	Sspon.004B0017830	Sspon.006A0005830
Sspon.008C0016310	Sspon.006B0013750	Sspon.006C0013430	Sspon.001C0023310
Sspon.005C0002920	Sspon.005A0023540	Sspon.005A0005862	Sspon.003B0008471
Sspon.004A0007940	Sspon.002A0024871	Sspon.007D0016160	Sspon.002A0037990
Sspon.006B0000620	Sspon.004A0009150	Sspon.002A0020930	Sspon.001A0003620
Sspon.001A0008480	Sspon.002D0023960	Sspon.002C0043560	Sspon.005C0023891
Sspon.003C0034931	Sspon.003A0008800	Sspon.002A0005330	Sspon.005A0015290
Sspon.001A0005701	Sspon.006A0014771	Sspon.008B0009412	Sspon.006B0012971
Sspon.001A0003020	Sspon.006B0008730	Sspon.005A0015871	Sspon.008A0013654
Sspon.005A0017220	Sspon.005A0018141	Sspon.005C0024690	Sspon.008A0006300
Sspon.006A0001230	Sspon.005A0021280	Sspon.007A0016170	Sspon.001A0012462
Sspon.005B0024670	Sspon.001B0044800	Sspon.008A0008072	Sspon.007A0004570
Sspon.004A0007690	Sspon.003A0026720	Sspon.005B0001844	Sspon.002A0014260
Sspon.007A0018820	Sspon.006A0001661	Sspon.002A0001040	Sspon.007A0007670
Sspon.008A0001830	Sspon.005A0005700	Sspon.001A0005250	Sspon.003A0014460
Sspon.007C0021250	Sspon.002A0020591	Sspon.007B0007300	Sspon.008D0002100
Sspon.007A0012070	Sspon.001A0017670	Sspon.003A0006471	Sspon.003C0034930
Sspon.003A0017571	Sspon.001A0036200	Sspon.001D0006710	Sspon.007A0026520
Sspon.008B0003750	Sspon.007A0018150	Sspon.001B0005120	Sspon.005A0003941
Sspon.008A0003930	Sspon.003A0028170	Sspon.001A0010643	Sspon.001A0034560
Sspon.003A0014590	Sspon.007A0014050	Sspon.001A0001180	Sspon.004A0015110
Sspon.006A0004310	Sspon.005B0014730	Sspon.008B0015310	Sspon.003C0011140
Sspon.004A0026870	Sspon.001A0021250	Sspon.005B0011660	Sspon.007A0005100
Sspon.001A0009541	Sspon.001A0006671	Sspon.005C0005260	Sspon.002A0024871
Sspon.001A0041790	Sspon.001A0038851	Sspon.003A0028461	Sspon.002B0004970
Sspon.006A0021960	Sspon.005B0023720	Sspon.003B0023971	Sspon.007A0019650
Sspon.003A0007560	Sspon.003B0009330	Sspon.008B0017492	Sspon.003B0005250
Sspon.004A0009100	Sspon.001C0008583	Sspon.003A0014611	Sspon.006A0021970
Sspon.003C0006660	Sspon.006B0005290	Sspon.008A0011591	Sspon.003A0022492
Sspon.006C0013430	Sspon.003A0013350	Sspon.005A0025500	Sspon.006A0013563
Sspon.005D0008160	Sspon.003A0026470	Sspon.003A0001980	Sspon.001B0024980
Sspon.001A0014370	Sspon.001B0019410	Sspon.003C0017080	Sspon.008A0018780
Sspon.005C0026290	Sspon.003A0000540	Sspon.005B0017890	Sspon.001A0036200
Sspon.001A0015610	Sspon.003A0021800	Sspon.007A0023050	Sspon.005A0013010
Sspon.007A0009720	Sspon.005A0016420	Sspon.005B0014620	Sspon.007B0018640
Sspon.001B0037980	Sspon.001A0015630	Sspon.002A0023450	Sspon.003C0000200
Sspon.002A0023900	Sspon.008A0008092	Sspon.002A0034900	Sspon.002B0012710
Sspon.001B0018290	Sspon.006A0014440	Sspon.001A0000465	Sspon.005A0006433
Sspon.007A0001830	Sspon.008A0010240	Sspon.004A0023280	Sspon.007A0005130
Sspon.002A0004820	Sspon.004B0001300	Sspon.008A0011683	Sspon.008A0011730
Sspon.002C0029231	Sspon.002A0026201	Sspon.007A0014991	Sspon.001B0000410
Sspon.001A0002510	Sspon.001A0022710	Sspon.005B0005251	Sspon.005B0023701
Sspon.003A0007980	Sspon.003A0023260	Sspon.003A0022440	Sspon.003C0008810
Sspon.007B0014320	Sspon.003A0027640	Sspon.004A0023520	Sspon.001B0030720
Sspon.003A0011021	Sspon.007A0012350	Sspon.008A0014480	Sspon.002A0036822
Sspon.001C0009150	Sspon.008B0004340	Sspon.005B0014381	Sspon.003B0004621
Sspon.007A0005960	Sspon.004B0010911	Sspon.001B0042520	Sspon.005A0010471
Sspon.008A0012070	Sspon.003B0007460	Sspon.007B0015771	Sspon.002B0016392
Sspon.006A0016810	Sspon.005A0026750	Sspon.001A0006671	Sspon.003A0004550
Sspon.003B0026070	Sspon.006A0002140	Sspon.004D0026350	Sspon.006A0024890
Sspon.006A0013661	Sspon.001A0004890	Sspon.002B0007691	Sspon.001B0025550
Sspon.006A0020690	Sspon.001A0006090	Sspon.007A0015041	Sspon.001D0006710
Sspon.004A0010670	Sspon.006A0019080	Sspon.001A0012460	Sspon.003B0009330
Sspon.006B0004290	Sspon.005A0010471	Sspon.001B0019910	Sspon.007A0003530
Sspon.001C0032191	Sspon.002A0026940	Sspon.001A0004530	Sspon.002A0027740
Sspon.004B0000510	Sspon.002A0009220	Sspon.004A0000220	Sspon.002A0016880
Sspon.003B0000252	Sspon.001A0043550	Sspon.006A0014682	Sspon.004A0003880
Sspon.001A0020400	Sspon.002A0034880	Sspon.003A0022580	Sspon.001A0021390
Sspon.003C0002460	Sspon.002A0012780	Sspon.008A0009980	Sspon.002A0020240
Sspon.006A0005830	Sspon.008A0001990	Sspon.002A0005150	Sspon.003A0002380
Sspon.001C0023310	Sspon.001B0045160	Sspon.006A0003720	Sspon.002A0017800
Sspon.003B0008471	Sspon.001D0034880	Sspon.002A0023920	Sspon.008A0014710
Sspon.002A0037990	Sspon.006C0009380	Sspon.001B0009160	Sspon.001A0016980
Sspon.001A0003620	Sspon.003A0006040	Sspon.007A0013080	Sspon.003A0019320
Sspon.005C0023891	Sspon.002B0003530	Sspon.002A0020020	Sspon.001B0015070
Sspon.004A0020630	Sspon.008A0014620	Sspon.005A0006050	Sspon.002C0008240
Sspon.005A0015290	Sspon.002A0016300	Sspon.001A0035720	Sspon.008A0021513
Sspon.002A0011670	Sspon.006B0000920	Sspon.001B0001680	Sspon.007A0005370
Sspon.006A0022862	Sspon.008A0016630	Sspon.002B0030990	Sspon.001A0004932
Sspon.005B0014730	Sspon.001A0040180	Sspon.004A0020880	Sspon.001A0022450
Sspon.005A0003142	Sspon.003A0005140	Sspon.001B0010170	Sspon.005A0005922
Sspon.006B0012971	Sspon.006C0023530	Sspon.002A0010490	Sspon.001C0014951
Sspon.001B0012910	Sspon.007B0009771	Sspon.003B0004070	Sspon.001A0021141
Sspon.008A0013654	Sspon.004A0008220	Sspon.005B0024480	Sspon.002B0034510
Sspon.006C0015290	Sspon.008B0020030	Sspon.001A0013770	Sspon.007A0026880
Sspon.008A0006300	Sspon.008B0016541	Sspon.001B0045560	Sspon.006B0014990
Sspon.005A0025603	Sspon.004B0002290	Sspon.002A0037050	Sspon.004A0010460
Sspon.001A0012462	Sspon.002C0014090	Sspon.003A0008750	Sspon.002A0018194
Sspon.007A0004570	Sspon.004A0020880	Sspon.005A0022822	Sspon.007B0018860
Sspon.002A0019843	Sspon.007C0007280	Sspon.003A0013350	Sspon.008A0017930
Sspon.002A0001650	Sspon.005D0016370	Sspon.002A0038322	Sspon.001B0019360
Sspon.005C0001360	Sspon.004A0005890	Sspon.002A0021420	Sspon.006C0000280
Sspon.002A0014260	Sspon.001B0011110	Sspon.003A0026150	Sspon.008A0008550
Sspon.007A0007670	Sspon.001A0013301	Sspon.007B0001080	Sspon.008A0021610
Sspon.003A0014460	Sspon.006B0003150	Sspon.003B0006940	Sspon.007A0028360
Sspon.003B0007180	Sspon.001D0022980	Sspon.003A0008510	Sspon.002A0018980
Sspon.008D0002100	Sspon.004A0018400	Sspon.001A0000520	Sspon.007A0017870
Sspon.001A0035300	Sspon.002A0027760	Sspon.003A0010760	Sspon.005A0018141
Sspon.003C0034930	Sspon.006A0003470	Sspon.005A0005200	Sspon.006A0010071
Sspon.007A0026520	Sspon.001A0040441	Sspon.005A0020864	Sspon.007A0002430
Sspon.005A0003941	Sspon.005D0008160	Sspon.003A0006160	Sspon.005A0005712
Sspon.001A0034560	Sspon.003A0011240	Sspon.008A0005010	Sspon.002B0000932
Sspon.004A0015110	Sspon.005A0006904	Sspon.001B0007680	Sspon.008D0010720
Sspon.003C0011140	Sspon.003A0010030	Sspon.008B0012271	Sspon.005A0016420
Sspon.007A0005100	Sspon.005A0013140	Sspon.002C0043601	Sspon.006A0002163
Sspon.002A0024871	Sspon.007B0013810	Sspon.004A0017370	Sspon.003A0028531
Sspon.002B0004970	Sspon.001A0035350	Sspon.001A0012463	Sspon.001A0012360
Sspon.008A0017750	Sspon.006B0011101	Sspon.005A0020631	Sspon.001B0019250
Sspon.002A0006620	Sspon.004B0027321	Sspon.002A0030920	Sspon.008D0002080
Sspon.007A0019650	Sspon.004B0027080	Sspon.004B0003300	Sspon.007A0004330
Sspon.004A0010900	Sspon.004B0015310	Sspon.005B0002780	Sspon.003A0019350
Sspon.008A0005571	Sspon.003A0017060	Sspon.002A0015961	Sspon.002A0010880
Sspon.001A0025971	Sspon.002B0025160	Sspon.002A0036730	Sspon.008B0015730
Sspon.003B0005250	Sspon.006D0011040	Sspon.008B0022280	Sspon.003C0005750
Sspon.006A0021970	Sspon.001B0017430	Sspon.001B0015680	Sspon.002C0008180
Sspon.004A0017740	Sspon.006A0001721	Sspon.003B0018221	Sspon.003A0024250
Sspon.003A0022492	Sspon.004A0010561	Sspon.003A0001900	Sspon.002A0008950
Sspon.006A0013563	Sspon.008A0020130	Sspon.007D0024390	Sspon.006A0007462
Sspon.001B0024980	Sspon.001A0023340	Sspon.007A0018420	Sspon.005A0024310
Sspon.008A0018780	Sspon.004A0003510	Sspon.001D0027110	Sspon.003A0032091
Sspon.004A0024040	Sspon.003C0002010	Sspon.002A0020960	Sspon.007C0022340
Sspon.005A0013172	Sspon.005A0005712	Sspon.005B0003480	Sspon.004A0022190
Sspon.001A0036200	Sspon.004A0026790	Sspon.001A0009420	Sspon.002A0021380
Sspon.005A0013010	Sspon.008A0001660	Sspon.002C0007533	Sspon.001C0028272
Sspon.007B0018640	Sspon.008A0017750	Sspon.005A0016370	Sspon.008D0014780
Sspon.005A0013702	Sspon.005A0014410	Sspon.007A0024860	Sspon.005A0014410
Sspon.002A0029580	Sspon.003B0014312	Sspon.006D0022560	Sspon.007A0005210
Sspon.003C0000200	Sspon.001A0034170	Sspon.005A0024470	Sspon.005A0016391
Sspon.008A0006700	Sspon.001B0036091	Sspon.002D0028210	Sspon.008A0013680
Sspon.002B0012710	Sspon.003A0009200	Sspon.007D0022800	Sspon.007B0010311
Sspon.005A0006433	Sspon.004D0020060	Sspon.001A0003170	Sspon.006C0017161
Sspon.007A0005130	Sspon.002A0012630	Sspon.005A0015921	Sspon.008A0020161
Sspon.008A0011730	Sspon.007C0021250	Sspon.006B0021900	Sspon.001A0013541
Sspon.001A0033330	Sspon.001A0034250	Sspon.002A0021490	Sspon.001B0017420
Sspon.001B0000410	Sspon.001A0011070	Sspon.003B0014941	Sspon.001A0030460
Sspon.005B0023701	Sspon.001B0008430	Sspon.007A0001661	Sspon.003B0011520
Sspon.006B0009230	Sspon.004A0012290	Sspon.002A0036950	Sspon.006C0016220
Sspon.003C0008810	Sspon.003A0017880	Sspon.001A0031640	Sspon.001C0014631
Sspon.001B0030720	Sspon.007A0013220	Sspon.006A0007050	Sspon.003C0014310
Sspon.002A0036822	Sspon.001B0004290	Sspon.007A0009040	Sspon.002A0035660
Sspon.003B0004621	Sspon.004A0027070	Sspon.008A0008550	Sspon.006A0025100
Sspon.005A0010471	Sspon.003D0018600	Sspon.001D0035120	Sspon.002C0033290
Sspon.002B0016392	Sspon.002A0001614	Sspon.006A0009430	Sspon.001B0037430
Sspon.005B0022630	Sspon.003A0001900	Sspon.006A0000111	Sspon.006B0022760
Sspon.003A0004550	Sspon.001A0023280	Sspon.006B0005890	Sspon.006C0003610
Sspon.006A0024890	Sspon.002A0004550	Sspon.007C0003170	Sspon.004A0005240
Sspon.001B0025550	Sspon.003A0028461	Sspon.003D0022260	Sspon.006A0003230
Sspon.005B0001531	Sspon.001D0037360	Sspon.001B0022180	Sspon.003A0008600
Sspon.001D0006710	Sspon.008D0020070	Sspon.005D0021750	Sspon.001B0017060
Sspon.001A0011350	Sspon.004C0016160	Sspon.005B0007860	Sspon.004A0022160
Sspon.003B0009330	Sspon.007A0025470	Sspon.001B0012281	Sspon.006B0000920
Sspon.007A0003530	Sspon.002A0026611	Sspon.001D0014940	Sspon.002A0041090
Sspon.002A0027740	Sspon.006B0025350	Sspon.004A0026951	Sspon.008B0017743
Sspon.002A0016880	Sspon.001B0045320	Sspon.005A0025770	Sspon.007A0005150
Sspon.004A0003880	Sspon.007A0008421	Sspon.001A0013451	Sspon.005A0002850
Sspon.005A0003141	Sspon.003B0000790	Sspon.004A0026870	Sspon.001A0007550
Sspon.001A0021390	Sspon.003A0004041	Sspon.001B0044320	Sspon.002A0001470
Sspon.001A0008940	Sspon.007A0010351	Sspon.001A0005910	Sspon.001A0004181
Sspon.002B0010240	Sspon.001B0045570	Sspon.001A0028430	Sspon.008A0020150
Sspon.002A0020240	Sspon.007D0020841	Sspon.004A0019710	Sspon.001A0039901
Sspon.003A0002380	Sspon.008A0008150	Sspon.003A0002625	Sspon.008D0021340
Sspon.002A0017800	Sspon.001B0016040	Sspon.001A0021240	Sspon.004A0001431
Sspon.008A0014710	Sspon.005B0025730	Sspon.007B0014470	Sspon.008A0000510
Sspon.001A0016980	Sspon.001A0006380	Sspon.005B0022540	Sspon.003B0000790
Sspon.003A0019320	Sspon.002A0015160	Sspon.003C0016220	Sspon.004A0014120
Sspon.001B0015070	Sspon.007B0028310	Sspon.001B0008550	Sspon.003A0006160
Sspon.002C0008240	Sspon.001A0019100	Sspon.003B0012200	Sspon.003A0022070
Sspon.008A0021513	Sspon.004A0022160	Sspon.001C0015550	Sspon.002A0021780
Sspon.007A0005370	Sspon.002A0011670	Sspon.008B0006711	Sspon.007A0005910
Sspon.001A0004932	Sspon.004A0005240	Sspon.006B0006410	Sspon.008D0020210
Sspon.002A0035530	Sspon.004D0017156	Sspon.004A0015920	Sspon.001C0025320
Sspon.001A0022450	Sspon.006C0019930	Sspon.003A0007201	Sspon.001A0028000
Sspon.005A0005922	Sspon.007A0015561	Sspon.004D0013820	Sspon.008B0014890
Sspon.003C0001180	Sspon.008D0010720	Sspon.006C0020280	Sspon.007A0013460
Sspon.001A0011560	Sspon.008A0014640	Sspon.002A0040130	Sspon.005B0003330
Sspon.001C0014951	Sspon.005A0006180	Sspon.001C0014631	Sspon.004A0014000
Sspon.004C0001041	Sspon.003A0021380	Sspon.008B0003141	Sspon.001C0006390
Sspon.001A0021141	Sspon.002D0039360	Sspon.001B0038440	Sspon.008A0011683
Sspon.004A0007901	Sspon.007A0000360	Sspon.005A0012410	Sspon.008A0013790
Sspon.002B0034510	Sspon.001C0030090	Sspon.002B0008770	Sspon.006A0003890
Sspon.007A0026880	Sspon.004A0027360	Sspon.001D0017340	Sspon.005C0005420
Sspon.006B0014990	Sspon.006B0025730	Sspon.003A0026120	Sspon.008A0015720
Sspon.004A0010460	Sspon.007B0010972	Sspon.001A0042860	Sspon.001A0009820
Sspon.002A0018194	Sspon.007A0026863	Sspon.002D0010150	Sspon.003A0008800
Sspon.007B0018860	Sspon.003A0022910	Sspon.002A0009970	Sspon.001A0004600
Sspon.008A0017930	Sspon.004A0001371	Sspon.008B0009460	Sspon.003A0007500
Sspon.001A0028120	Sspon.002A0010581	Sspon.006A0002140	Sspon.003C0009850
Sspon.001B0019360	Sspon.002A0017801	Sspon.005C0009160	Sspon.003C0000370
Sspon.006C0000280	Sspon.002A0008470	Sspon.001A0032930	Sspon.007A0015430
Sspon.008A0008550	Sspon.005B0011790	Sspon.007A0008470	Sspon.004A0027060
Sspon.008A0021610	Sspon.001A0012360	Sspon.002B0031000	Sspon.001A0004760
Sspon.007A0028360	Sspon.005A0026751	Sspon.002C0033290	Sspon.003B0010370
Sspon.002A0018980	Sspon.004A0007690	Sspon.007D0010530	Sspon.005A0006904
Sspon.003A0030320	Sspon.005A0001120	Sspon.002C0035600	Sspon.001A0034631
Sspon.007A0017870	Sspon.008A0008671	Sspon.001A0002680	Sspon.002B0016310
Sspon.005A0018141	Sspon.001A0028000	Sspon.001A0007630	Sspon.005A0007351
Sspon.006A0010071	Sspon.008A0017260	Sspon.005C0022660	Sspon.007D0008800
Sspon.005D0012800	Sspon.001A0030380	Sspon.006D0022601	Sspon.003B0031430
Sspon.002A0043161	Sspon.005A0018730	Sspon.005A0026440	Sspon.003A0011720
Sspon.007A0002430	Sspon.003A0024570	Sspon.004A0008180	Sspon.001A0011070
Sspon.005A0005712	Sspon.003B0006510	Sspon.008A0019180	Sspon.005C0003780
Sspon.005A0026553	Sspon.001A0036201	Sspon.004A0026510	Sspon.003A0029950
Sspon.002B0000932	Sspon.001A0029040	Sspon.001B0018650	Sspon.001A0017060
Sspon.008A0008671	Sspon.006D0013430	Sspon.004A0025971	Sspon.003C0027280
Sspon.008D0010720	Sspon.004A0001431	Sspon.003B0014602	Sspon.003A0019810
Sspon.006A0017230	Sspon.006A0023620	Sspon.003B0013270	Sspon.006A0007770
Sspon.005A0016420	Sspon.007A0026900	Sspon.001B0041560	Sspon.007A0015561
Sspon.005A0010540	Sspon.006C0014220	Sspon.007A0001082	Sspon.002A0013420
Sspon.006A0002163	Sspon.001A0001160	Sspon.006A0007462	Sspon.003A0013520
Sspon.005C0019590	Sspon.002A0011930	Sspon.007C0000350	Sspon.005A0006240
Sspon.003A0028531	Sspon.005A0020864	Sspon.006D0024870	Sspon.002A0003681
Sspon.001A0012360	Sspon.001A0021750	Sspon.004A0023220	Sspon.007A0003252
Sspon.001B0019250	Sspon.001A0019960	Sspon.002D0021030	Sspon.001A0009542
Sspon.008D0002080	Sspon.003A0015030	Sspon.002A0038620	Sspon.008A0021190
Sspon.007A0004330	Sspon.001A0016980	Sspon.008A0016391	Sspon.003A0028730
Sspon.003A0019350	Sspon.006C0009640	Sspon.006A0024060	Sspon.002D0022550
Sspon.003B0004153	Sspon.003A0007980	Sspon.003B0001840	Sspon.004A0023810
Sspon.002A0010880	Sspon.005D0010070	Sspon.001C0029130	Sspon.004B0004150
Sspon.002B0036250	Sspon.002A0036822	Sspon.002D0002660	Sspon.006A0019931
Sspon.008B0015730	Sspon.001A0025851	Sspon.001A0026440	Sspon.001A0040362
Sspon.003C0005750	Sspon.004A0014320	Sspon.002C0021880	Sspon.003C0012830
Sspon.006B0016990	Sspon.005A0020863	Sspon.001A0005920	Sspon.002A0011130
Sspon.002C0008180	Sspon.001A0031060	Sspon.004B0011280	Sspon.002A0013610
Sspon.003A0000940	Sspon.003A0031550	Sspon.001B0039192	Sspon.004B0015310
Sspon.003A0024250	Sspon.005D0012800	Sspon.002A0031611	Sspon.005B0011340
Sspon.002A0008950	Sspon.002A0004620	Sspon.001A0004571	Sspon.006D0018380
Sspon.005B0011560	Sspon.004C0017840	Sspon.004D0010840	Sspon.005A0009261
Sspon.006A0007462	Sspon.001A0018640	Sspon.001A0041890	Sspon.001B0017200
Sspon.005A0024310	Sspon.005A0013020	Sspon.003A0014910	Sspon.002A0031150
Sspon.003A0032091	Sspon.001C0026060	Sspon.007B0026431	Sspon.006A0010402
Sspon.007C0022340	Sspon.001C0009150	Sspon.007C0004790	Sspon.005C0019660
Sspon.004A0022190	Sspon.002A0001712	Sspon.003A0003180	Sspon.007A0017700
Sspon.006A0000771	Sspon.001C0031910	Sspon.001A0001950	Sspon.004A0012130
Sspon.002A0021380	Sspon.001A0004770	Sspon.002C0033260	Sspon.004A0000982
Sspon.001C0028272	Sspon.007A0027530	Sspon.001A0004140	Sspon.007A0026863
Sspon.005D0015510	Sspon.005A0009910	Sspon.008A0020130	Sspon.005A0025270
Sspon.006A0005895	Sspon.005A0007090	Sspon.008A0014040	Sspon.005A0021110
Sspon.008D0014780	Sspon.006C0021500	Sspon.002C0018900	Sspon.008B0013910
Sspon.005A0014410	Sspon.002B0014860	Sspon.008A0008861	Sspon.003A0023260
Sspon.007A0005210	Sspon.006A0016810	Sspon.001B0011401	Sspon.006A0016450
Sspon.002A0039040	Sspon.008A0011050	Sspon.004B0027321	Sspon.006A0024741
Sspon.002A0016760	Sspon.002B0007560	Sspon.003B0009741	Sspon.007A0022391
Sspon.005A0016391	Sspon.003A0001420	Sspon.008A0009200	Sspon.002A0036220
Sspon.008A0013680	Sspon.003C0028080	Sspon.004B0019770	Sspon.003A0013350
Sspon.007B0010311	Sspon.004A0011410	Sspon.005A0012481	Sspon.001A0022080
Sspon.006C0017161	Sspon.002C0033900	Sspon.007A0010760	Sspon.007A0008600
Sspon.001A0022580	Sspon.003A0004520	Sspon.001A0019100	Sspon.001C0015051
Sspon.008A0020161	Sspon.003A0022440	Sspon.007A0024370	Sspon.003A0022730
Sspon.001A0013541	Sspon.003A0004550	Sspon.002C0003720	Sspon.008B0001760
Sspon.001B0017420	Sspon.006A0025700	Sspon.001B0032290	Sspon.008B0013933
Sspon.001A0030460	Sspon.004A0003040	Sspon.003A0011383	Sspon.003C0012810
Sspon.001A0022270	Sspon.002A0037470	Sspon.007C0024240	Sspon.001B0044140
Sspon.003B0011520	Sspon.001A0008430	Sspon.002A0017450	Sspon.007A0020660
Sspon.006C0016220	Sspon.001B0016160	Sspon.003A0008800	Sspon.003A0000001
Sspon.001C0014631	Sspon.004A0012670	Sspon.002D0025320	Sspon.004A0011911
Sspon.003C0014310	Sspon.003B0002391	Sspon.002A0020170	Sspon.003A0021800
Sspon.003A0022400	Sspon.002D0039330	Sspon.001A0035341	Sspon.001A0040440
Sspon.002A0035660	Sspon.003A0000940	Sspon.005B0014560	Sspon.002A0010230
Sspon.001A0018960	Sspon.005A0005870	Sspon.001A0012261	Sspon.004A0022630
Sspon.007B0022490	Sspon.002A0018630	Sspon.001A0018140	Sspon.005C0022601
Sspon.006A0025100	Sspon.002D0022720	Sspon.006B0015100	Sspon.004B0017760
Sspon.002C0033290	Sspon.003B0008280	Sspon.002A0000300	Sspon.005A0024280
Sspon.001B0037430	Sspon.003A0000550	Sspon.006A0011200	Sspon.007A0018740
Sspon.005A0010040	Sspon.001B0019810	Sspon.005C0021880	Sspon.006A0017131
Sspon.006B0022760	Sspon.001A0010760	Sspon.007A0015340	Sspon.001A0018460
Sspon.004A0013690	Sspon.004A0026850	Sspon.001C0031212	Sspon.003A0016860
Sspon.006C0003610	Sspon.008B0003210	Sspon.005A0005120	Sspon.001C0024190
Sspon.004A0005240	Sspon.006A0014750	Sspon.007A0004620	Sspon.003A0012690
Sspon.006A0003230	Sspon.003A0009990	Sspon.001A0003360	Sspon.006A0008400
Sspon.003A0008600	Sspon.003C0014310	Sspon.006A0018840	Sspon.004A0025270
Sspon.001B0017060	Sspon.004A0014323	Sspon.006B0024400	Sspon.001A0028620
Sspon.004A0022160	Sspon.001B0004240	Sspon.004A0024770	Sspon.004C0022800
Sspon.006B0000920	Sspon.008A0013220	Sspon.002A0000270	Sspon.004A0017900
Sspon.001A0011120	Sspon.008A0005321	Sspon.003A0008392	Sspon.003A0010050
Sspon.002A0041090	Sspon.008A0012070	Sspon.002C0014340	Sspon.005A0003260
Sspon.008B0017743	Sspon.007A0005571	Sspon.008A0000080	Sspon.003A0026470
Sspon.007A0005150	Sspon.006B0005490	Sspon.001A0011590	Sspon.003A0009811
Sspon.005A0002850	Sspon.003C0002040	Sspon.003C0009930	Sspon.006A0010042
Sspon.005B0019880	Sspon.004B0016730	Sspon.006A0002163	Sspon.002B0033640
Sspon.003A0009490	Sspon.003A0011621	Sspon.008A0004100	Sspon.002A0001614
Sspon.001A0007550	Sspon.005A0006370	Sspon.001A0034860	Sspon.006A0021240
Sspon.007C0021160	Sspon.005A0012151	Sspon.003A0017570	Sspon.001D0037360
Sspon.002A0001470	Sspon.002B0011140	Sspon.003A0000380	Sspon.006A0020090
Sspon.001A0004181	Sspon.002B0025220	Sspon.001A0005281	Sspon.002A0040080
Sspon.008A0020150	Sspon.001A0040700	Sspon.006B0004290	Sspon.004A0026740
Sspon.006A0009963	Sspon.001A0022080	Sspon.007D0012020	Sspon.002A0005150
Sspon.001A0039901	Sspon.007A0016911	Sspon.005A0006940	Sspon.002A0041680
Sspon.001A0001611	Sspon.005A0004140	Sspon.002A0022040	Sspon.003B0009300
Sspon.001A0013161	Sspon.003A0025492	Sspon.006B0000990	Sspon.007B0028110
Sspon.003A0016740	Sspon.007A0005210	Sspon.007C0016730	Sspon.003A0015030
Sspon.008D0021340	Sspon.004A0023060	Sspon.002A0012630	Sspon.007A0026900
Sspon.004A0001431	Sspon.003A0001591	Sspon.005A0016890	Sspon.003A0001900
Sspon.003B0024130	Sspon.006C0007870	Sspon.001D0020280	Sspon.006A0018622
Sspon.008A0000510	Sspon.004A0004020	Sspon.007A0017520	Sspon.006A0017160
Sspon.003B0000790	Sspon.006A0002163	Sspon.007A0017070	Sspon.008A0017571
Sspon.004A0014120	Sspon.008D0016020	Sspon.001A0021890	Sspon.004A0013660
Sspon.003A0006160	Sspon.005B0008380	Sspon.002A0036380	Sspon.005A0016530
Sspon.001B0017270	Sspon.005A0013260	Sspon.003A0005092	Sspon.002A0018193
Sspon.006A0007750	Sspon.005A0001240	Sspon.008D0017830	Sspon.003D0026311
Sspon.003A0022070	Sspon.005A0009920	Sspon.004A0005520	Sspon.008A0009091
Sspon.002A0021780	Sspon.006B0007810	Sspon.006A0001580	Sspon.004B0007930
Sspon.007A0005910	Sspon.003A0004990	Sspon.004A0007691	Sspon.004A0008210
Sspon.003B0008280	Sspon.004A0002890	Sspon.006B0023050	Sspon.002C0036180
Sspon.005A0014011	Sspon.001A0002530	Sspon.003A0008600	Sspon.001A0037710
Sspon.008B0022350	Sspon.007D0003551	Sspon.003A0001430	Sspon.002A0016300
Sspon.008D0020210	Sspon.002A0041850	Sspon.007A0009750	Sspon.005C0001321
Sspon.003A0024570	Sspon.004A0012590	Sspon.001A0005160	Sspon.004C0010290
Sspon.004D0002111	Sspon.003C0020330	Sspon.001B0008490	Sspon.002A0032063
Sspon.001A0041730	Sspon.007A0016970	Sspon.001A0035040	Sspon.002B0030980
Sspon.001C0025320	Sspon.001B0019400	Sspon.008A0014620	Sspon.002C0009880
Sspon.001A0028000	Sspon.002B0033210	Sspon.004A0023441	Sspon.006A0016170
Sspon.008B0017410	Sspon.005A0003592	Sspon.005A0026151	Sspon.005A0021280
Sspon.008B0014890	Sspon.002D0025450	Sspon.005A0026170	Sspon.007A0001790
Sspon.002A0030180	Sspon.002C0026310	Sspon.001A0000360	Sspon.004A0000890
Sspon.001B0018650	Sspon.002A0016760	Sspon.001A0001270	Sspon.001A0018324
Sspon.007A0013460	Sspon.008A0012380	Sspon.002A0025730	Sspon.008D0004764
Sspon.007C0014390	Sspon.006B0017670	Sspon.003B0013770	Sspon.002A0018540
Sspon.005B0003330	Sspon.004A0026530	Sspon.006A0008101	Sspon.004C0001480
Sspon.001A0034170	Sspon.003A0018252	Sspon.002C0043570	Sspon.008A0021517
Sspon.004A0014000	Sspon.003A0000621	Sspon.001A0020321	Sspon.006A0007320
Sspon.001C0006390	Sspon.004A0010900	Sspon.003A0013922	Sspon.005C0021840
Sspon.008A0011683	Sspon.002A0020220	Sspon.006A0009310	Sspon.004A0008660
Sspon.001A0005840	Sspon.001A0028620	Sspon.003A0011480	Sspon.004A0007991
Sspon.001A0029040	Sspon.005B0017850	Sspon.006A0013902	Sspon.006A0008340
Sspon.008A0013790	Sspon.001A0003341	Sspon.005B0003490	Sspon.006B0025620
Sspon.006A0003890	Sspon.006A0017131	Sspon.003A0022492	Sspon.002C0037150
Sspon.008A0002311	Sspon.005A0017252	Sspon.002B0023850	Sspon.002A0017630
Sspon.001A0013230	Sspon.005A0021081	Sspon.001A0027870	Sspon.003A0009210
Sspon.005C0005420	Sspon.003C0034940	Sspon.001D0045900	Sspon.008B0016360
Sspon.003A0018800	Sspon.003A0005780	Sspon.001B0024822	Sspon.002C0040760
Sspon.002A0016890	Sspon.004B0019770	Sspon.006B0019210	Sspon.005A0027190
Sspon.008A0015720	Sspon.005A0007300	Sspon.004B0000170	Sspon.003A0001430
Sspon.001A0009820	Sspon.007A0010540	Sspon.007A0001120	Sspon.002A0037100
Sspon.003A0008800	Sspon.003C0028241	Sspon.006D0006820	Sspon.006A0001000
Sspon.002A0012170	Sspon.002A0017800	Sspon.002A0012610	Sspon.006B0012380
Sspon.001B0038100	Sspon.004A0015910	Sspon.002A0038810	Sspon.007A0014050
Sspon.005A0004050	Sspon.003A0029320	Sspon.001A0019240	Sspon.002A0041960
Sspon.001A0004600	Sspon.004A0016181	Sspon.001A0004311	Sspon.004B0017430
Sspon.003A0007500	Sspon.003A0016860	Sspon.005A0004650	Sspon.002A0028100
Sspon.003C0009850	Sspon.001B0024720	Sspon.003A0017000	Sspon.001A0021250
Sspon.003C0000370	Sspon.007A0009820	Sspon.006A0015000	Sspon.005B0002430
Sspon.007A0015430	Sspon.004C0017560	Sspon.006B0007181	Sspon.005A0009910
Sspon.004A0002420	Sspon.004A0012300	Sspon.004B0027150	Sspon.005A0022050
Sspon.004A0027060	Sspon.007C0001121	Sspon.002A0011100	Sspon.002D0005590
Sspon.001A0004760	Sspon.006B0014220	Sspon.008B0022260	Sspon.007B0025270
Sspon.003B0010370	Sspon.003D0012040	Sspon.007A0022800	Sspon.005A0011950
Sspon.001A0010930	Sspon.004B0015140	Sspon.005A0018280	Sspon.001A0014210
Sspon.005A0006904	Sspon.001B0038031	Sspon.002C0032160	Sspon.006C0020710
Sspon.001A0034631	Sspon.003A0009790	Sspon.002C0005382	Sspon.005B0023720
Sspon.002B0016310	Sspon.006A0017290	Sspon.008A0014482	Sspon.005A0005770
Sspon.005A0007351	Sspon.006A0024860	Sspon.001B0016930	Sspon.003B0009050
Sspon.007D0008800	Sspon.006A0007462	Sspon.002D0026810	Sspon.001D0009671
Sspon.003A0012440	Sspon.003A0026310	Sspon.007A0020460	Sspon.002A0037980
Sspon.003B0031430	Sspon.001A0025020	Sspon.004C0001440	Sspon.005B0013460
Sspon.003A0011720	Sspon.003C0029750	Sspon.002A0028040	Sspon.001A0039271
Sspon.001A0011070	Sspon.004A0023810	Sspon.006B0002600	Sspon.008B0015310
Sspon.005C0003780	Sspon.001A0020890	Sspon.002A0016300	Sspon.002D0015590
Sspon.003A0029950	Sspon.002C0008240	Sspon.006B0018460	Sspon.003A0027550
Sspon.007A0013390	Sspon.003A0024280	Sspon.002A0040270	Sspon.004B0017160
Sspon.001A0017060	Sspon.008B0016360	Sspon.002D0019940	Sspon.001A0007480
Sspon.004C0005910	Sspon.004A0020710	Sspon.002A0020590	Sspon.008A0020341
Sspon.003C0027280	Sspon.003B0000872	Sspon.002A0021030	Sspon.006A0015930
Sspon.003A0019810	Sspon.004A0026770	Sspon.001A0014800	Sspon.006A0011243
Sspon.006A0007770	Sspon.007A0000370	Sspon.001A0024890	Sspon.005A0006011
Sspon.007A0015561	Sspon.008A0014980	Sspon.007A0003530	Sspon.007A0014850
Sspon.002A0013420	Sspon.006A0003580	Sspon.003B0026160	Sspon.005A0014040
Sspon.003A0013520	Sspon.002B0030980	Sspon.006B0016680	Sspon.008A0014482
Sspon.005A0006240	Sspon.003A0000760	Sspon.007A0024780	Sspon.007A0009591
Sspon.002A0040580	Sspon.003C0008410	Sspon.002B0017860	Sspon.004D0004690
Sspon.003A0004990	Sspon.006A0022850	Sspon.006A0010811	Sspon.003C0023840
Sspon.002A0003681	Sspon.004B0022940	Sspon.005A0027250	Sspon.002A0038620
Sspon.007A0003252	Sspon.004A0020911	Sspon.002B0030980	Sspon.003A0023820
Sspon.001A0009542	Sspon.006A0007520	Sspon.005A0025320	Sspon.003A0012110
Sspon.005B0003721	Sspon.008A0004062	Sspon.003C0015800	Sspon.005A0000300
Sspon.008A0021190	Sspon.001C0021080	Sspon.004B0012970	Sspon.008A0006670
Sspon.003A0028730	Sspon.007A0018550	Sspon.006A0019850	Sspon.001A0017381
Sspon.008A0006721	Sspon.005A0008300	Sspon.002A0027760	Sspon.004B0009632
Sspon.003B0016780	Sspon.001B0013650	Sspon.004A0004770	Sspon.003B0008980
Sspon.002D0022550	Sspon.002A0001040	Sspon.008B0007580	Sspon.001B0008220
Sspon.004A0023810	Sspon.001B0022870	Sspon.001A0007140	Sspon.008B0009320
Sspon.004B0004150	Sspon.002A0006300	Sspon.001A0001200	Sspon.006A0005610
Sspon.006B0005350	Sspon.001A0022410	Sspon.008A0001830	Sspon.007B0003430
Sspon.006A0019931	Sspon.003A0032090	Sspon.002B0030310	Sspon.003A0011310
Sspon.001A0040362	Sspon.008A0004081	Sspon.003B0000620	Sspon.003C0018020
Sspon.003C0012830	Sspon.003A0009980	Sspon.001A0003291	Sspon.004A0011880
Sspon.002A0011130	Sspon.002A0034620	Sspon.008A0002031	Sspon.003A0004281
Sspon.002A0013610	Sspon.006C0014091	Sspon.003A0021400	Sspon.004A0010890
Sspon.002D0000920	Sspon.002A0014750	Sspon.003A0026310	Sspon.008A0013483
Sspon.004B0015310	Sspon.002A0041090	Sspon.001C0005200	Sspon.004A0023250
Sspon.005B0011340	Sspon.002B0030830	Sspon.003C0032620	Sspon.003B0033361
Sspon.006D0018380	Sspon.005A0003920	Sspon.005A0005700	Sspon.001C0014280
Sspon.005A0009261	Sspon.004A0023860	Sspon.002A0001001	Sspon.006A0009450
Sspon.001B0017200	Sspon.006A0011701	Sspon.003C0033470	Sspon.006B0007950
Sspon.002A0031150	Sspon.002A0040270	Sspon.003A0019551	Sspon.001B0031930
Sspon.002A0041550	Sspon.004C0012800	Sspon.003B0013490	Sspon.008B0003972
Sspon.006A0010402	Sspon.004A0021280	Sspon.008B0001290	Sspon.004A0011530
Sspon.005C0019660	Sspon.002B0000210	Sspon.007A0026331	Sspon.005B0022430
Sspon.007A0017700	Sspon.005A0027580	Sspon.003A0015991	Sspon.008B0009460
Sspon.004A0012130	Sspon.005C0024191	Sspon.008A0009542	Sspon.003B0006510
Sspon.004A0000982	Sspon.003B0032670	Sspon.007D0009350	Sspon.005A0011881
Sspon.001A0037280	Sspon.001B0024980	Sspon.005A0004280	Sspon.004D0015870
Sspon.007A0026863	Sspon.004A0019651	Sspon.006A0000920	Sspon.007A0008450
Sspon.005A0025270	Sspon.006A0010041	Sspon.001A0023090	Sspon.006C0019220
Sspon.005A0021110	Sspon.003C0025114	Sspon.007C0011260	Sspon.002B0004770
Sspon.008B0013910	Sspon.008C0006551	Sspon.002B0018220	Sspon.003B0033710
Sspon.003A0023260	Sspon.003C0011270	Sspon.002C0040320	Sspon.001C0008580
Sspon.006A0016450	Sspon.006A0009967	Sspon.006A0022970	Sspon.003B0014312
Sspon.006A0024741	Sspon.008A0009921	Sspon.005D0014680	Sspon.002B0037470
Sspon.003A0017180	Sspon.004A0025730	Sspon.003D0012981	Sspon.001A0022710
Sspon.007A0022391	Sspon.008A0003470	Sspon.004C0005010	Sspon.006A0009670
Sspon.002A0036220	Sspon.002B0030990	Sspon.002B0025970	Sspon.006A0022390
Sspon.003A0013350	Sspon.008C0016210	Sspon.001B0035351	Sspon.004B0022220
Sspon.001A0022080	Sspon.006D0021080	Sspon.006C0016124	Sspon.001A0020800
Sspon.007A0008600	Sspon.001A0006450	Sspon.004A0014841	Sspon.002A0026611
Sspon.001A0004752	Sspon.003A0024560	Sspon.004A0011280	Sspon.004B0026130
Sspon.001C0015051	Sspon.002A0010880	Sspon.004C0012240	Sspon.006B0005500
Sspon.003A0022730	Sspon.008B0014081	Sspon.003A0008610	Sspon.007A0009000
Sspon.008B0001760	Sspon.004A0011880	Sspon.006A0014750	Sspon.006A0018880
Sspon.008B0013933	Sspon.001D0035600	Sspon.002B0012060	Sspon.005B0000910
Sspon.003B0018400	Sspon.002A0028100	Sspon.002A0030940	Sspon.002A0029290
Sspon.003C0012810	Sspon.003D0012470	Sspon.003A0001030	Sspon.007A0020030
Sspon.004B0012970	Sspon.003B0008771	Sspon.006A0016170	Sspon.003B0012440
Sspon.001B0044140	Sspon.007A0014991	Sspon.004A0009100	Sspon.005B0017610
Sspon.006B0020650	Sspon.008D0004290	Sspon.002A0017600	Sspon.004A0021540
Sspon.008A0003540	Sspon.004A0009930	Sspon.002C0021660	Sspon.001A0004300
Sspon.007B0004960	Sspon.004A0000440	Sspon.003A0009060	Sspon.002A0020990
Sspon.007A0020660	Sspon.007A0009860	Sspon.002C0014260	Sspon.002B0016262
Sspon.003A0000001	Sspon.005A0015150	Sspon.001A0007530	Sspon.005D0024240
Sspon.003A0007000	Sspon.004A0008440	Sspon.008B0011162	Sspon.004A0018531
Sspon.004A0011911	Sspon.004A0007160	Sspon.003A0022460	Sspon.003A0018252
Sspon.006A0024820	Sspon.006A0018351	Sspon.006D0020110	Sspon.001A0009840
Sspon.003A0021800	Sspon.005B0003741	Sspon.004A0025780	Sspon.005A0017170
Sspon.001A0040440	Sspon.001A0027660	Sspon.004A0017490	Sspon.001A0041360
Sspon.002C0004440	Sspon.005A0009261	Sspon.004A0013960	Sspon.004A0019300
Sspon.002A0010230	Sspon.005A0005832	Sspon.006B0010210	Sspon.005B0007183
Sspon.004A0022630	Sspon.005A0009301	Sspon.008A0000726	Sspon.002A0021590
Sspon.007A0000250	Sspon.002B0000441	Sspon.005A0010770	Sspon.008A0003500
Sspon.005C0022601	Sspon.002B0037470	Sspon.001A0000931	Sspon.002A0043370
Sspon.002B0004810	Sspon.001A0010680	Sspon.005C0025941	Sspon.001A0006380
Sspon.004B0017760	Sspon.003B0015691	Sspon.001A0015470	Sspon.005A0018730
Sspon.008A0009921	Sspon.001B0000410	Sspon.003B0000583	Sspon.005D0009392
Sspon.002A0029980	Sspon.004A0021540	Sspon.004D0024150	Sspon.002B0024671
Sspon.002A0034640	Sspon.001A0035400	Sspon.004A0007800	Sspon.003B0035100
Sspon.005A0024280	Sspon.003B0002481	Sspon.001A0021340	Sspon.007B0001671
Sspon.007A0018740	Sspon.006C0009280	Sspon.001B0025100	Sspon.001A0000465
Sspon.001B0036490	Sspon.003A0024700	Sspon.003A0016070	Sspon.001A0005851
Sspon.006A0017131	Sspon.001A0040362	Sspon.004A0001371	Sspon.002B0015720
Sspon.001A0018460	Sspon.002A0040080	Sspon.007A0007570	Sspon.007B0007500
Sspon.002A0002773	Sspon.003A0000470	Sspon.001A0000820	Sspon.003B0015390
Sspon.001B0013970	Sspon.001A0015650	Sspon.003B0009780	Sspon.005B0012440
Sspon.006B0019360	Sspon.001A0010261	Sspon.002B0022790	Sspon.001B0014780
Sspon.003A0016860	Sspon.004B0017430	Sspon.006A0003540	Sspon.002D0023470
Sspon.001C0024190	Sspon.007A0017000	Sspon.006A0006251	Sspon.001A0009610
Sspon.003A0012690	Sspon.001A0035520	Sspon.005D0018010	Sspon.001A0018990
Sspon.006A0008400	Sspon.008B0022870	Sspon.008C0010691	Sspon.006B0002130
Sspon.004A0025270	Sspon.007A0018480	Sspon.001C0008583	Sspon.008A0008450
Sspon.008A0000721	Sspon.001A0025971	Sspon.002A0020180	Sspon.001A0019070
Sspon.001A0028620	Sspon.002A0019400	Sspon.001A0015650	Sspon.001A0004301
Sspon.004C0022800	Sspon.002A0018012	Sspon.002A0035641	Sspon.002A0001070
Sspon.003B0006381	Sspon.003B0020070	Sspon.006A0025231	Sspon.001A0029581
Sspon.004A0017900	Sspon.002A0014970	Sspon.003D0002910	Sspon.004B0019770
Sspon.003A0010050	Sspon.005A0019351	Sspon.003A0007082	Sspon.001B0005540
Sspon.005A0003260	Sspon.003A0002480	Sspon.002D0038790	Sspon.004A0001371
Sspon.003A0026470	Sspon.008B0003972	Sspon.006A0010180	Sspon.007C0006840
Sspon.006A0007431	Sspon.001B0020470	Sspon.008C0012980	Sspon.002A0017340
Sspon.003A0009811	Sspon.007A0002430	Sspon.006C0019430	Sspon.002B0005320
Sspon.006A0010042	Sspon.006A0003822	Sspon.007B0011130	Sspon.007D0022061
Sspon.002B0033640	Sspon.003C0020550	Sspon.004A0007690	Sspon.002C0003651
Sspon.004C0025660	Sspon.001C0015100	Sspon.004A0026320	Sspon.003C0028080
Sspon.005A0012411	Sspon.004A0015580	Sspon.002A0009030	Sspon.002C0008620
Sspon.002A0007570	Sspon.003A0028681	Sspon.004B0014560	Sspon.002A0043580
Sspon.002A0001614	Sspon.001A0034610	Sspon.002B0037400	Sspon.002B0018441
Sspon.006A0021240	Sspon.006A0022820	Sspon.007B0003120	Sspon.008A0013580
Sspon.001D0037360	Sspon.001A0032570	Sspon.002B0027981	Sspon.001A0027724
Sspon.006A0020090	Sspon.004D0003210	Sspon.006C0005810	Sspon.004A0005751
Sspon.002A0040080	Sspon.007D0008510	Sspon.002A0007310	Sspon.003A0010120
Sspon.004A0026740	Sspon.001A0025021	Sspon.004A0013530	Sspon.008A0014590
Sspon.002A0005150	Sspon.002A0011260	Sspon.002A0016330	Sspon.001B0025100
Sspon.002A0041680	Sspon.008A0016331	Sspon.003B0030170	Sspon.003A0027551
Sspon.005A0003310	Sspon.006A0013902	Sspon.003A0014860	Sspon.008A0014341
Sspon.003B0009300	Sspon.003A0030890	Sspon.007B0010960	Sspon.006A0002140
Sspon.007B0028110	Sspon.004B0005710	Sspon.002A0019560	Sspon.007B0006762
Sspon.003A0015030	Sspon.006A0000900	Sspon.007B0024430	Sspon.007B0001300
Sspon.007A0026900	Sspon.003C0000370	Sspon.004B0000060	Sspon.005C0025690
Sspon.004A0018660	Sspon.006B0008761	Sspon.003B0032110	Sspon.005A0023510
Sspon.003A0001900	Sspon.004A0009883	Sspon.003A0012410	Sspon.002A0041281
Sspon.007A0022900	Sspon.001A0009130	Sspon.005A0027270	Sspon.002B0027710
Sspon.006A0018622	Sspon.004A0006720	Sspon.008A0008940	Sspon.001A0001950
Sspon.006A0017160	Sspon.008B0005122	Sspon.007C0021440	Sspon.001A0036201
Sspon.008A0017571	Sspon.001A0040931	Sspon.006A0023350	Sspon.005C0006280
Sspon.006A0002173	Sspon.008A0004301	Sspon.001B0028130	Sspon.001A0042750
Sspon.004A0013660	Sspon.005A0026490	Sspon.004A0002350	Sspon.002B0011380
Sspon.005A0016530	Sspon.004C0022800	Sspon.006A0013461	Sspon.007A0013730
Sspon.003B0001060	Sspon.001A0019830	Sspon.007A0010800	Sspon.002A0008590
Sspon.002A0018193	Sspon.001A0005281	Sspon.001A0032290	Sspon.004A0002890
Sspon.003D0026311	Sspon.001C0029232	Sspon.001D0010160	Sspon.001B0009951
Sspon.007A0024871	Sspon.003A0025442	Sspon.005D0017620	Sspon.002A0011010
Sspon.008A0009091	Sspon.005A0008240	Sspon.002A0021610	Sspon.002A0031540
Sspon.004B0007930	Sspon.006B0012971	Sspon.008B0004660	Sspon.008B0020160
Sspon.004A0008210	Sspon.003B0009280	Sspon.005C0025474	Sspon.007A0007960
Sspon.002C0036180	Sspon.002C0017890	Sspon.005B0007471	Sspon.008A0009480
Sspon.001A0037710	Sspon.002A0018720	Sspon.007A0009380	Sspon.003A0021190
Sspon.005B0001711	Sspon.004D0005260	Sspon.008D0010640	Sspon.008C0013210
Sspon.001C0011380	Sspon.008A0013800	Sspon.007B0010921	Sspon.006A0007520
Sspon.002A0016300	Sspon.003D0012500	Sspon.001A0027260	Sspon.002A0008470
Sspon.005C0001321	Sspon.004A0007680	Sspon.004A0013030	Sspon.005A0000770
Sspon.004C0010290	Sspon.001A0036790	Sspon.005A0026750	Sspon.002A0012540
Sspon.002A0032063	Sspon.002B0040280	Sspon.004A0001280	Sspon.006A0013500
Sspon.002B0030980	Sspon.006A0002150	Sspon.002D0013070	Sspon.003A0017500
Sspon.007C0005300	Sspon.006A0013563	Sspon.007A0017040	Sspon.001A0004980
Sspon.002C0009880	Sspon.003A0020310	Sspon.002A0043540	Sspon.007A0014330
Sspon.006A0005021	Sspon.002A0021780	Sspon.002A0013650	Sspon.005A0025400
Sspon.001A0015430	Sspon.002C0001871	Sspon.006A0013191	Sspon.003A0002623
Sspon.006A0016170	Sspon.008A0005091	Sspon.006A0003761	Sspon.007B0023650
Sspon.008A0007084	Sspon.004B0013560	Sspon.002A0020920	Sspon.005A0024760
Sspon.005A0021280	Sspon.003A0014730	Sspon.006D0014650	Sspon.001A0015420
Sspon.007A0001790	Sspon.003A0011620	Sspon.002A0018880	Sspon.004B0011280
Sspon.008A0018723	Sspon.002A0036990	Sspon.001A0022710	Sspon.002A0004310
Sspon.005A0021100	Sspon.003A0004630	Sspon.003C0029980	Sspon.001A0029540
Sspon.004A0000890	Sspon.001B0019450	Sspon.007A0010050	Sspon.002A0007370
Sspon.001A0018324	Sspon.003C0000760	Sspon.005B0013103	Sspon.003A0014680
Sspon.008D0004764	Sspon.007A0009250	Sspon.005C0026050	Sspon.006C0011310
Sspon.001A0016602	Sspon.003B0004230	Sspon.004A0026560	Sspon.002B0040150
Sspon.001A0034812	Sspon.001A0027410	Sspon.001A0035390	Sspon.004B0024160
Sspon.002A0018540	Sspon.006A0025090	Sspon.004A0014540	Sspon.006B0014220
Sspon.005A0010290	Sspon.003C0016250	Sspon.003C0021290	Sspon.005D0009041
Sspon.003A0024300	Sspon.008A0012720	Sspon.006A0014570	Sspon.002D0039330
Sspon.004C0001480	Sspon.008B0011430	Sspon.007A0019130	Sspon.001B0031671
Sspon.008A0021517	Sspon.001A0026060	Sspon.008A0006182	Sspon.004B0027080
Sspon.001B0008250	Sspon.008A0016921	Sspon.001A0036910	Sspon.002A0024400
Sspon.006A0007320	Sspon.007D0012940	Sspon.004B0011873	Sspon.004A0000760
Sspon.005C0021840	Sspon.002A0028360	Sspon.004A0013360	Sspon.001A0035502
Sspon.004A0008660	Sspon.002A0007730	Sspon.001A0009790	Sspon.003A0014100
Sspon.004A0007991	Sspon.003A0003841	Sspon.007C0016510	Sspon.002C0007160
Sspon.004A0019450	Sspon.005B0002420	Sspon.001B0013930	Sspon.002A0014970
Sspon.006A0008340	Sspon.002C0035640	Sspon.001A0013430	Sspon.003A0010600
Sspon.006B0025620	Sspon.002A0031150	Sspon.002A0020292	Sspon.001B0042700
Sspon.002C0037150	Sspon.008A0013790	Sspon.003A0029361	Sspon.002A0006300
Sspon.002A0017630	Sspon.008B0002710	Sspon.003B0005411	Sspon.006A0007050
Sspon.003A0030200	Sspon.001B0001820	Sspon.002A0033270	Sspon.002C0004490
Sspon.003A0009210	Sspon.002A0030910	Sspon.004D0006520	Sspon.008A0009810
Sspon.008B0016360	Sspon.003A0017190	Sspon.007A0007470	Sspon.005A0006050
Sspon.003A0023651	Sspon.003A0008620	Sspon.001A0041850	Sspon.008A0015000
Sspon.003A0000000	Sspon.002B0013360	Sspon.004A0012920	Sspon.006A0021570
Sspon.002C0040760	Sspon.003A0009860	Sspon.002B0024890	Sspon.001A0041890
Sspon.001B0029130	Sspon.003A0021650	Sspon.001C0012460	Sspon.001B0008430
Sspon.004A0007780	Sspon.002A0032063	Sspon.002C0003651	Sspon.004A0001270
Sspon.003A0014270	Sspon.001A0036330	Sspon.008A0009590	Sspon.001A0027360
Sspon.005A0027190	Sspon.004C0001070	Sspon.002A0031590	Sspon.001A0041960
Sspon.006B0001620	Sspon.008A0006211	Sspon.003B0008980	Sspon.006A0024390
Sspon.003A0001430	Sspon.002A0031790	Sspon.005D0026470	Sspon.004A0003730
Sspon.002A0037100	Sspon.008A0016191	Sspon.003B0031430	Sspon.001A0032401
Sspon.006A0001000	Sspon.003B0021490	Sspon.003A0010190	Sspon.001B0009320
Sspon.001A0035991	Sspon.006A0022861	Sspon.004A0020060	Sspon.004A0002980
Sspon.006B0012380	Sspon.004A0002590	Sspon.007A0012020	Sspon.007A0008651
Sspon.007A0014050	Sspon.001A0030460	Sspon.006B0022120	Sspon.001C0033240
Sspon.002A0041960	Sspon.007C0003170	Sspon.002A0036670	Sspon.001A0021890
Sspon.004B0017430	Sspon.004A0022150	Sspon.004A0019620	Sspon.008D0004290
Sspon.002A0028100	Sspon.002B0033660	Sspon.004A0001431	Sspon.003B0010830
Sspon.008A0006610	Sspon.004A0008450	Sspon.001A0011450	Sspon.001A0014251
Sspon.001A0021250	Sspon.001A0036740	Sspon.006A0003440	Sspon.001B0024080
Sspon.004B0008460	Sspon.006A0020090	Sspon.002B0027460	Sspon.003A0011620
Sspon.005B0002430	Sspon.001A0009840	Sspon.006A0016332	Sspon.006B0019841
Sspon.005A0009910	Sspon.001A0014370	Sspon.001B0032681	Sspon.001A0017400
Sspon.003B0017491	Sspon.006A0008800	Sspon.002A0037350	Sspon.004B0006690
Sspon.004A0005890	Sspon.005A0016391	Sspon.004A0014840	Sspon.008A0006350
Sspon.001A0029750	Sspon.003C0000022	Sspon.001A0017570	Sspon.006D0023680
Sspon.005A0022050	Sspon.005A0025270	Sspon.001B0043010	Sspon.001B0032290
Sspon.002A0019830	Sspon.005A0010101	Sspon.006A0002270	Sspon.008A0019860
Sspon.002D0005590	Sspon.005A0007510	Sspon.008A0012600	Sspon.002A0015020
Sspon.007B0025270	Sspon.003A0020040	Sspon.004A0012210	Sspon.003C0015410
Sspon.005A0011950	Sspon.006B0018790	Sspon.006A0020820	Sspon.003A0015711
Sspon.001A0014210	Sspon.005C0001192	Sspon.007A0019200	Sspon.002A0013080
Sspon.006C0020710	Sspon.003A0016960	Sspon.002B0007451	Sspon.004A0012051
Sspon.007A0000260	Sspon.004A0004053	Sspon.007A0003050	Sspon.001B0003960
Sspon.001A0013340	Sspon.001A0041940	Sspon.005A0026332	Sspon.002A0020750
Sspon.005B0023720	Sspon.004B0011480	Sspon.001B0005340	Sspon.004B0011800
Sspon.005A0005770	Sspon.005B0001840	Sspon.003A0013680	Sspon.003A0024320
Sspon.003B0009050	Sspon.008A0004950	Sspon.002A0021020	Sspon.008A0006921
Sspon.001A0023880	Sspon.001A0000040	Sspon.001A0002840	Sspon.003A0008690
Sspon.008A0004081	Sspon.004A0018531	Sspon.003B0034480	Sspon.008A0018700
Sspon.001C0020480	Sspon.008B0001760	Sspon.003B0018230	Sspon.005A0008881
Sspon.002A0035404	Sspon.007D0008800	Sspon.005A0012760	Sspon.004A0006380
Sspon.001D0009671	Sspon.001A0030540	Sspon.005A0005251	Sspon.004A0021660
Sspon.008A0006922	Sspon.001A0030992	Sspon.008A0021610	Sspon.004A0003770
Sspon.002A0037980	Sspon.003A0029640	Sspon.001A0001662	Sspon.005A0003592
Sspon.004A0023860	Sspon.002A0020610	Sspon.006A0009580	Sspon.006B0018790
Sspon.005B0013460	Sspon.007A0026880	Sspon.001A0022280	Sspon.002A0027760
Sspon.001B0015900	Sspon.001C0014221	Sspon.006B0020300	Sspon.006A0010720
Sspon.004B0012100	Sspon.006A0010042	Sspon.002A0029670	Sspon.001C0026060
Sspon.001A0039271	Sspon.008A0008520	Sspon.007A0025640	Sspon.003A0003101
Sspon.005B0009980	Sspon.003A0029950	Sspon.007B0016793	Sspon.001C0033020
Sspon.008B0015310	Sspon.004A0001561	Sspon.006C0023530	Sspon.001B0013650
Sspon.002D0015590	Sspon.001A0004932	Sspon.001C0014230	Sspon.005A0018230
Sspon.003A0027550	Sspon.007A0001081	Sspon.006D0011040	Sspon.002C0020720
Sspon.004B0017160	Sspon.003C0003260	Sspon.002B0009020	Sspon.008A0003180
Sspon.002A0027430	Sspon.002C0001370	Sspon.008A0014030	Sspon.002A0019310
Sspon.001A0007480	Sspon.008A0017541	Sspon.002A0009480	Sspon.002B0008330
Sspon.008A0020341	Sspon.002C0003651	Sspon.001B0037440	Sspon.003A0005541
Sspon.006A0015930	Sspon.003A0003890	Sspon.005A0007300	Sspon.003C0012010
Sspon.005A0025640	Sspon.006A0007435	Sspon.002A0023680	Sspon.002C0039320
Sspon.006A0011243	Sspon.004D0013160	Sspon.005A0010410	Sspon.002C0033260
Sspon.005A0025440	Sspon.002A0009870	Sspon.002A0011620	Sspon.005C0006570
Sspon.006B0023110	Sspon.002A0011210	Sspon.003A0005740	Sspon.007A0016050
Sspon.002A0020591	Sspon.001A0021141	Sspon.006A0023311	Sspon.007A0012350
Sspon.001D0010530	Sspon.008A0005170	Sspon.002A0018194	Sspon.008B0016240
Sspon.005A0006011	Sspon.002B0029030	Sspon.002A0013820	Sspon.006A0007970
Sspon.001B0045290	Sspon.007A0028890	Sspon.002A0040080	Sspon.002A0005650
Sspon.007A0014850	Sspon.002A0033070	Sspon.004A0004610	Sspon.004B0020010
Sspon.002B0024310	Sspon.007A0008651	Sspon.005C0018400	Sspon.006C0015041
Sspon.005A0014040	Sspon.006B0023210	Sspon.003B0001166	Sspon.002A0004491
Sspon.003A0013770	Sspon.003A0009510	Sspon.007A0024870	Sspon.005B0001840
Sspon.004A0019310	Sspon.001C0020960	Sspon.007A0027850	Sspon.003A0005780
Sspon.008A0014482	Sspon.003A0002530	Sspon.006A0002920	Sspon.006B0025640
Sspon.007A0009591	Sspon.002A0016632	Sspon.004B0023970	Sspon.001A0039010
Sspon.005A0005440	Sspon.001A0021890	Sspon.003A0009930	Sspon.002B0018321
Sspon.004D0004690	Sspon.006A0006230	Sspon.002A0005940	Sspon.002A0020270
Sspon.001A0034250	Sspon.006B0019841	Sspon.004A0007620	Sspon.003A0006810
Sspon.003C0023840	Sspon.005A0023390	Sspon.002D0022550	Sspon.002A0030460
Sspon.002A0038620	Sspon.002B0033640	Sspon.006A0016670	Sspon.001A0026770
Sspon.003A0023820	Sspon.001A0002350	Sspon.001B0033810	Sspon.004B0003482
Sspon.003C0000520	Sspon.006A0019850	Sspon.006D0018700	Sspon.002A0028820
Sspon.003A0030591	Sspon.002A0013790	Sspon.008A0005260	Sspon.006A0018670
Sspon.004A0007660	Sspon.004A0001270	Sspon.007B0005260	Sspon.008A0008940
Sspon.007A0016080	Sspon.006A0015010	Sspon.002A0020160	Sspon.002C0031880
Sspon.003A0012110	Sspon.001C0020970	Sspon.001A0022700	Sspon.005B0011363
Sspon.005A0008530	Sspon.008A0006300	Sspon.001A0012810	Sspon.008B0017730
Sspon.005A0000300	Sspon.003B0034742	Sspon.003B0020201	Sspon.008A0021516
Sspon.008A0006670	Sspon.002A0036220	Sspon.005B0021830	Sspon.001A0006530
Sspon.004C0004800	Sspon.005B0014190	Sspon.004B0010360	Sspon.001B0014150
Sspon.001A0017381	Sspon.001B0015940	Sspon.002C0039670	Sspon.003B0032171
Sspon.002B0003900	Sspon.001B0018290	Sspon.005D0008160	Sspon.003C0032660
Sspon.004B0009632	Sspon.002A0017501	Sspon.005A0014520	Sspon.004A0009620
Sspon.003B0008980	Sspon.003A0030150	Sspon.002A0018650	Sspon.001A0034600
Sspon.008A0001680	Sspon.002A0018540	Sspon.006A0022151	Sspon.005C0009630
Sspon.001B0008220	Sspon.003C0002390	Sspon.007C0025900	Sspon.006A0014110
Sspon.008B0009320	Sspon.005A0010540	Sspon.003B0022710	Sspon.001A0040441
Sspon.007A0006390	Sspon.004B0027680	Sspon.007B0008350	Sspon.002A0010940
Sspon.006A0005610	Sspon.006D0011010	Sspon.004C0008900	Sspon.006B0010960
Sspon.007B0003430	Sspon.006A0010402	Sspon.007A0009372	Sspon.005D0010810
Sspon.003A0011310	Sspon.004B0013960	Sspon.001A0003910	Sspon.004A0027450
Sspon.003C0018020	Sspon.003B0035990	Sspon.007A0008651	Sspon.002A0020360
Sspon.007B0007512	Sspon.003A0021780	Sspon.002B0025160	Sspon.007A0014781
Sspon.004A0011880	Sspon.006B0025651	Sspon.002A0008580	Sspon.002A0018150
Sspon.003A0004281	Sspon.002D0014230	Sspon.002A0008120	Sspon.004A0006950
Sspon.004A0010890	Sspon.004A0015900	Sspon.008A0018850	Sspon.001A0010641
Sspon.006D0018860	Sspon.003B0001050	Sspon.002A0001382	Sspon.001C0024340
Sspon.004A0013950	Sspon.004B0022220	Sspon.003C0003990	Sspon.002B0030020
Sspon.008A0013483	Sspon.004B0000330	Sspon.004B0026760	Sspon.004A0003830
Sspon.004A0023250	Sspon.006A0023290	Sspon.007C0001121	Sspon.001C0026080
Sspon.008A0001444	Sspon.007B0027830	Sspon.001A0022220	Sspon.003A0010630
Sspon.007A0000420	Sspon.001A0010623	Sspon.007A0024510	Sspon.001A0025870
Sspon.003B0033361	Sspon.005A0025603	Sspon.002A0005980	Sspon.003A0029831
Sspon.001C0014280	Sspon.001A0021042	Sspon.006B0008761	Sspon.001A0016491
Sspon.006A0009450	Sspon.002B0024671	Sspon.008A0020150	Sspon.007A0006460
Sspon.006B0007950	Sspon.002C0009880	Sspon.005A0017111	Sspon.007A0021450
Sspon.007A0008860	Sspon.008A0007301	Sspon.001A0019180	Sspon.003A0015420
Sspon.001B0031930	Sspon.005A0025360	Sspon.007A0007890	Sspon.004A0026930
Sspon.008B0003972	Sspon.002D0019330	Sspon.001A0024610	Sspon.002B0027890
Sspon.008A0008072	Sspon.004A0026580	Sspon.002B0004630	Sspon.006A0020550
Sspon.005C0018910	Sspon.002A0010930	Sspon.006B0013830	Sspon.008A0005720
Sspon.004A0011530	Sspon.004C0005910	Sspon.002A0031040	Sspon.007A0014971
Sspon.004A0012610	Sspon.007A0024180	Sspon.001A0012310	Sspon.006A0017311
Sspon.005B0022430	Sspon.007B0027140	Sspon.002C0036870	Sspon.007A0002820
Sspon.008B0009460	Sspon.004A0017250	Sspon.003B0031990	Sspon.003A0022440
Sspon.006A0025300	Sspon.003A0028330	Sspon.002A0014800	Sspon.004A0019200
Sspon.003B0006510	Sspon.006D0024660	Sspon.003C0022360	Sspon.003A0031501
Sspon.002A0008273	Sspon.001B0008880	Sspon.002D0023920	Sspon.002A0011920
Sspon.008A0006864	Sspon.005B0002300	Sspon.003D0006880	Sspon.004D0013820
Sspon.006A0018290	Sspon.001A0038880	Sspon.007B0014270	Sspon.001A0001620
Sspon.005A0011881	Sspon.004C0001891	Sspon.002B0003530	Sspon.005B0002780
Sspon.004D0015870	Sspon.001A0040740	Sspon.002A0043050	Sspon.005C0016671
Sspon.001B0044790	Sspon.003A0012690	Sspon.006A0022830	Sspon.006B0009310
Sspon.007A0008450	Sspon.003B0011310	Sspon.002B0031440	Sspon.003B0003580
Sspon.006C0019220	Sspon.004A0019760	Sspon.007B0014871	Sspon.004D0024640
Sspon.002B0004770	Sspon.002B0015740	Sspon.008A0013610	Sspon.003A0004630
Sspon.003B0033710	Sspon.008A0001310	Sspon.006B0005631	Sspon.005A0008992
Sspon.001A0007140	Sspon.008A0006721	Sspon.003A0006810	Sspon.001A0043550
Sspon.001C0008580	Sspon.005A0004650	Sspon.003A0004991	Sspon.002A0026940
Sspon.003B0014312	Sspon.004A0010100	Sspon.001A0000631	Sspon.003A0022910
Sspon.002B0037470	Sspon.008B0008880	Sspon.003A0001720	Sspon.002A0015161
Sspon.001A0022710	Sspon.001A0021470	Sspon.001C0006570	Sspon.004A0007420
Sspon.001B0009420	Sspon.001B0009820	Sspon.002B0017230	Sspon.001C0008552
Sspon.006A0009670	Sspon.002A0009300	Sspon.002B0006380	Sspon.008A0001871
Sspon.002A0002940	Sspon.005B0013460	Sspon.004A0016690	Sspon.004A0003750
Sspon.005A0027460	Sspon.001B0009951	Sspon.003B0023870	Sspon.002C0033250
Sspon.004A0001661	Sspon.003A0008180	Sspon.007B0007384	Sspon.007B0027160
Sspon.007A0019660	Sspon.007A0026930	Sspon.004A0007500	Sspon.001C0007031
Sspon.006A0022390	Sspon.004A0004052	Sspon.003A0019070	Sspon.003A0024560
Sspon.001A0029570	Sspon.002A0021030	Sspon.002A0021700	Sspon.006A0007251
Sspon.006A0022480	Sspon.002B0028170	Sspon.005A0014151	Sspon.003C0022280
Sspon.004A0005050	Sspon.007A0008921	Sspon.003A0029831	Sspon.006B0006410
Sspon.004B0022220	Sspon.008B0016240	Sspon.006B0023620	Sspon.006A0000360
Sspon.003A0022020	Sspon.003A0023070	Sspon.006C0001760	Sspon.002B0009010
Sspon.001A0020800	Sspon.007C0022340	Sspon.001C0026930	Sspon.003A0030360
Sspon.002A0026611	Sspon.008A0015483	Sspon.001B0014020	Sspon.001A0035520
Sspon.004A0012090	Sspon.002D0005590	Sspon.008A0009172	Sspon.004B0013030
Sspon.002A0041850	Sspon.001B0013640	Sspon.002A0020990	Sspon.001C0010240
Sspon.004B0026130	Sspon.008A0005720	Sspon.005A0012200	Sspon.002A0006460
Sspon.003A0013130	Sspon.008A0017040	Sspon.006A0009040	Sspon.001B0026060
Sspon.006A0002510	Sspon.003A0000380	Sspon.008A0020240	Sspon.004A0001120
Sspon.001B0044830	Sspon.005A0020941	Sspon.004B0012271	Sspon.007A0001840
Sspon.006B0005500	Sspon.001B0003980	Sspon.001A0033650	Sspon.001C0021080
Sspon.002A0004640	Sspon.004A0019940	Sspon.006A0018510	Sspon.005A0015921
Sspon.007A0009000	Sspon.001A0027390	Sspon.007D0010800	Sspon.004A0022270
Sspon.006A0018880	Sspon.005C0023891	Sspon.004D0004420	Sspon.001D0022970
Sspon.005B0000910	Sspon.007D0022061	Sspon.004B0022780	Sspon.007B0028310
Sspon.002A0029290	Sspon.008A0000660	Sspon.001A0039301	Sspon.008A0004564
Sspon.007A0020030	Sspon.001C0019461	Sspon.003B0021950	Sspon.003B0033390
Sspon.006C0015200	Sspon.002D0010370	Sspon.003D0008320	Sspon.002A0019890
Sspon.003B0012440	Sspon.008A0005990	Sspon.005A0025250	Sspon.006C0015120
Sspon.001A0020950	Sspon.007A0020030	Sspon.007B0014872	Sspon.008B0005331
Sspon.008B0002700	Sspon.003A0005190	Sspon.004A0004380	Sspon.003A0002430
Sspon.003A0024470	Sspon.008A0000601	Sspon.007B0028310	Sspon.001A0005250
Sspon.004A0013550	Sspon.008A0006921	Sspon.006A0014280	Sspon.002A0011950
Sspon.005D0022470	Sspon.008A0003510	Sspon.006B0009890	Sspon.001A0021750
Sspon.005B0017610	Sspon.002C0037570	Sspon.008D0003210	Sspon.004B0001000
Sspon.004A0021540	Sspon.003C0009611	Sspon.003A0019270	Sspon.003A0018100
Sspon.001A0004300	Sspon.005A0003941	Sspon.002A0009980	Sspon.006C0009380
Sspon.007A0020760	Sspon.004A0005440	Sspon.004A0019440	Sspon.004A0017890
Sspon.002A0020990	Sspon.002A0034090	Sspon.007A0001070	Sspon.001D0029900
Sspon.002B0016262	Sspon.004A0016740	Sspon.004A0008380	Sspon.001A0000760
Sspon.005D0024240	Sspon.002A0035500	Sspon.006D0023990	Sspon.004C0019560
Sspon.002A0042860	Sspon.001B0003960	Sspon.001A0018430	Sspon.001B0039191
Sspon.002B0010630	Sspon.005A0003720	Sspon.003A0005550	Sspon.007D0016692
Sspon.007A0009950	Sspon.007A0020660	Sspon.003A0027910	Sspon.007B0005450
Sspon.004A0018531	Sspon.008B0005331	Sspon.007A0002420	Sspon.002B0040280
Sspon.003A0018252	Sspon.004A0015920	Sspon.002B0035750	Sspon.002A0004620
Sspon.001A0009840	Sspon.005A0006940	Sspon.001A0001900	Sspon.001C0019461
Sspon.006D0011570	Sspon.008A0006215	Sspon.005B0023660	Sspon.007A0004440
Sspon.001C0020970	Sspon.006A0018350	Sspon.004C0017980	Sspon.001A0034120
Sspon.002C0001670	Sspon.007A0001460	Sspon.006B0019090	Sspon.007A0011030
Sspon.005A0017170	Sspon.001B0001610	Sspon.004A0018070	Sspon.004A0004830
Sspon.005A0018720	Sspon.004B0013880	Sspon.003A0026900	Sspon.001B0034930
Sspon.001A0041360	Sspon.006A0005230	Sspon.002B0007640	Sspon.001A0008430
Sspon.008A0009830	Sspon.005C0006570	Sspon.001A0021920	Sspon.003A0007850
Sspon.004A0019300	Sspon.001C0008680	Sspon.002A0041540	Sspon.002A0009380
Sspon.005B0007183	Sspon.004A0021230	Sspon.005A0017770	Sspon.005A0005862
Sspon.002A0021590	Sspon.006A0003120	Sspon.001B0000253	Sspon.002A0037930
Sspon.008A0003500	Sspon.002B0001150	Sspon.007A0002122	Sspon.006A0022380
Sspon.002A0043370	Sspon.006B0006601	Sspon.006B0000620	Sspon.004A0022520
Sspon.001A0006380	Sspon.008B0009412	Sspon.008A0011880	Sspon.008A0013431
Sspon.005A0018730	Sspon.002A0043100	Sspon.002B0018210	Sspon.003A0008293
Sspon.005D0009392	Sspon.007A0002680	Sspon.003A0018181	Sspon.004B0002690
Sspon.004A0015580	Sspon.003A0010020	Sspon.008A0016191	Sspon.003A0016670
Sspon.002B0024671	Sspon.007A0012491	Sspon.002B0010601	Sspon.008A0001870
Sspon.003B0035100	Sspon.008A0014341	Sspon.007A0004280	Sspon.005A0021560
Sspon.007B0001671	Sspon.001B0017270	Sspon.001A0029631	Sspon.005A0009900
Sspon.007A0011890	Sspon.003B0009300	Sspon.003D0000291	Sspon.003B0004060
Sspon.001A0000465	Sspon.001B0020570	Sspon.008B0011960	Sspon.007A0014300
Sspon.001A0005851	Sspon.001A0010641	Sspon.003D0008330	Sspon.006D0021080
Sspon.004A0018030	Sspon.006A0018330	Sspon.001A0005701	Sspon.008C0003990
Sspon.002B0015720	Sspon.001A0031432	Sspon.001A0002981	Sspon.008A0021360
Sspon.007B0007500	Sspon.008B0002700	Sspon.002B0006662	Sspon.003A0005140
Sspon.006C0023682	Sspon.005A0011481	Sspon.005A0013920	Sspon.002B0029510
Sspon.003B0015390	Sspon.006B0000910	Sspon.001A0033060	Sspon.003B0007460
Sspon.001C0030560	Sspon.005A0015300	Sspon.003A0001730	Sspon.003D0013960
Sspon.004C0001990	Sspon.006A0017590	Sspon.004A0022271	Sspon.003A0000650
Sspon.003B0031531	Sspon.004A0021420	Sspon.002A0014590	Sspon.006A0019320
Sspon.005B0012440	Sspon.006C0014830	Sspon.003B0032190	Sspon.001A0024500
Sspon.002B0010800	Sspon.001A0019190	Sspon.004A0001690	Sspon.007A0015261
Sspon.001B0014780	Sspon.001B0016980	Sspon.004A0012630	Sspon.007A0009150
Sspon.004A0002660	Sspon.001B0044670	Sspon.005A0024870	Sspon.008D0012700
Sspon.002D0023470	Sspon.002A0035730	Sspon.007A0009590	Sspon.006A0009967
Sspon.004A0011410	Sspon.008C0009270	Sspon.008A0003480	Sspon.001B0044800
Sspon.001A0009610	Sspon.007A0014900	Sspon.002B0026670	Sspon.002C0042701
Sspon.001A0018990	Sspon.005A0004660	Sspon.001B0028120	Sspon.006B0006601
Sspon.003C0031690	Sspon.004A0012051	Sspon.003C0034931	Sspon.002C0044660
Sspon.006B0002130	Sspon.001A0002790	Sspon.007D0021841	Sspon.007D0020790
Sspon.008A0008450	Sspon.003A0009360	Sspon.002A0006670	Sspon.004A0018400
Sspon.001A0019070	Sspon.001A0020841	Sspon.002C0037150	Sspon.003B0003930
Sspon.006A0018231	Sspon.001B0012281	Sspon.004A0016410	Sspon.006B0013830
Sspon.005A0026360	Sspon.002A0017630	Sspon.001A0002210	Sspon.007B0026431
Sspon.004A0010920	Sspon.006A0025660	Sspon.004D0011540	Sspon.004A0015100
Sspon.001A0004301	Sspon.002A0038400	Sspon.001A0010370	Sspon.006D0014540
Sspon.002A0001070	Sspon.002A0004321	Sspon.006B0020950	Sspon.003A0017880
Sspon.004B0003510	Sspon.008C0002340	Sspon.006A0020600	Sspon.005A0026180
Sspon.005C0001192	Sspon.003A0010400	Sspon.005A0026430	Sspon.002B0003530
Sspon.001A0029581	Sspon.002A0039190	Sspon.006A0013790	Sspon.007B0001481
Sspon.004B0019770	Sspon.006A0023740	Sspon.004A0006770	Sspon.002A0035730
Sspon.007A0009270	Sspon.006A0007050	Sspon.003A0019200	Sspon.002A0010581
Sspon.001B0005540	Sspon.006B0012381	Sspon.003A0031940	Sspon.006A0001503
Sspon.004A0001371	Sspon.007A0000410	Sspon.001C0016690	Sspon.001A0032030
Sspon.007C0006840	Sspon.003A0005450	Sspon.005A0005712	Sspon.001C0027610
Sspon.002A0017340	Sspon.002B0036680	Sspon.003A0017830	Sspon.007A0025700
Sspon.002B0005320	Sspon.008D0006921	Sspon.002C0035390	Sspon.001A0029822
Sspon.001A0023280	Sspon.005A0001050	Sspon.006A0008571	Sspon.004A0025400
Sspon.007D0022061	Sspon.008C0013920	Sspon.001B0036950	Sspon.005C0025474
Sspon.002C0003651	Sspon.001A0014750	Sspon.003B0006962	Sspon.005A0009540
Sspon.003C0028080	Sspon.002A0031490	Sspon.008A0020070	Sspon.003A0009520
Sspon.005B0019790	Sspon.008A0002921	Sspon.002A0011011	Sspon.001C0011800
Sspon.002A0018640	Sspon.005A0005330	Sspon.001B0035750	Sspon.008A0007281
Sspon.001A0030410	Sspon.007A0026940	Sspon.008D0011632	Sspon.007C0022560
Sspon.002C0008620	Sspon.003A0003410	Sspon.005A0009211	Sspon.004B0016730
Sspon.002A0043580	Sspon.002B0030020	Sspon.003D0019940	Sspon.004A0003131
Sspon.002B0018441	Sspon.001A0014230	Sspon.007A0010741	Sspon.005A0008240
Sspon.008A0013580	Sspon.002A0018980	Sspon.002B0012750	Sspon.007C0022490
Sspon.001A0027724	Sspon.005A0021430	Sspon.006A0025351	Sspon.002A0011590
Sspon.004A0005751	Sspon.001B0002194	Sspon.001A0000154	Sspon.005A0022100
Sspon.007A0020711	Sspon.006A0020740	Sspon.001A0033050	Sspon.004A0021720
Sspon.007A0022650	Sspon.004A0007630	Sspon.005C0020820	Sspon.002D0006750
Sspon.003A0010120	Sspon.002D0002670	Sspon.005A0022610	Sspon.004A0005440
Sspon.008A0014590	Sspon.002A0010990	Sspon.005A0010830	Sspon.003A0024190
Sspon.001B0025100	Sspon.008A0001162	Sspon.004B0011670	Sspon.005A0000381
Sspon.001A0009130	Sspon.007A0013080	Sspon.004A0024020	Sspon.003A0006471
Sspon.005D0016370	Sspon.008A0019332	Sspon.002A0013850	Sspon.002D0015660
Sspon.003A0027551	Sspon.003A0022710	Sspon.001A0023800	Sspon.005B0001843
Sspon.005B0006303	Sspon.002B0003950	Sspon.005A0004090	Sspon.002C0003900
Sspon.006A0003740	Sspon.005B0001261	Sspon.001A0021480	Sspon.005A0007670
Sspon.008A0014341	Sspon.004A0012390	Sspon.002A0025930	Sspon.002A0030910
Sspon.001B0022220	Sspon.002D0038790	Sspon.001A0014850	Sspon.002A0009580
Sspon.008B0002710	Sspon.006B0015100	Sspon.003B0017820	Sspon.008A0009300
Sspon.006A0002140	Sspon.002A0028160	Sspon.007A0020420	Sspon.002A0023700
Sspon.004B0008500	Sspon.004A0026830	Sspon.004A0001270	Sspon.001A0005921
Sspon.007B0006762	Sspon.001A0003940	Sspon.004A0017380	Sspon.007B0005250
Sspon.004D0000292	Sspon.002D0026620	Sspon.001B0031470	Sspon.008A0001872
Sspon.005A0015300	Sspon.002D0024320	Sspon.008A0017411	Sspon.002A0009370
Sspon.007B0001300	Sspon.002B0021280	Sspon.005A0007590	Sspon.002A0017050
Sspon.005C0025690	Sspon.001B0014780	Sspon.004B0001300	Sspon.003C0016220
Sspon.005A0023510	Sspon.008B0006711	Sspon.003B0009970	Sspon.005A0007840
Sspon.002A0041281	Sspon.001A0031461	Sspon.003A0023801	Sspon.001C0005360
Sspon.004A0018210	Sspon.004A0010710	Sspon.003A0021671	Sspon.003C0015800
Sspon.002B0027710	Sspon.008A0008920	Sspon.006A0001150	Sspon.003A0003551
Sspon.007C0017400	Sspon.007B0009980	Sspon.002A0036600	Sspon.005A0003790
Sspon.001A0001950	Sspon.008B0017746	Sspon.007A0007490	Sspon.001B0008550
Sspon.004A0008070	Sspon.001A0002510	Sspon.001D0045740	Sspon.007A0008861
Sspon.001A0036201	Sspon.002A0041960	Sspon.007C0021300	Sspon.008C0000760
Sspon.005C0006280	Sspon.002A0016570	Sspon.004A0018270	Sspon.002B0030990
Sspon.002B0005010	Sspon.005B0011560	Sspon.002A0020560	Sspon.003C0011270
Sspon.001A0042750	Sspon.001A0012462	Sspon.005C0023360	Sspon.001C0019360
Sspon.002B0011380	Sspon.005B0007540	Sspon.002B0027430	Sspon.006A0017650
Sspon.007A0013730	Sspon.002A0030750	Sspon.001C0005060	Sspon.007A0001880
Sspon.002A0008590	Sspon.006A0008340	Sspon.005B0002910	Sspon.002D0025450
Sspon.004A0002890	Sspon.006A0021010	Sspon.006A0020940	Sspon.005C0006201
Sspon.001B0009951	Sspon.006B0012380	Sspon.006C0020710	Sspon.006B0001820
Sspon.002A0011010	Sspon.002A0021080	Sspon.002A0014490	Sspon.006B0011830
Sspon.002A0031540	Sspon.002A0021490	Sspon.002A0028331	Sspon.001C0031910
Sspon.001A0024360	Sspon.002C0041050	Sspon.005D0016841	Sspon.004A0005500
Sspon.008B0020160	Sspon.001B0023161	Sspon.005B0013660	Sspon.006A0006621
Sspon.007A0007960	Sspon.003A0028200	Sspon.001A0019800	Sspon.002B0020260
Sspon.008A0009480	Sspon.004A0014820	Sspon.006A0001000	Sspon.007D0026620
Sspon.008C0001611	Sspon.004A0002621	Sspon.008B0019950	Sspon.002A0005930
Sspon.004A0012490	Sspon.003A0031520	Sspon.004A0002690	Sspon.004A0005990
Sspon.002A0026520	Sspon.003A0005650	Sspon.005B0008190	Sspon.004C0020470
Sspon.007B0011130	Sspon.005C0017560	Sspon.006B0015430	Sspon.003A0018120
Sspon.006A0017251	Sspon.004A0018790	Sspon.005A0027050	Sspon.006A0007433
Sspon.003A0000610	Sspon.006A0009710	Sspon.001C0006741	Sspon.002A0033080
Sspon.003A0021190	Sspon.001A0032941	Sspon.007B0005250	Sspon.008A0012490
Sspon.008C0013210	Sspon.001B0018470	Sspon.002C0009700	Sspon.004A0004450
Sspon.003C0009840	Sspon.008A0020954	Sspon.001C0015561	Sspon.002A0015931
Sspon.004A0011380	Sspon.008A0011560	Sspon.002A0001712	Sspon.005B0019420
Sspon.006A0007520	Sspon.002A0028390	Sspon.005B0012340	Sspon.004A0007590
Sspon.002A0009870	Sspon.006A0022180	Sspon.001B0026830	Sspon.001B0003980
Sspon.002A0008470	Sspon.005B0002372	Sspon.005A0014840	Sspon.008A0009432
Sspon.001A0036520	Sspon.005A0019930	Sspon.007B0012070	Sspon.004A0002451
Sspon.003A0003461	Sspon.006A0023610	Sspon.004A0008210	Sspon.006A0020510
Sspon.004A0021650	Sspon.001A0043280	Sspon.004A0003012	Sspon.008C0007840
Sspon.008A0017631	Sspon.008A0015810	Sspon.001C0021431	Sspon.003A0010000
Sspon.005A0000770	Sspon.002A0026520	Sspon.007A0008743	Sspon.008A0021480
Sspon.007A0014820	Sspon.004A0003810	Sspon.005A0014881	Sspon.008B0022260
Sspon.002A0012540	Sspon.008A0008510	Sspon.008A0014710	Sspon.007A0010590
Sspon.006A0013500	Sspon.007C0018910	Sspon.007B0010630	Sspon.004A0014320
Sspon.003A0017500	Sspon.007A0007061	Sspon.001A0027720	Sspon.005A0013370
Sspon.003C0008410	Sspon.003A0005150	Sspon.001B0004590	Sspon.004A0000421
Sspon.001A0004980	Sspon.004A0009190	Sspon.007A0002560	Sspon.004C0001891
Sspon.005A0004640	Sspon.006B0000470	Sspon.005B0019441	Sspon.001B0028330
Sspon.007A0014330	Sspon.004A0027060	Sspon.001D0040510	Sspon.008D0008950
Sspon.003A0013300	Sspon.007A0022660	Sspon.003A0003211	Sspon.006A0015130
Sspon.005A0025400	Sspon.004B0023970	Sspon.003A0006911	Sspon.007A0026930
Sspon.003A0002623	Sspon.004C0015110	Sspon.003A0013281	Sspon.006A0015010
Sspon.002B0005020	Sspon.008A0003540	Sspon.007A0011940	Sspon.005A0014721
Sspon.007B0023650	Sspon.003B0001166	Sspon.005D0005420	Sspon.007A0018580
Sspon.001C0030520	Sspon.007A0012660	Sspon.005B0001510	Sspon.006A0014980
Sspon.005A0024760	Sspon.002A0007752	Sspon.001A0042871	Sspon.002A0040071
Sspon.005A0006792	Sspon.001C0006032	Sspon.002A0015070	Sspon.003A0012340
Sspon.001A0015420	Sspon.002B0007230	Sspon.007A0006640	Sspon.005B0021881
Sspon.004B0011280	Sspon.006B0002130	Sspon.001D0018740	Sspon.008A0015980
Sspon.007A0027832	Sspon.004A0007540	Sspon.007C0005102	Sspon.005A0021580
Sspon.002A0004310	Sspon.005C0001910	Sspon.007A0016302	Sspon.002A0014410
Sspon.001A0029540	Sspon.008A0012990	Sspon.008A0019511	Sspon.002B0007450
Sspon.002A0007370	Sspon.001B0045200	Sspon.006D0024530	Sspon.007A0005381
Sspon.007A0012050	Sspon.007B0005450	Sspon.008A0001030	Sspon.004A0023060
Sspon.003A0014680	Sspon.005C0026290	Sspon.008B0011932	Sspon.004C0012070
Sspon.006C0011310	Sspon.007A0014971	Sspon.002C0016030	Sspon.007A0008743
Sspon.003B0012100	Sspon.005A0024760	Sspon.001B0022511	Sspon.005A0001100
Sspon.002A0039090	Sspon.003A0013430	Sspon.007B0014170	Sspon.005A0010702
Sspon.002B0040150	Sspon.007A0018500	Sspon.004A0012610	Sspon.003A0000980
Sspon.007A0006852	Sspon.002A0019830	Sspon.005A0023250	Sspon.008A0007380
Sspon.003A0011621	Sspon.005C0022601	Sspon.002B0029770	Sspon.003A0029400
Sspon.003C0016010	Sspon.006A0011572	Sspon.002A0035270	Sspon.007A0024680
Sspon.004B0024160	Sspon.003A0030241	Sspon.007B0003450	Sspon.005B0024090
Sspon.006B0014220	Sspon.001A0011180	Sspon.008B0015600	Sspon.002D0034000
Sspon.001B0002670	Sspon.002A0013610	Sspon.002A0043370	Sspon.001D0043130
Sspon.005D0009041	Sspon.003A0007640	Sspon.007A0008310	Sspon.002A0009401
Sspon.002D0039330	Sspon.006C0002750	Sspon.008A0000500	Sspon.001B0035740
Sspon.001B0031671	Sspon.006A0014740	Sspon.002C0014440	Sspon.005A0025741
Sspon.004B0027080	Sspon.003A0018470	Sspon.007A0025790	Sspon.003B0001712
Sspon.002C0000460	Sspon.001A0018360	Sspon.007B0013810	Sspon.006B0006140
Sspon.002A0024400	Sspon.008A0004431	Sspon.006A0014740	Sspon.001B0004290
Sspon.004A0000760	Sspon.007B0014060	Sspon.007B0001970	Sspon.005A0019912
Sspon.001A0035502	Sspon.001A0030410	Sspon.007B0009130	Sspon.005A0010101
Sspon.006B0015920	Sspon.007A0025030	Sspon.007B0005730	Sspon.005A0023390
Sspon.007A0002411	Sspon.003A0011190	Sspon.006C0018310	Sspon.008D0016170
Sspon.003A0014100	Sspon.007D0015300	Sspon.001A0004701	Sspon.002A0008580
Sspon.002A0030310	Sspon.002A0035700	Sspon.008A0003260	Sspon.006B0025730
Sspon.006A0024460	Sspon.007A0016851	Sspon.001C0011380	Sspon.004A0015910
Sspon.002C0007160	Sspon.002B0013840	Sspon.006A0009402	Sspon.004A0021511
Sspon.003A0008080	Sspon.007A0007600	Sspon.008A0007000	Sspon.001B0010070
Sspon.002B0035730	Sspon.001A0014450	Sspon.005B0001800	Sspon.003A0005190
Sspon.001A0043280	Sspon.001B0018200	Sspon.001A0040122	Sspon.004B0015140
Sspon.003B0026170	Sspon.003A0027260	Sspon.004B0008600	Sspon.006A0007255
Sspon.002A0014970	Sspon.003A0007820	Sspon.003A0011240	Sspon.001A0021181
Sspon.003A0010600	Sspon.007A0010741	Sspon.007A0008850	Sspon.001A0012410
Sspon.001B0042700	Sspon.005A0014721	Sspon.001B0020570	Sspon.001B0035960
Sspon.002A0006300	Sspon.007C0005650	Sspon.002B0008010	Sspon.001A0035230
Sspon.001B0024860	Sspon.001D0043220	Sspon.002A0021630	Sspon.002A0011260
Sspon.006A0007050	Sspon.001A0016390	Sspon.008A0001410	Sspon.003A0002600
Sspon.002B0003611	Sspon.005A0005831	Sspon.004B0016370	Sspon.004C0024330
Sspon.002C0004490	Sspon.005B0018540	Sspon.004C0022090	Sspon.003A0020560
Sspon.006A0013442	Sspon.004A0006390	Sspon.007A0002540	Sspon.003A0011383
Sspon.002B0027460	Sspon.003C0034931	Sspon.005C0015140	Sspon.005C0003310
Sspon.006A0024450	Sspon.001B0013950	Sspon.002D0019330	Sspon.008A0007910
Sspon.008A0009810	Sspon.001A0012851	Sspon.008D0020070	Sspon.006A0023780
Sspon.005A0006050	Sspon.003B0002380	Sspon.002A0019980	Sspon.001A0004770
Sspon.008A0015000	Sspon.002A0005192	Sspon.006A0023540	Sspon.003A0002750
Sspon.004C0009551	Sspon.002C0039540	Sspon.003C0034150	Sspon.004A0024180
Sspon.006A0021570	Sspon.001A0032561	Sspon.007B0018050	Sspon.001A0014450
Sspon.001A0041890	Sspon.003A0011990	Sspon.008C0014510	Sspon.002B0029030
Sspon.002A0024442	Sspon.002B0013880	Sspon.006A0005090	Sspon.008A0016630
Sspon.007A0001370	Sspon.003C0014860	Sspon.006B0009310	Sspon.003A0018430
Sspon.001B0008430	Sspon.005A0024330	Sspon.001B0045320	Sspon.001A0010320
Sspon.001A0009010	Sspon.002B0007450	Sspon.008A0004502	Sspon.001C0030030
Sspon.004A0009450	Sspon.004B0014890	Sspon.006B0011530	Sspon.004A0026580
Sspon.004A0001270	Sspon.001B0034930	Sspon.005A0022451	Sspon.004B0027190
Sspon.001A0027360	Sspon.007A0021280	Sspon.007D0024750	Sspon.004C0016760
Sspon.003A0012720	Sspon.008A0008791	Sspon.003B0033180	Sspon.003A0002870
Sspon.006A0018610	Sspon.001C0025320	Sspon.007C0019530	Sspon.003A0022680
Sspon.007A0011870	Sspon.002D0032610	Sspon.004A0008630	Sspon.006D0025390
Sspon.001A0041960	Sspon.002C0017670	Sspon.001A0010750	Sspon.004A0010110
Sspon.006A0024390	Sspon.003C0034110	Sspon.002A0010330	Sspon.006A0011200
Sspon.004A0003730	Sspon.002A0010121	Sspon.003B0009350	Sspon.003A0005650
Sspon.008D0020140	Sspon.002B0012280	Sspon.004D0004311	Sspon.004A0004052
Sspon.002B0000663	Sspon.004A0013680	Sspon.004B0017170	Sspon.001A0024430
Sspon.001A0032401	Sspon.006C0001180	Sspon.004B0009440	Sspon.001B0019400
Sspon.004D0019501	Sspon.007B0005420	Sspon.008A0008450	Sspon.001B0008050
Sspon.002C0017550	Sspon.003A0030341	Sspon.007A0023281	Sspon.003C0026380
Sspon.005B0024850	Sspon.004A0015110	Sspon.007B0020060	Sspon.005A0024381
Sspon.004A0010420	Sspon.003A0019350	Sspon.005A0023370	Sspon.001D0035600
Sspon.001B0009320	Sspon.004A0024460	Sspon.003A0018790	Sspon.006A0010181
Sspon.004D0013160	Sspon.004A0008210	Sspon.004B0024290	Sspon.004A0002830
Sspon.001A0000463	Sspon.004B0000320	Sspon.002C0035070	Sspon.004B0002770
Sspon.007D0008510	Sspon.005A0015020	Sspon.003A0003924	Sspon.004B0024290
Sspon.003A0013780	Sspon.004D0013810	Sspon.001B0037430	Sspon.001A0020841
Sspon.003A0028420	Sspon.006C0021010	Sspon.008D0012750	Sspon.003B0001220
Sspon.006A0014472	Sspon.006A0003330	Sspon.004B0027290	Sspon.004A0025680
Sspon.001A0027723	Sspon.002A0023900	Sspon.007C0020310	Sspon.003A0026891
Sspon.004A0002980	Sspon.003A0013720	Sspon.002B0001460	Sspon.002A0017501
Sspon.002B0014000	Sspon.005B0007560	Sspon.002B0039080	Sspon.003A0000720
Sspon.007A0008651	Sspon.005A0006860	Sspon.002A0015320	Sspon.003A0002480
Sspon.001C0033240	Sspon.003A0014680	Sspon.007A0002120	Sspon.001B0013160
Sspon.001A0021890	Sspon.003A0009280	Sspon.002A0019950	Sspon.007A0018150
Sspon.002A0027440	Sspon.006A0017140	Sspon.001A0036240	Sspon.003A0011710
Sspon.008D0004290	Sspon.006A0016050	Sspon.006A0025100	Sspon.008C0015780
Sspon.003C0006850	Sspon.003B0008850	Sspon.003B0006051	Sspon.007A0005432
Sspon.003B0010830	Sspon.001C0018870	Sspon.005A0010702	Sspon.002A0002390
Sspon.001A0014251	Sspon.002D0038261	Sspon.007A0006131	Sspon.001A0027760
Sspon.001A0005260	Sspon.007A0007670	Sspon.006A0019573	Sspon.003B0035990
Sspon.001B0024080	Sspon.001D0010160	Sspon.005D0015840	Sspon.004A0006390
Sspon.002A0030970	Sspon.004A0016160	Sspon.004D0023971	Sspon.002A0036350
Sspon.003A0011620	Sspon.001D0023580	Sspon.001B0001610	Sspon.003C0018921
Sspon.002B0007230	Sspon.004A0010920	Sspon.008B0016943	Sspon.001B0001200
Sspon.005A0016680	Sspon.001A0019240	Sspon.002A0008300	Sspon.001A0042860
Sspon.002B0008780	Sspon.002D0036840	Sspon.008A0001741	Sspon.005B0015381
Sspon.006B0019841	Sspon.007B0001080	Sspon.004A0008220	Sspon.008B0009610
Sspon.001A0017400	Sspon.005B0017610	Sspon.006C0019842	Sspon.006A0006290
Sspon.008B0000530	Sspon.007B0026460	Sspon.006A0009520	Sspon.001A0029631
Sspon.004B0006690	Sspon.008A0020860	Sspon.008A0006210	Sspon.002B0022560
Sspon.008A0006350	Sspon.007B0019560	Sspon.001B0028500	Sspon.003A0013680
Sspon.006D0012440	Sspon.001A0028930	Sspon.006B0018910	Sspon.006B0005490
Sspon.006D0023680	Sspon.005A0018720	Sspon.008A0005571	Sspon.007B0019810
Sspon.008D0011791	Sspon.004B0004650	Sspon.001D0041660	Sspon.007A0009381
Sspon.001B0032290	Sspon.001A0026610	Sspon.002B0031901	Sspon.001A0007410
Sspon.006A0008680	Sspon.001A0026541	Sspon.001B0008660	Sspon.003A0025220
Sspon.008A0019860	Sspon.007B0015050	Sspon.005B0003530	Sspon.003A0019000
Sspon.005A0026840	Sspon.001A0017554	Sspon.007B0013130	Sspon.006D0011010
Sspon.004A0021710	Sspon.005B0003480	Sspon.004A0001700	Sspon.003A0023730
Sspon.002A0015020	Sspon.003A0008392	Sspon.004A0006610	Sspon.003C0007371
Sspon.003A0006251	Sspon.002A0014620	Sspon.001C0024830	Sspon.003C0020330
Sspon.003C0015410	Sspon.003B0029980	Sspon.001A0009850	Sspon.002A0017570
Sspon.004A0023402	Sspon.002A0038160	Sspon.003A0022491	Sspon.004A0007680
Sspon.001A0041930	Sspon.005A0003802	Sspon.004A0026760	Sspon.003A0025280
Sspon.003A0015711	Sspon.001A0011572	Sspon.004A0019480	Sspon.003A0000004
Sspon.005A0003502	Sspon.006A0007910	Sspon.006A0015890	Sspon.001A0040920
Sspon.003D0005351	Sspon.006B0022720	Sspon.001A0041900	Sspon.002A0034040
Sspon.001A0010130	Sspon.004A0022200	Sspon.004A0004582	Sspon.007B0013810
Sspon.002A0012521	Sspon.001B0007550	Sspon.008C0016250	Sspon.008B0004800
Sspon.002A0013080	Sspon.004A0025340	Sspon.005A0005922	Sspon.008A0015591
Sspon.001B0039670	Sspon.008A0009091	Sspon.007A0021360	Sspon.001B0009820
Sspon.001A0037940	Sspon.002A0021830	Sspon.007B0010180	Sspon.005A0026240
Sspon.002A0031790	Sspon.002A0042971	Sspon.001A0031541	Sspon.008A0005091
Sspon.004A0012051	Sspon.003A0008420	Sspon.003B0036160	Sspon.003A0003841
Sspon.001B0003960	Sspon.006C0010170	Sspon.004A0019200	Sspon.007A0009372
Sspon.002A0020750	Sspon.006A0007830	Sspon.007B0008710	Sspon.002C0031590
Sspon.005A0019840	Sspon.002B0036010	Sspon.003D0004620	Sspon.002A0009201
Sspon.004B0011800	Sspon.002A0014730	Sspon.003A0025570	Sspon.003A0019040
Sspon.001A0036740	Sspon.008A0021020	Sspon.008B0002132	Sspon.001B0008970
Sspon.003A0022090	Sspon.001A0017120	Sspon.005B0003721	Sspon.004A0000490
Sspon.002A0000860	Sspon.008A0010691	Sspon.001C0018080	Sspon.004A0024680
Sspon.003A0024320	Sspon.005C0017153	Sspon.007A0022171	Sspon.003A0011730
Sspon.007C0001320	Sspon.007A0012600	Sspon.006A0020970	Sspon.002A0033031
Sspon.008A0006921	Sspon.005C0022071	Sspon.006A0005611	Sspon.001C0033350
Sspon.003A0008690	Sspon.002B0027890	Sspon.001B0018490	Sspon.005A0015661
Sspon.005A0025943	Sspon.003A0020000	Sspon.004B0014920	Sspon.004B0009190
Sspon.008A0018700	Sspon.002A0009380	Sspon.004A0020680	Sspon.001A0010352
Sspon.001A0036330	Sspon.001A0008310	Sspon.003A0007860	Sspon.002A0010330
Sspon.005A0008881	Sspon.005C0002510	Sspon.002A0016160	Sspon.002A0032370
Sspon.004A0006380	Sspon.006A0024741	Sspon.003A0025800	Sspon.006A0013141
Sspon.003D0021000	Sspon.003B0033361	Sspon.003B0029200	Sspon.007D0018251
Sspon.004A0021660	Sspon.001A0004250	Sspon.005B0000990	Sspon.001B0019680
Sspon.004A0003770	Sspon.006B0005920	Sspon.002C0011080	Sspon.007C0020340
Sspon.007A0014830	Sspon.002B0007360	Sspon.008A0012302	Sspon.001A0005690
Sspon.008B0004140	Sspon.002B0010601	Sspon.008D0014780	Sspon.004A0010710
Sspon.005A0003592	Sspon.001A0000100	Sspon.007B0001672	Sspon.007A0015650
Sspon.002B0039700	Sspon.004A0022310	Sspon.008A0016980	Sspon.003B0021490
Sspon.006B0018790	Sspon.001A0009211	Sspon.007A0015561	Sspon.002B0000830
Sspon.002A0027760	Sspon.004A0011500	Sspon.001A0014240	Sspon.007B0000541
Sspon.003A0027150	Sspon.002A0029290	Sspon.003A0008350	Sspon.001A0002550
Sspon.004B0002980	Sspon.002B0000830	Sspon.002A0009401	Sspon.006B0013750
Sspon.006A0010720	Sspon.005B0021550	Sspon.003A0031850	Sspon.003B0001430
Sspon.006A0004751	Sspon.007A0026520	Sspon.007A0006580	Sspon.005C0017153
Sspon.001C0026060	Sspon.002A0015100	Sspon.001A0000020	Sspon.001C0009412
Sspon.003A0003101	Sspon.003A0000200	Sspon.008A0002420	Sspon.001D0041370
Sspon.001C0033020	Sspon.005B0000490	Sspon.007A0020410	Sspon.002A0001170
Sspon.002A0020540	Sspon.001B0045070	Sspon.002B0027900	Sspon.005C0019270
Sspon.001A0019110	Sspon.001A0004662	Sspon.001B0044080	Sspon.001A0036780
Sspon.001B0013650	Sspon.001C0033350	Sspon.007D0010581	Sspon.004B0012730
Sspon.005A0018230	Sspon.002A0004820	Sspon.003B0004302	Sspon.002B0031000
Sspon.007A0006980	Sspon.008D0011082	Sspon.008D0022450	Sspon.002A0011630
Sspon.001A0018441	Sspon.003A0011980	Sspon.002A0041281	Sspon.002D0028070
Sspon.002C0020720	Sspon.002A0031491	Sspon.002A0019440	Sspon.003A0009441
Sspon.007B0018930	Sspon.006A0013141	Sspon.003A0003972	Sspon.006A0021850
Sspon.002A0035230	Sspon.005A0006620	Sspon.007A0016040	Sspon.004A0003860
Sspon.003B0026071	Sspon.005B0022430	Sspon.002B0023930	Sspon.001C0008370
Sspon.008A0003180	Sspon.004A0014230	Sspon.002A0022860	Sspon.007A0002540
Sspon.002A0019310	Sspon.004A0025270	Sspon.006A0009967	Sspon.002B0000971
Sspon.002B0008330	Sspon.004A0026870	Sspon.007A0024150	Sspon.003A0013720
Sspon.004A0012290	Sspon.001A0024340	Sspon.006C0022560	Sspon.008B0014680
Sspon.005A0015020	Sspon.002C0030970	Sspon.003D0002090	Sspon.002A0012090
Sspon.003A0005541	Sspon.007A0010590	Sspon.002C0016352	Sspon.003A0021410
Sspon.001A0032941	Sspon.001A0010190	Sspon.004C0022930	Sspon.004A0004070
Sspon.008A0004715	Sspon.003B0000140	Sspon.007A0028240	Sspon.007C0001121
Sspon.007A0015700	Sspon.005A0025400	Sspon.004A0021560	Sspon.003D0009462
Sspon.003C0012010	Sspon.008A0021832	Sspon.001A0006960	Sspon.001C0030090
Sspon.001A0013680	Sspon.003D0023490	Sspon.004B0012120	Sspon.003A0022641
Sspon.002B0036630	Sspon.006B0001743	Sspon.005A0006240	Sspon.005C0023960
Sspon.002C0039320	Sspon.002A0011140	Sspon.004A0018840	Sspon.001A0038880
Sspon.002C0033260	Sspon.008A0006182	Sspon.006D0008330	Sspon.004B0001721
Sspon.005C0006570	Sspon.004A0024680	Sspon.003A0030241	Sspon.001A0021870
Sspon.007A0016050	Sspon.004A0005400	Sspon.006A0013661	Sspon.001B0016680
Sspon.007A0003680	Sspon.003A0021030	Sspon.001B0017420	Sspon.003A0007880
Sspon.003C0019130	Sspon.001C0008550	Sspon.001A0018900	Sspon.002A0015100
Sspon.002B0004820	Sspon.006A0009660	Sspon.001C0005620	Sspon.007B0003621
Sspon.007A0012350	Sspon.006B0002690	Sspon.006B0008211	Sspon.001C0008550
Sspon.008B0016240	Sspon.004B0001000	Sspon.003B0006053	Sspon.008A0015940
Sspon.006A0007970	Sspon.005D0004945	Sspon.008A0020161	Sspon.004A0011510
Sspon.004B0012910	Sspon.003A0030080	Sspon.003D0005100	Sspon.007A0027830
Sspon.001B0002880	Sspon.004A0014170	Sspon.006B0022211	Sspon.007B0008200
Sspon.003B0002402	Sspon.008A0010200	Sspon.005A0007951	Sspon.007B0015640
Sspon.002A0005650	Sspon.001B0008660	Sspon.001D0037360	Sspon.001B0035750
Sspon.005B0009480	Sspon.008A0006070	Sspon.008A0004301	Sspon.008B0015160
Sspon.002D0007381	Sspon.003A0008771	Sspon.006D0024570	Sspon.006C0025320
Sspon.004B0020010	Sspon.008C0016310	Sspon.001A0007190	Sspon.003A0009160
Sspon.006C0015041	Sspon.002C0008180	Sspon.001A0016741	Sspon.003A0029991
Sspon.002A0004491	Sspon.007B0026470	Sspon.003D0009462	Sspon.003A0002530
Sspon.003A0002621	Sspon.002A0043481	Sspon.004A0010561	Sspon.003A0017051
Sspon.005A0008840	Sspon.001C0010240	Sspon.005C0019660	Sspon.005B0002331
Sspon.008A0001670	Sspon.001A0013451	Sspon.001A0019410	Sspon.001A0018691
Sspon.003A0027260	Sspon.001A0024150	Sspon.006B0003130	Sspon.002A0040270
Sspon.006B0025350	Sspon.001B0009910	Sspon.002C0012770	Sspon.001A0040831
Sspon.005B0001840	Sspon.002A0005480	Sspon.001B0024080	Sspon.003B0000871
Sspon.003A0005780	Sspon.002A0014800	Sspon.002A0038900	Sspon.007C0027610
Sspon.006B0025640	Sspon.002D0034400	Sspon.002A0030631	Sspon.004A0008120
Sspon.008A0012100	Sspon.007B0001620	Sspon.007A0026860	Sspon.002A0017781
Sspon.001A0039010	Sspon.004A0021720	Sspon.003A0031960	Sspon.004B0019600
Sspon.004A0020200	Sspon.004A0016150	Sspon.005B0005900	Sspon.003B0012780
Sspon.002B0018321	Sspon.007D0022060	Sspon.001A0029350	Sspon.007A0002030
Sspon.008A0009980	Sspon.002A0043070	Sspon.001A0019961	Sspon.003A0018051
Sspon.004B0026340	Sspon.005A0015590	Sspon.005A0010790	Sspon.002A0003620
Sspon.002A0020270	Sspon.002A0008860	Sspon.004B0017260	Sspon.008D0011082
Sspon.003A0006810	Sspon.006A0022380	Sspon.006A0009061	Sspon.007B0003690
Sspon.002A0030460	Sspon.002A0015430	Sspon.003A0008521	Sspon.002A0001040
Sspon.001A0026770	Sspon.006A0004490	Sspon.003A0011280	Sspon.001A0038310
Sspon.004B0003482	Sspon.003B0017461	Sspon.004A0012031	Sspon.001A0012290
Sspon.004B0007640	Sspon.002B0011470	Sspon.001B0014590	Sspon.001D0040510
Sspon.002A0028820	Sspon.002A0039800	Sspon.002D0029110	Sspon.002A0015060
Sspon.006A0018670	Sspon.001B0044310	Sspon.002C0009880	Sspon.005B0017540
Sspon.002A0030300	Sspon.006B0002910	Sspon.001A0023240	Sspon.003A0022310
Sspon.008A0008940	Sspon.004A0013340	Sspon.001C0020480	Sspon.004C0005680
Sspon.001C0008060	Sspon.002A0039670	Sspon.008A0010371	Sspon.001A0018210
Sspon.007C0003380	Sspon.008A0021481	Sspon.005B0017191	Sspon.003A0026240
Sspon.001D0017350	Sspon.008A0009480	Sspon.002A0012540	Sspon.001B0009160
Sspon.001B0027340	Sspon.001C0025140	Sspon.006B0012971	Sspon.004B0009970
Sspon.002C0031880	Sspon.001A0015890	Sspon.007A0025131	Sspon.005A0013295
Sspon.001A0043210	Sspon.001C0011800	Sspon.001B0031671	Sspon.003B0010591
Sspon.001A0040533	Sspon.006A0005895	Sspon.006A0019351	Sspon.001A0030570
Sspon.005B0011363	Sspon.005C0024770	Sspon.003C0034940	Sspon.001B0013950
Sspon.008B0017730	Sspon.002A0017281	Sspon.002A0013610	Sspon.008A0002000
Sspon.008A0021516	Sspon.005B0019880	Sspon.004A0007650	Sspon.008A0021481
Sspon.001A0006530	Sspon.002A0020100	Sspon.004B0003240	Sspon.001A0004200
Sspon.001B0014150	Sspon.007B0019650	Sspon.002A0019300	Sspon.007B0012700
Sspon.003B0006800	Sspon.004A0005141	Sspon.002A0027740	Sspon.002B0037560
Sspon.007A0008901	Sspon.001A0016050	Sspon.005C0020450	Sspon.004B0011670
Sspon.008A0016350	Sspon.008C0009371	Sspon.007A0014350	Sspon.004D0002690
Sspon.004A0014241	Sspon.001B0041560	Sspon.006D0018440	Sspon.007A0006580
Sspon.003B0032171	Sspon.003A0003332	Sspon.006A0006390	Sspon.003A0008370
Sspon.007A0028210	Sspon.005B0012200	Sspon.005B0025350	Sspon.004B0019090
Sspon.003C0032660	Sspon.007D0001310	Sspon.007A0006850	Sspon.003B0002610
Sspon.004A0009620	Sspon.005A0024772	Sspon.008B0013571	Sspon.004A0011890
Sspon.001A0034600	Sspon.003A0030930	Sspon.006B0019070	Sspon.004A0000440
Sspon.005A0001410	Sspon.007A0028330	Sspon.001A0014970	Sspon.001A0012320
Sspon.005C0009630	Sspon.004A0019120	Sspon.007A0026500	Sspon.001B0033210
Sspon.006A0014110	Sspon.003A0025382	Sspon.002A0025410	Sspon.003A0010400
Sspon.001A0040441	Sspon.003A0017571	Sspon.001A0033200	Sspon.007A0007900
Sspon.005A0003144	Sspon.006A0001110	Sspon.006B0018790	Sspon.002D0039230
Sspon.004A0013610	Sspon.001A0022711	Sspon.004D0014790	Sspon.008A0007301
Sspon.002A0010940	Sspon.001C0032222	Sspon.004B0002550	Sspon.001A0040180
Sspon.006B0010960	Sspon.004A0024400	Sspon.002A0022130	Sspon.002D0010370
Sspon.003B0024711	Sspon.007A0028540	Sspon.008B0019370	Sspon.004A0012350
Sspon.003A0028190	Sspon.001A0005681	Sspon.001A0026150	Sspon.005C0005400
Sspon.002A0019871	Sspon.004A0019440	Sspon.001A0017810	Sspon.008A0003731
Sspon.001D0009650	Sspon.006A0001290	Sspon.002A0017690	Sspon.001A0039370
Sspon.003B0005380	Sspon.006A0021290	Sspon.003A0007820	Sspon.004A0021560
Sspon.005D0010810	Sspon.008B0005840	Sspon.007A0023150	Sspon.006A0011573
Sspon.006D0023280	Sspon.002A0009642	Sspon.007A0024460	Sspon.006A0008451
Sspon.004A0027450	Sspon.006A0017622	Sspon.006A0016880	Sspon.004A0022150
Sspon.002A0020360	Sspon.008A0021900	Sspon.002B0026700	Sspon.007A0010602
Sspon.004A0003970	Sspon.003A0006551	Sspon.008B0015360	Sspon.007B0015280
Sspon.007A0014781	Sspon.006C0020710	Sspon.003A0017190	Sspon.004B0003700
Sspon.002A0034570	Sspon.004A0005990	Sspon.005A0023262	Sspon.007C0004320
Sspon.001A0002081	Sspon.002C0019330	Sspon.003A0003783	Sspon.001A0023090
Sspon.002A0018150	Sspon.004B0027290	Sspon.001B0022482	Sspon.001A0040122
Sspon.004A0006950	Sspon.001A0007771	Sspon.005B0014851	Sspon.006A0005110
Sspon.001A0010641	Sspon.007A0001500	Sspon.004A0019530	Sspon.003B0032670
Sspon.001A0003771	Sspon.006C0013430	Sspon.007A0027831	Sspon.007D0022800
Sspon.001C0024340	Sspon.001B0018490	Sspon.003C0005290	Sspon.008A0006211
Sspon.002B0030020	Sspon.002A0017520	Sspon.005B0021550	Sspon.003C0020131
Sspon.007A0002090	Sspon.006A0021240	Sspon.002A0005140	Sspon.003D0017440
Sspon.004A0003830	Sspon.002C0005960	Sspon.001A0005681	Sspon.003A0008750
Sspon.008C0003910	Sspon.001A0011220	Sspon.004C0016160	Sspon.003A0001110
Sspon.007A0025790	Sspon.001C0031740	Sspon.006A0011110	Sspon.005A0013920
Sspon.001C0000860	Sspon.005B0002670	Sspon.002A0022250	Sspon.007B0012820
Sspon.001C0026080	Sspon.005A0006791	Sspon.005B0003330	Sspon.006B0009372
Sspon.003A0010630	Sspon.005A0027240	Sspon.001A0008590	Sspon.003B0031340
Sspon.001A0025870	Sspon.003A0008863	Sspon.003A0014953	Sspon.003A0023950
Sspon.003A0029831	Sspon.002A0029670	Sspon.003D0024050	Sspon.007A0009592
Sspon.002B0017230	Sspon.001B0020010	Sspon.007A0022010	Sspon.006B0003150
Sspon.001A0016491	Sspon.007A0002030	Sspon.005B0003182	Sspon.005A0026170
Sspon.004B0019690	Sspon.002A0025632	Sspon.003B0003251	Sspon.003B0006511
Sspon.005A0013191	Sspon.008B0015530	Sspon.007A0027610	Sspon.005A0025831
Sspon.006A0024540	Sspon.007B0017260	Sspon.004A0021300	Sspon.007A0018440
Sspon.007A0006460	Sspon.003A0015420	Sspon.008A0011380	Sspon.002B0012141
Sspon.007A0026861	Sspon.008A0005851	Sspon.002A0013180	Sspon.002A0001480
Sspon.007A0021450	Sspon.001A0003360	Sspon.001A0018950	Sspon.004B0003240
Sspon.003A0015420	Sspon.003A0008541	Sspon.002B0008220	Sspon.005B0000990
Sspon.007A0024690	Sspon.006B0022120	Sspon.007B0021500	Sspon.007A0010741
Sspon.004A0026930	Sspon.001A0024080	Sspon.003B0000790	Sspon.001A0005281
Sspon.002B0027890	Sspon.002A0018740	Sspon.001A0029470	Sspon.004A0014323
Sspon.006A0020550	Sspon.008A0005390	Sspon.002C0000010	Sspon.001A0005460
Sspon.004A0020030	Sspon.002B0004720	Sspon.004A0011900	Sspon.006A0014771
Sspon.008A0005720	Sspon.004A0019560	Sspon.007A0004730	Sspon.002A0025620
Sspon.003A0012231	Sspon.003A0011720	Sspon.002A0001472	Sspon.003A0017620
Sspon.003B0006460	Sspon.004A0005430	Sspon.003A0023070	Sspon.008A0008092
Sspon.006A0006133	Sspon.004A0005751	Sspon.004A0001960	Sspon.006A0009160
Sspon.007A0014770	Sspon.005A0015710	Sspon.004A0023460	Sspon.007D0020841
Sspon.007A0014971	Sspon.001A0033460	Sspon.004B0026160	Sspon.008A0016000
Sspon.006A0017311	Sspon.002B0010831	Sspon.007B0012330	Sspon.008A0012990
Sspon.007A0002820	Sspon.007A0004520	Sspon.003A0024340	Sspon.002A0037140
Sspon.003A0022440	Sspon.007A0008860	Sspon.003A0031653	Sspon.001A0016340
Sspon.001A0015510	Sspon.002C0009700	Sspon.006C0016220	Sspon.001B0031080
Sspon.002B0018620	Sspon.005A0019841	Sspon.003A0009230	Sspon.006B0012540
Sspon.004A0019200	Sspon.003C0003990	Sspon.007A0001161	Sspon.001D0018581
Sspon.003A0031501	Sspon.003A0029760	Sspon.001A0037171	Sspon.002A0011191
Sspon.002A0011920	Sspon.003C0000220	Sspon.001C0019461	Sspon.006B0005290
Sspon.004D0013820	Sspon.002A0012540	Sspon.005A0023040	Sspon.008D0005560
Sspon.001A0001620	Sspon.001A0009820	Sspon.002A0040160	Sspon.002A0039020
Sspon.006A0014890	Sspon.003A0023790	Sspon.003A0000980	Sspon.008B0017551
Sspon.005B0002780	Sspon.002A0031040	Sspon.004B0020630	Sspon.003A0014730
Sspon.005C0016671	Sspon.006B0025010	Sspon.003B0017690	Sspon.004A0007630
Sspon.006B0009310	Sspon.003A0017712	Sspon.006A0013002	Sspon.001C0006740
Sspon.001A0000300	Sspon.001C0033240	Sspon.001A0011220	Sspon.003B0015811
Sspon.005A0016620	Sspon.003B0032460	Sspon.003A0026530	Sspon.004A0023580
Sspon.003B0003580	Sspon.008A0003440	Sspon.001A0029960	Sspon.006B0019070
Sspon.004D0024640	Sspon.001A0041890	Sspon.002A0012170	Sspon.005A0024270
Sspon.005B0010241	Sspon.008A0013350	Sspon.001A0016491	Sspon.003A0000550
Sspon.002A0020610	Sspon.001B0046070	Sspon.001B0008380	Sspon.007A0014670
Sspon.003A0004630	Sspon.001B0020990	Sspon.007A0017650	Sspon.006C0012560
Sspon.005A0008992	Sspon.003A0024542	Sspon.007B0017860	Sspon.001A0038851
Sspon.007A0020260	Sspon.005A0023250	Sspon.005B0019320	Sspon.005A0025770
Sspon.001A0043550	Sspon.005A0010390	Sspon.003A0028720	Sspon.002A0013900
Sspon.003A0031500	Sspon.005A0027460	Sspon.005A0020810	Sspon.001B0011110
Sspon.006A0018510	Sspon.005A0002390	Sspon.001A0031600	Sspon.002B0003950
Sspon.002A0026940	Sspon.004C0004523	Sspon.007A0000380	Sspon.002A0007610
Sspon.001A0012520	Sspon.002A0000880	Sspon.006A0025120	Sspon.002A0024610
Sspon.001A0035931	Sspon.001A0021940	Sspon.005B0015381	Sspon.003A0031290
Sspon.003A0022910	Sspon.002A0038620	Sspon.007A0008313	Sspon.007D0022060
Sspon.002A0039060	Sspon.008A0014740	Sspon.008B0016360	Sspon.001A0029602
Sspon.005B0023082	Sspon.002B0035060	Sspon.002A0020091	Sspon.003A0004530
Sspon.006A0018620	Sspon.002A0036320	Sspon.007A0012050	Sspon.004D0024320
Sspon.001A0003341	Sspon.006A0025450	Sspon.001A0018700	Sspon.006A0018234
Sspon.002A0015161	Sspon.006B0002160	Sspon.003B0010960	Sspon.004A0014530
Sspon.004A0007420	Sspon.003A0025140	Sspon.008B0022060	Sspon.002A0021830
Sspon.001C0008552	Sspon.007B0027940	Sspon.002A0006300	Sspon.005B0002300
Sspon.004A0018930	Sspon.003B0013571	Sspon.001A0002750	Sspon.008A0020810
Sspon.008A0001871	Sspon.007A0006563	Sspon.002A0022934	Sspon.007A0005820
Sspon.004A0003750	Sspon.008B0017743	Sspon.001A0031690	Sspon.001A0040470
Sspon.002C0033250	Sspon.007A0002540	Sspon.005A0021910	Sspon.001B0026731
Sspon.007B0027160	Sspon.001B0034920	Sspon.005A0004621	Sspon.007A0028040
Sspon.001C0007031	Sspon.001A0018722	Sspon.006B0010051	Sspon.003A0003434
Sspon.006A0019380	Sspon.001B0010080	Sspon.001D0002210	Sspon.003A0025460
Sspon.003A0000960	Sspon.004C0012510	Sspon.003A0023230	Sspon.005A0027921
Sspon.001A0001770	Sspon.001A0018250	Sspon.003A0018420	Sspon.002B0021480
Sspon.007A0014491	Sspon.006A0020870	Sspon.001B0009210	Sspon.007A0007910
Sspon.001D0043220	Sspon.001A0034600	Sspon.003A0028431	Sspon.002A0012780
Sspon.003A0024560	Sspon.001A0011120	Sspon.006A0015020	Sspon.008B0009321
Sspon.008B0005420	Sspon.003A0003551	Sspon.002A0015760	Sspon.002A0027500
Sspon.006A0007251	Sspon.006A0018430	Sspon.002B0032150	Sspon.006A0024730
Sspon.003C0022280	Sspon.002A0015961	Sspon.005A0019470	Sspon.003A0025140
Sspon.006B0006410	Sspon.001B0023971	Sspon.004A0026850	Sspon.002B0033660
Sspon.006B0011480	Sspon.007B0018860	Sspon.006A0003790	Sspon.005A0006370
Sspon.003B0009280	Sspon.001A0024450	Sspon.004A0007991	Sspon.001A0003040
Sspon.006A0000360	Sspon.002A0018090	Sspon.003A0006470	Sspon.007A0009280
Sspon.002B0009010	Sspon.002C0022310	Sspon.002A0012380	Sspon.003A0001420
Sspon.001C0007920	Sspon.002A0042120	Sspon.007A0014890	Sspon.001B0011221
Sspon.003A0030360	Sspon.006B0026140	Sspon.002A0028020	Sspon.001A0041940
Sspon.001A0035520	Sspon.006C0005120	Sspon.002B0007250	Sspon.003A0012730
Sspon.006C0025272	Sspon.001A0006260	Sspon.003A0018770	Sspon.002A0023890
Sspon.004B0013030	Sspon.001A0035020	Sspon.003B0008330	Sspon.008A0010480
Sspon.003A0004360	Sspon.002A0034200	Sspon.001A0024740	Sspon.002A0026810
Sspon.002A0029250	Sspon.003A0030461	Sspon.001B0013130	Sspon.002A0012630
Sspon.001C0010240	Sspon.001B0037331	Sspon.004A0026770	Sspon.002A0015130
Sspon.007B0002470	Sspon.003B0033870	Sspon.002A0037170	Sspon.008A0020955
Sspon.003B0001164	Sspon.005A0005660	Sspon.005A0013290	Sspon.001A0022210
Sspon.002A0005830	Sspon.006C0014820	Sspon.008A0012741	Sspon.003B0009792
Sspon.008A0002450	Sspon.003A0012400	Sspon.002A0024871	Sspon.008A0002620
Sspon.002A0006460	Sspon.004A0014810	Sspon.003A0029610	Sspon.006A0008922
Sspon.001C0008260	Sspon.002B0019301	Sspon.006C0010140	Sspon.008B0005911
Sspon.001B0026060	Sspon.004A0009810	Sspon.006B0023160	Sspon.002A0041540
Sspon.004A0001120	Sspon.001A0024220	Sspon.003A0031550	Sspon.005A0024981
Sspon.007A0001840	Sspon.008B0015270	Sspon.007A0024360	Sspon.003A0023210
Sspon.001C0021080	Sspon.007A0015360	Sspon.007A0000850	Sspon.004A0012230
Sspon.003A0000410	Sspon.001A0007480	Sspon.003A0029360	Sspon.006A0013461
Sspon.005A0015921	Sspon.008A0009501	Sspon.004A0007680	Sspon.004A0008450
Sspon.004A0022270	Sspon.006B0025640	Sspon.003C0026770	Sspon.001A0042970
Sspon.001D0022970	Sspon.006A0015130	Sspon.003A0000310	Sspon.001A0009951
Sspon.007B0028310	Sspon.003A0031370	Sspon.006A0009301	Sspon.002A0022250
Sspon.001A0042740	Sspon.002A0011620	Sspon.007C0013500	Sspon.005A0019881
Sspon.001B0006930	Sspon.001A0037710	Sspon.007A0009052	Sspon.001A0001530
Sspon.008A0004564	Sspon.001B0018980	Sspon.007A0015770	Sspon.002A0016250
Sspon.003B0033390	Sspon.002A0037910	Sspon.003A0008970	Sspon.003A0015991
Sspon.006A0001050	Sspon.001B0009640	Sspon.003B0024490	Sspon.008A0010000
Sspon.008B0012050	Sspon.002C0038920	Sspon.005B0009720	Sspon.001B0009150
Sspon.002A0019890	Sspon.004A0016140	Sspon.001B0011120	Sspon.001A0020380
Sspon.006C0015120	Sspon.001C0029261	Sspon.005C0013920	Sspon.001A0008161
Sspon.007B0002630	Sspon.001B0038440	Sspon.004A0020970	Sspon.001B0014540
Sspon.001A0027690	Sspon.004A0005680	Sspon.004A0005940	Sspon.002B0005900
Sspon.004B0011310	Sspon.007A0024893	Sspon.008A0012541	Sspon.002B0008912
Sspon.001A0016470	Sspon.003A0000001	Sspon.001A0027290	Sspon.001B0025301
Sspon.002A0000950	Sspon.008B0005221	Sspon.001A0043040	Sspon.007C0011970
Sspon.002C0007141	Sspon.002A0028040	Sspon.003A0008630	Sspon.008A0010903
Sspon.008B0005331	Sspon.004A0007991	Sspon.003A0024233	Sspon.008A0003420
Sspon.003A0004220	Sspon.002A0008120	Sspon.005A0013295	Sspon.001A0012851
Sspon.003A0022460	Sspon.006C0018310	Sspon.001A0041590	Sspon.005A0016490
Sspon.003A0002430	Sspon.002B0005760	Sspon.001A0001881	Sspon.001A0027720
Sspon.005B0022650	Sspon.008B0004961	Sspon.004B0023740	Sspon.003B0036181
Sspon.003B0000991	Sspon.008A0014940	Sspon.004A0019960	Sspon.002B0040051
Sspon.005A0014430	Sspon.007A0018060	Sspon.005B0008380	Sspon.007A0010090
Sspon.006A0018281	Sspon.004A0001030	Sspon.008B0013933	Sspon.003B0029140
Sspon.001A0005250	Sspon.003B0018222	Sspon.008A0011530	Sspon.001A0025980
Sspon.002A0011950	Sspon.007A0006210	Sspon.001B0001820	Sspon.001B0019910
Sspon.001A0021750	Sspon.003B0014152	Sspon.002A0022090	Sspon.004A0005560
Sspon.001B0011181	Sspon.001A0022640	Sspon.005B0002020	Sspon.006A0014440
Sspon.004B0001000	Sspon.001C0016930	Sspon.008A0016452	Sspon.004A0023510
Sspon.003A0018100	Sspon.006A0012370	Sspon.006B0025640	Sspon.004A0009980
Sspon.006C0009380	Sspon.003A0004400	Sspon.008A0002430	Sspon.008B0022650
Sspon.004A0017890	Sspon.001B0031842	Sspon.007A0002121	Sspon.002B0018560
Sspon.003C0018160	Sspon.004A0004511	Sspon.004C0023930	Sspon.002B0038950
Sspon.004C0007350	Sspon.001A0004600	Sspon.001A0026130	Sspon.008B0022071
Sspon.004A0016210	Sspon.001B0045560	Sspon.007C0000892	Sspon.004A0009190
Sspon.003C0036070	Sspon.003C0008910	Sspon.005A0005211	Sspon.005A0023380
Sspon.001D0029900	Sspon.008A0006862	Sspon.006C0025320	Sspon.003B0017462
Sspon.001B0030231	Sspon.005A0025831	Sspon.001B0008930	Sspon.007A0025170
Sspon.001A0026370	Sspon.005A0006220	Sspon.008A0018670	Sspon.005A0012841
Sspon.005A0008580	Sspon.003B0025700	Sspon.006C0010931	Sspon.006B0006390
Sspon.002B0028900	Sspon.004A0003880	Sspon.003B0000501	Sspon.002A0000100
Sspon.002A0012340	Sspon.003A0023470	Sspon.002A0017560	Sspon.005A0023250
Sspon.001A0000760	Sspon.001A0009260	Sspon.003A0004300	Sspon.006B0011530
Sspon.004C0019560	Sspon.001A0018441	Sspon.001B0041190	Sspon.003A0002501
Sspon.001B0039191	Sspon.005C0019270	Sspon.003A0021470	Sspon.004C0000370
Sspon.007D0016692	Sspon.003C0020131	Sspon.002A0024610	Sspon.005C0021020
Sspon.005B0003040	Sspon.003A0009230	Sspon.005A0022911	Sspon.002A0030750
Sspon.007B0006720	Sspon.001A0003771	Sspon.006A0000720	Sspon.001C0023601
Sspon.003B0029420	Sspon.002B0004950	Sspon.005B0007380	Sspon.004A0027360
Sspon.005A0006891	Sspon.001A0000760	Sspon.001D0035600	Sspon.002A0022934
Sspon.007B0005450	Sspon.001B0001881	Sspon.004A0015220	Sspon.003B0032970
Sspon.007A0000410	Sspon.006A0012451	Sspon.002A0031620	Sspon.008A0020860
Sspon.007A0008770	Sspon.008A0008571	Sspon.007A0002290	Sspon.008A0008510
Sspon.002B0040280	Sspon.002B0038050	Sspon.001C0006390	Sspon.004A0008630
Sspon.005A0025520	Sspon.007A0023090	Sspon.007A0020370	Sspon.003A0009060
Sspon.002A0004620	Sspon.002A0035530	Sspon.002A0009830	Sspon.006C0002750
Sspon.001C0019461	Sspon.007B0002660	Sspon.005A0014170	Sspon.003A0004300
Sspon.007A0004440	Sspon.008A0013330	Sspon.004A0017820	Sspon.001A0012810
Sspon.004C0002900	Sspon.007C0021300	Sspon.001A0040761	Sspon.002A0011691
Sspon.008A0012890	Sspon.001B0007950	Sspon.001B0014440	Sspon.005A0006940
Sspon.003A0013340	Sspon.004A0003960	Sspon.001A0000040	Sspon.004B0002620
Sspon.007A0025611	Sspon.001A0004752	Sspon.005A0013910	Sspon.005B0021550
Sspon.001A0034120	Sspon.003A0007860	Sspon.005D0005770	Sspon.007A0002420
Sspon.007A0011030	Sspon.001A0002430	Sspon.002C0001871	Sspon.001A0008350
Sspon.001B0044640	Sspon.002A0031820	Sspon.003B0011490	Sspon.002B0032170
Sspon.008B0012010	Sspon.005A0018230	Sspon.002A0005000	Sspon.001A0027320
Sspon.002A0012750	Sspon.005B0014100	Sspon.006C0010630	Sspon.001A0000040
Sspon.001C0020270	Sspon.003A0003540	Sspon.004B0021130	Sspon.003D0004290
Sspon.004A0004830	Sspon.001A0022280	Sspon.002A0043880	Sspon.005A0008040
Sspon.004C0018920	Sspon.001A0039010	Sspon.007A0014741	Sspon.005B0000540
Sspon.001A0009030	Sspon.006A0009040	Sspon.006A0001890	Sspon.003A0026650
Sspon.007A0016520	Sspon.002A0019621	Sspon.006A0020080	Sspon.006A0006330
Sspon.008A0002030	Sspon.005C0025941	Sspon.003C0022100	Sspon.001A0000810
Sspon.001A0018130	Sspon.004D0002690	Sspon.002B0027400	Sspon.002A0028580
Sspon.002A0029630	Sspon.004D0006520	Sspon.005B0002670	Sspon.004A0024460
Sspon.007A0008180	Sspon.007A0002820	Sspon.007A0016171	Sspon.007A0020640
Sspon.001B0034930	Sspon.001A0038370	Sspon.002A0027730	Sspon.002A0015390
Sspon.001A0008430	Sspon.002A0005460	Sspon.003A0008460	Sspon.007A0000650
Sspon.007B0013870	Sspon.002A0017160	Sspon.006C0014820	Sspon.006A0018000
Sspon.003A0007850	Sspon.003D0021000	Sspon.003A0026240	Sspon.004C0005610
Sspon.001A0015961	Sspon.002A0024400	Sspon.003B0025500	Sspon.001A0014750
Sspon.002A0009380	Sspon.003A0026270	Sspon.006A0017690	Sspon.005A0002941
Sspon.002A0014531	Sspon.001A0015850	Sspon.001A0028222	Sspon.003B0016700
Sspon.005A0005862	Sspon.002A0042591	Sspon.002A0039940	Sspon.001A0041080
Sspon.001A0030021	Sspon.002C0043430	Sspon.003B0010570	Sspon.003B0008770
Sspon.001A0027330	Sspon.001A0023860	Sspon.003B0016630	Sspon.006A0005550
Sspon.002A0037930	Sspon.003B0007850	Sspon.003A0022070	Sspon.004B0022890
Sspon.006A0022380	Sspon.008A0014682	Sspon.008D0002100	Sspon.008A0003470
Sspon.004A0022520	Sspon.004A0003260	Sspon.005B0012200	Sspon.003C0028544
Sspon.001A0001041	Sspon.005A0008840	Sspon.008C0015780	Sspon.007A0013800
Sspon.008A0013431	Sspon.007A0008600	Sspon.006A0003890	Sspon.005A0009110
Sspon.006A0025060	Sspon.001A0032101	Sspon.006A0003481	Sspon.003B0009350
Sspon.007A0003700	Sspon.002A0016510	Sspon.001A0042390	Sspon.003A0003460
Sspon.003A0008293	Sspon.001B0035351	Sspon.004C0022800	Sspon.006A0020080
Sspon.008B0012832	Sspon.002D0028210	Sspon.001B0022850	Sspon.003A0006950
Sspon.004B0002690	Sspon.001B0034221	Sspon.006B0022870	Sspon.002A0040981
Sspon.008A0008840	Sspon.003A0008590	Sspon.001B0010650	Sspon.006A0023840
Sspon.003A0016670	Sspon.001B0034160	Sspon.006B0000421	Sspon.001A0028070
Sspon.005A0013120	Sspon.004A0013520	Sspon.006B0006360	Sspon.002A0014460
Sspon.008A0001870	Sspon.007A0004100	Sspon.003B0032970	Sspon.001A0027410
Sspon.005A0021560	Sspon.007B0008350	Sspon.004C0007450	Sspon.001B0025052
Sspon.005A0009900	Sspon.002A0017510	Sspon.004A0003060	Sspon.007A0018060
Sspon.008A0017310	Sspon.005B0003330	Sspon.005A0008560	Sspon.007D0001310
Sspon.003B0004060	Sspon.004A0021440	Sspon.002A0025370	Sspon.004A0021842
Sspon.007A0014300	Sspon.008B0014451	Sspon.001A0037950	Sspon.006A0003470
Sspon.007B0021141	Sspon.004B0006661	Sspon.006B0000910	Sspon.002A0013790
Sspon.005A0003471	Sspon.001B0026731	Sspon.008A0019891	Sspon.006A0022180
Sspon.003B0010910	Sspon.004A0012210	Sspon.004D0019410	Sspon.004D0006760
Sspon.003C0016210	Sspon.003C0028900	Sspon.005D0011720	Sspon.004B0027290
Sspon.006D0021080	Sspon.005B0002460	Sspon.007A0012750	Sspon.006A0024631
Sspon.003A0017050	Sspon.001B0009320	Sspon.003C0012041	Sspon.002A0030940
Sspon.008C0003990	Sspon.001C0007031	Sspon.004A0026260	Sspon.008B0001330
Sspon.008A0021360	Sspon.001A0020230	Sspon.005A0025831	Sspon.002A0010260
Sspon.003A0005140	Sspon.002A0023911	Sspon.002A0012420	Sspon.005A0022450
Sspon.005A0003670	Sspon.002A0008490	Sspon.001B0018150	Sspon.002B0000740
Sspon.002B0029510	Sspon.002B0033770	Sspon.003D0010880	Sspon.005C0022890
Sspon.008A0007310	Sspon.007B0012511	Sspon.004A0018480	Sspon.001B0035860
Sspon.002A0035180	Sspon.007A0009270	Sspon.003A0015420	Sspon.002D0009620
Sspon.003B0007460	Sspon.001A0028070	Sspon.002B0039380	Sspon.008A0013691
Sspon.001B0009640	Sspon.002B0003080	Sspon.006A0019380	Sspon.004A0016140
Sspon.003D0013960	Sspon.008B0022390	Sspon.005A0006340	Sspon.003C0018400
Sspon.008A0016080	Sspon.001A0019570	Sspon.002A0009440	Sspon.002A0018720
Sspon.007A0001081	Sspon.004A0004900	Sspon.004A0023020	Sspon.004A0026560
Sspon.003A0000650	Sspon.007A0028040	Sspon.002B0008911	Sspon.003A0004270
Sspon.006A0019320	Sspon.001A0001530	Sspon.007B0011090	Sspon.008B0015530
Sspon.001A0024500	Sspon.003B0023971	Sspon.006A0003352	Sspon.003A0000770
Sspon.007A0015261	Sspon.008A0015730	Sspon.003B0031780	Sspon.006A0001521
Sspon.004A0012410	Sspon.005B0013103	Sspon.001A0010010	Sspon.003A0004430
Sspon.007A0009150	Sspon.004A0005900	Sspon.002A0029760	Sspon.001A0018800
Sspon.008D0012700	Sspon.001A0014800	Sspon.002B0010090	Sspon.002A0007360
Sspon.001A0001800	Sspon.007B0004500	Sspon.004A0024630	Sspon.001A0023450
Sspon.006A0009967	Sspon.008A0014750	Sspon.001A0010300	Sspon.001A0033580
Sspon.004A0007851	Sspon.001A0029640	Sspon.007B0023530	Sspon.004D0017156
Sspon.002C0004190	Sspon.004D0015870	Sspon.003A0017571	Sspon.005C0023360
Sspon.001B0044800	Sspon.001A0031320	Sspon.007A0007210	Sspon.003A0003692
Sspon.002C0042701	Sspon.004B0001721	Sspon.003B0026040	Sspon.007B0014800
Sspon.006B0006601	Sspon.004D0022690	Sspon.007A0005872	Sspon.007A0026940
Sspon.002A0014090	Sspon.001A0034631	Sspon.006A0003331	Sspon.004B0012800
Sspon.001B0026580	Sspon.008A0009321	Sspon.005A0011580	Sspon.004A0013670
Sspon.002C0044660	Sspon.002A0040981	Sspon.003D0015430	Sspon.006A0003331
Sspon.001C0033030	Sspon.001A0027181	Sspon.006B0008730	Sspon.002A0025730
Sspon.007D0020790	Sspon.006A0023890	Sspon.003A0000150	Sspon.008A0001162
Sspon.004A0018400	Sspon.001B0019640	Sspon.008A0000663	Sspon.004B0015930
Sspon.003A0030890	Sspon.005B0014240	Sspon.006C0003610	Sspon.004A0008220
Sspon.006A0007972	Sspon.004A0011530	Sspon.008A0019281	Sspon.007A0009520
Sspon.003B0003930	Sspon.002A0004491	Sspon.002C0003652	Sspon.004D0014220
Sspon.006B0013830	Sspon.001B0038100	Sspon.004A0012390	Sspon.002A0041170
Sspon.003A0020150	Sspon.001B0001540	Sspon.005A0013530	Sspon.007B0001620
Sspon.007B0013880	Sspon.003C0016210	Sspon.002B0014750	Sspon.003A0002201
Sspon.007B0026431	Sspon.001B0037430	Sspon.008D0014720	Sspon.002B0008911
Sspon.004A0015100	Sspon.005A0008881	Sspon.003A0016860	Sspon.001A0021960
Sspon.007A0001610	Sspon.003C0009850	Sspon.006A0010261	Sspon.005A0023480
Sspon.002A0007110	Sspon.006B0011161	Sspon.006C0019380	Sspon.006B0006360
Sspon.001A0028261	Sspon.002A0039950	Sspon.002D0010370	Sspon.006C0019060
Sspon.006D0014540	Sspon.002A0020761	Sspon.001A0030420	Sspon.006B0023620
Sspon.003A0017880	Sspon.002B0004970	Sspon.003A0009180	Sspon.003B0007550
Sspon.002A0007460	Sspon.007B0003430	Sspon.008A0010000	Sspon.006A0019951
Sspon.002B0003630	Sspon.005C0001750	Sspon.002B0002210	Sspon.001A0002520
Sspon.005A0026180	Sspon.004A0015551	Sspon.003A0031502	Sspon.004A0026170
Sspon.006A0003130	Sspon.001B0037003	Sspon.004A0005240	Sspon.004A0008500
Sspon.007A0018550	Sspon.001A0013541	Sspon.006B0016970	Sspon.005A0002640
Sspon.001C0011600	Sspon.008B0015090	Sspon.005D0007560	Sspon.001B0023670
Sspon.007A0008350	Sspon.003A0014520	Sspon.006C0018051	Sspon.006D0011040
Sspon.004A0021950	Sspon.007D0015621	Sspon.001A0036780	Sspon.001A0022970
Sspon.002B0003530	Sspon.006C0005800	Sspon.002C0040840	Sspon.004B0000320
Sspon.007B0001481	Sspon.003C0031690	Sspon.002A0032063	Sspon.003A0016190
Sspon.002A0035730	Sspon.001D0046620	Sspon.004A0017440	Sspon.001A0014950
Sspon.004A0016250	Sspon.002A0033080	Sspon.004C0001411	Sspon.008A0012431
Sspon.003A0013760	Sspon.005C0016671	Sspon.003C0032660	Sspon.008B0006451
Sspon.002A0010581	Sspon.001A0017432	Sspon.003A0018160	Sspon.006B0022720
Sspon.004A0002340	Sspon.007A0008722	Sspon.001C0025320	Sspon.002C0014090
Sspon.006A0001503	Sspon.001A0040470	Sspon.001C0017440	Sspon.002A0010990
Sspon.001A0032030	Sspon.002D0023470	Sspon.007A0008890	Sspon.004A0019910
Sspon.008B0017940	Sspon.001A0014250	Sspon.007A0002510	Sspon.001A0034860
Sspon.002A0001920	Sspon.002A0016970	Sspon.002A0020750	Sspon.008A0002921
Sspon.005A0011231	Sspon.006A0020940	Sspon.007A0024690	Sspon.004A0005900
Sspon.005C0001203	Sspon.002A0015980	Sspon.008D0002090	Sspon.007C0018910
Sspon.003A0009331	Sspon.007A0022780	Sspon.004A0021720	Sspon.008B0017746
Sspon.008B0006780	Sspon.001B0031360	Sspon.003A0008110	Sspon.001A0041900
Sspon.001C0027610	Sspon.002D0034000	Sspon.008A0002341	Sspon.004A0020660
Sspon.006A0011071	Sspon.006A0007924	Sspon.002A0043040	Sspon.008A0010050
Sspon.001A0007310	Sspon.002B0002680	Sspon.001A0017160	Sspon.004A0009820
Sspon.007A0025700	Sspon.008A0004100	Sspon.007C0010730	Sspon.002C0040460
Sspon.001A0029822	Sspon.004A0025250	Sspon.002A0011780	Sspon.007A0001161
Sspon.004A0025400	Sspon.007B0015340	Sspon.004A0003610	Sspon.004A0014030
Sspon.005A0026490	Sspon.006A0025100	Sspon.001A0001250	Sspon.002B0039840
Sspon.004A0017270	Sspon.001A0015090	Sspon.005A0006540	Sspon.006A0023870
Sspon.005C0025474	Sspon.001A0003500	Sspon.001A0011071	Sspon.005A0016582
Sspon.001D0015100	Sspon.001A0037940	Sspon.007C0018910	Sspon.002C0018850
Sspon.005A0009540	Sspon.008B0013933	Sspon.003A0030850	Sspon.002A0040070
Sspon.001C0033270	Sspon.008A0020530	Sspon.004B0002840	Sspon.001B0013130
Sspon.003A0009520	Sspon.004C0022920	Sspon.002C0020720	Sspon.002A0031140
Sspon.006C0003410	Sspon.005C0021220	Sspon.003A0023870	Sspon.002A0007131
Sspon.004B0026350	Sspon.004A0000170	Sspon.003B0033910	Sspon.002A0043030
Sspon.008A0018810	Sspon.002B0004112	Sspon.008A0022040	Sspon.003B0028740
Sspon.001A0034291	Sspon.001A0009440	Sspon.001C0031790	Sspon.006A0014740
Sspon.001C0011800	Sspon.001A0003620	Sspon.003A0003551	Sspon.003B0019960
Sspon.008A0007281	Sspon.002C0024640	Sspon.004A0025970	Sspon.007A0006711
Sspon.007C0022560	Sspon.001B0044140	Sspon.001C0022930	Sspon.008B0011430
Sspon.004B0016730	Sspon.007A0022160	Sspon.002C0011860	Sspon.004A0016181
Sspon.001C0006870	Sspon.004A0005210	Sspon.006A0012491	Sspon.005B0008380
Sspon.004A0003131	Sspon.001A0005250	Sspon.002B0004470	Sspon.005A0022170
Sspon.004A0023990	Sspon.007B0009970	Sspon.008A0001660	Sspon.003A0011550
Sspon.004A0004581	Sspon.002B0003570	Sspon.001B0037890	Sspon.002A0021550
Sspon.006A0024670	Sspon.003A0029740	Sspon.005B0024670	Sspon.005A0001230
Sspon.001B0021110	Sspon.008B0005911	Sspon.005A0009261	Sspon.004A0007160
Sspon.005A0008240	Sspon.004B0007930	Sspon.006A0009700	Sspon.001B0019410
Sspon.007C0022490	Sspon.008B0010001	Sspon.007A0003931	Sspon.007A0025080
Sspon.002A0011590	Sspon.001A0006660	Sspon.007A0009250	Sspon.003A0027540
Sspon.001A0005340	Sspon.001B0025380	Sspon.004A0010890	Sspon.006B0006470
Sspon.005A0022100	Sspon.005B0002400	Sspon.001C0002062	Sspon.006A0025700
Sspon.002A0000341	Sspon.003A0006920	Sspon.004A0004581	Sspon.004A0014890
Sspon.004A0021720	Sspon.007A0012630	Sspon.005D0009390	Sspon.004A0005110
Sspon.003A0010030	Sspon.001A0012290	Sspon.003B0019200	Sspon.002A0025960
Sspon.005A0005331	Sspon.005A0004420	Sspon.008A0019780	Sspon.005A0026751
Sspon.002D0006750	Sspon.001B0029540	Sspon.002A0017390	Sspon.006A0000700
Sspon.004A0005440	Sspon.001A0015980	Sspon.002A0007090	Sspon.001A0009260
Sspon.003A0024190	Sspon.002A0012940	Sspon.006C0015920	Sspon.004A0014520
Sspon.003B0004150	Sspon.003A0024190	Sspon.007A0001460	Sspon.005A0022682
Sspon.005A0000381	Sspon.002A0023070	Sspon.003A0015520	Sspon.004A0014462
Sspon.003B0009290	Sspon.005A0013370	Sspon.002A0030390	Sspon.006B0000910
Sspon.003A0006471	Sspon.001A0004380	Sspon.002B0020790	Sspon.008A0018670
Sspon.002D0015660	Sspon.002A0002080	Sspon.002A0041360	Sspon.002A0018550
Sspon.005B0001843	Sspon.006B0006470	Sspon.003C0022600	Sspon.003B0014400
Sspon.002C0003900	Sspon.003B0006310	Sspon.002A0041550	Sspon.003C0014860
Sspon.008A0006863	Sspon.006B0004290	Sspon.002D0017160	Sspon.003C0027220
Sspon.005A0007670	Sspon.008B0007880	Sspon.005A0024190	Sspon.001C0009411
Sspon.002A0030910	Sspon.002A0008311	Sspon.007A0013090	Sspon.005B0006370
Sspon.006A0001010	Sspon.003B0014100	Sspon.007C0021740	Sspon.003A0005530
Sspon.007A0001710	Sspon.007A0013470	Sspon.006A0006990	Sspon.004A0012740
Sspon.004A0002670	Sspon.008A0010870	Sspon.003C0012830	Sspon.001A0039580
Sspon.001B0026260	Sspon.006A0007430	Sspon.001D0036040	Sspon.004A0019460
Sspon.004A0007310	Sspon.008A0020010	Sspon.005A0002951	Sspon.002A0003461
Sspon.002A0009580	Sspon.001A0036230	Sspon.004A0009171	Sspon.005A0008092
Sspon.001A0021560	Sspon.002B0006661	Sspon.003A0000181	Sspon.005C0017860
Sspon.008A0010120	Sspon.005A0002470	Sspon.006A0007290	Sspon.004B0020620
Sspon.008A0009300	Sspon.008B0009441	Sspon.007B0018640	Sspon.005A0023210
Sspon.002A0023700	Sspon.004A0001820	Sspon.001B0020010	Sspon.001B0023971
Sspon.004B0010010	Sspon.002A0028931	Sspon.004A0003200	Sspon.004A0007530
Sspon.008A0016850	Sspon.006A0006990	Sspon.001A0021400	Sspon.005A0001500
Sspon.001A0005921	Sspon.005A0010023	Sspon.002A0023571	Sspon.007A0023850
Sspon.007B0005250	Sspon.002A0033050	Sspon.006B0022630	Sspon.006A0014280
Sspon.008A0012400	Sspon.005B0001300	Sspon.002A0013420	Sspon.007C0019270
Sspon.008A0001872	Sspon.004A0017240	Sspon.002A0015130	Sspon.001A0031640
Sspon.002A0032750	Sspon.004A0009103	Sspon.003A0011680	Sspon.003A0020960
Sspon.002A0009370	Sspon.001B0014190	Sspon.001C0017061	Sspon.006A0003822
Sspon.002A0017050	Sspon.006B0019002	Sspon.003A0004190	Sspon.004A0013380
Sspon.008A0021570	Sspon.004A0007350	Sspon.002A0033740	Sspon.002A0011500
Sspon.004A0011280	Sspon.003C0034930	Sspon.004A0003911	Sspon.003B0005661
Sspon.003C0016220	Sspon.005C0001061	Sspon.002A0040460	Sspon.004B0018340
Sspon.005A0007840	Sspon.002B0039430	Sspon.003B0023420	Sspon.001A0014910
Sspon.001C0005360	Sspon.001A0009700	Sspon.002B0000280	Sspon.006B0025200
Sspon.004C0018770	Sspon.001A0041960	Sspon.002A0043030	Sspon.008A0015270
Sspon.003C0015800	Sspon.004B0012890	Sspon.004A0014930	Sspon.002B0004950
Sspon.003A0003551	Sspon.008A0016850	Sspon.006A0016360	Sspon.002C0032160
Sspon.005A0003790	Sspon.001B0028330	Sspon.007B0001771	Sspon.008B0013731
Sspon.006A0013270	Sspon.001A0004290	Sspon.005A0019330	Sspon.001A0029460
Sspon.001A0009580	Sspon.003A0020970	Sspon.005D0021420	Sspon.006A0023610
Sspon.007A0009121	Sspon.004A0021210	Sspon.001B0015650	Sspon.004C0009970
Sspon.001B0008550	Sspon.004C0009200	Sspon.008A0005621	Sspon.001A0009231
Sspon.007A0008861	Sspon.001C0010482	Sspon.002A0019820	Sspon.005D0007470
Sspon.008C0000760	Sspon.007A0014930	Sspon.004A0012720	Sspon.002B0007350
Sspon.001D0028150	Sspon.005C0012210	Sspon.003B0001811	Sspon.006B0011840
Sspon.002B0030990	Sspon.001A0024180	Sspon.002A0026201	Sspon.001A0042210
Sspon.003A0011480	Sspon.001B0008550	Sspon.006C0011740	Sspon.001B0038540
Sspon.003C0011270	Sspon.001B0005303	Sspon.006A0008641	Sspon.001A0017554
Sspon.005A0003410	Sspon.005C0013071	Sspon.001B0044800	Sspon.002A0018490
Sspon.004B0020020	Sspon.002A0020750	Sspon.008B0002780	Sspon.008A0012541
Sspon.001C0019360	Sspon.005A0024840	Sspon.004C0010050	Sspon.006C0009300
Sspon.006A0014590	Sspon.002C0043630	Sspon.007B0014271	Sspon.008B0000050
Sspon.001B0009131	Sspon.008B0015780	Sspon.001C0005210	Sspon.002A0016160
Sspon.006D0014650	Sspon.002A0037190	Sspon.003A0011192	Sspon.004C0009140
Sspon.006A0017650	Sspon.001A0032290	Sspon.004C0025551	Sspon.002A0012580
Sspon.001A0002580	Sspon.005B0014270	Sspon.004A0001440	Sspon.006C0019842
Sspon.002A0005230	Sspon.007A0006150	Sspon.001A0002770	Sspon.003A0026690
Sspon.007A0001880	Sspon.002A0023700	Sspon.001A0027213	Sspon.003A0017570
Sspon.001B0013420	Sspon.003B0014700	Sspon.001C0032803	Sspon.003C0007690
Sspon.002D0025450	Sspon.001A0038860	Sspon.005A0022170	Sspon.001C0010482
Sspon.007D0007780	Sspon.004A0011911	Sspon.007A0001630	Sspon.002B0008140
Sspon.005C0006201	Sspon.005A0019480	Sspon.005A0015640	Sspon.002A0004120
Sspon.004B0001900	Sspon.001A0005800	Sspon.002A0019522	Sspon.002A0018050
Sspon.002D0035860	Sspon.003D0021671	Sspon.004A0023640	Sspon.002A0030830
Sspon.006B0001820	Sspon.005D0015951	Sspon.002A0016020	Sspon.002A0011210
Sspon.006B0011830	Sspon.005A0011231	Sspon.005B0001351	Sspon.001A0019880
Sspon.005A0011120	Sspon.008A0007281	Sspon.007D0025060	Sspon.004A0001680
Sspon.005C0001440	Sspon.002B0011790	Sspon.002C0036240	Sspon.002B0003310
Sspon.001C0031910	Sspon.005A0001561	Sspon.003B0006800	Sspon.003A0019811
Sspon.004A0005500	Sspon.006B0005500	Sspon.006A0007750	Sspon.003A0028582
Sspon.006A0006621	Sspon.001A0042750	Sspon.007A0015480	Sspon.004A0003710
Sspon.004A0001790	Sspon.007A0020711	Sspon.004A0024540	Sspon.003A0000250
Sspon.004B0002570	Sspon.008A0019510	Sspon.002A0023900	Sspon.004A0009160
Sspon.004A0026900	Sspon.003A0009520	Sspon.005B0007720	Sspon.003A0003410
Sspon.002B0020260	Sspon.004B0021080	Sspon.001A0014950	Sspon.008A0002982
Sspon.005C0024191	Sspon.001A0002060	Sspon.007A0003800	Sspon.002B0003090
Sspon.007D0026620	Sspon.006C0019380	Sspon.001A0034810	Sspon.001C0003714
Sspon.002A0005930	Sspon.003A0030361	Sspon.001B0023960	Sspon.004A0009883
Sspon.004A0005990	Sspon.003A0026480	Sspon.004A0007780	Sspon.002A0037470
Sspon.001A0006511	Sspon.006A0008641	Sspon.005B0007731	Sspon.004A0006840
Sspon.004C0020470	Sspon.002A0029010	Sspon.005B0007500	Sspon.003C0022270
Sspon.003A0018120	Sspon.001D0020020	Sspon.008A0007790	Sspon.003C0017290
Sspon.006A0007433	Sspon.004A0016290	Sspon.002B0020173	Sspon.002A0036370
Sspon.002A0033080	Sspon.004A0016730	Sspon.003D0005351	Sspon.002A0001712
Sspon.002A0035770	Sspon.001A0004850	Sspon.003B0002550	Sspon.008A0005621
Sspon.004B0000710	Sspon.002B0033850	Sspon.006A0022911	Sspon.008A0013029
Sspon.008A0012490	Sspon.002A0001911	Sspon.003A0016190	Sspon.001A0010340
Sspon.004A0004450	Sspon.001C0031261	Sspon.005A0020220	Sspon.003A0005430
Sspon.007B0008310	Sspon.001B0027040	Sspon.003C0020690	Sspon.004A0003140
Sspon.002A0015931	Sspon.003A0015120	Sspon.003C0000220	Sspon.006A0011870
Sspon.006A0018200	Sspon.008A0021570	Sspon.007B0016501	Sspon.007A0009052
Sspon.005B0019420	Sspon.007A0016931	Sspon.006A0009960	Sspon.004A0019580
Sspon.001C0026550	Sspon.002A0022151	Sspon.006B0023630	Sspon.005B0002070
Sspon.003A0020220	Sspon.002B0030370	Sspon.003C0014310	Sspon.007C0000980
Sspon.004A0007590	Sspon.006A0007770	Sspon.001D0023580	Sspon.004A0007410
Sspon.001B0003980	Sspon.001A0024610	Sspon.001A0015150	Sspon.004A0019480
Sspon.008A0009432	Sspon.003A0018490	Sspon.005B0022730	Sspon.005A0006151
Sspon.004A0002451	Sspon.007B0027160	Sspon.006A0002671	Sspon.005B0014851
Sspon.006A0020510	Sspon.005A0022740	Sspon.005A0005331	Sspon.004A0006281
Sspon.003A0023200	Sspon.004B0019090	Sspon.006C0010230	Sspon.008A0021020
Sspon.008C0007840	Sspon.002B0033940	Sspon.008D0016710	Sspon.005A0026750
Sspon.003A0010000	Sspon.002A0028680	Sspon.002B0013950	Sspon.001B0023960
Sspon.003A0025130	Sspon.006B0000300	Sspon.004C0009160	Sspon.001A0007530
Sspon.002C0004830	Sspon.005A0007351	Sspon.005A0009170	Sspon.006B0006110
Sspon.008A0021480	Sspon.008A0021190	Sspon.007C0008290	Sspon.004C0008900
Sspon.008B0022260	Sspon.001A0011320	Sspon.002B0000971	Sspon.002A0016570
Sspon.003A0002200	Sspon.004C0016840	Sspon.005B0012300	Sspon.006A0020780
Sspon.007A0010590	Sspon.001A0001290	Sspon.002B0021280	Sspon.001A0011400
Sspon.002B0036420	Sspon.004B0003510	Sspon.001A0026260	Sspon.007D0015300
Sspon.003A0020740	Sspon.001A0013610	Sspon.002D0039360	Sspon.001A0022590
Sspon.004A0014320	Sspon.007A0020850	Sspon.008A0004970	Sspon.001A0039810
Sspon.005A0013370	Sspon.002B0003241	Sspon.007B0014860	Sspon.005A0018651
Sspon.004A0000421	Sspon.003B0002610	Sspon.003A0005481	Sspon.005A0008330
Sspon.004C0001891	Sspon.007A0016010	Sspon.002B0036680	Sspon.001C0017050
Sspon.001B0028330	Sspon.002A0017720	Sspon.001D0024810	Sspon.005A0024950
Sspon.008D0008950	Sspon.001A0008000	Sspon.002B0004970	Sspon.005A0023720
Sspon.007A0023190	Sspon.004A0016970	Sspon.002B0003700	Sspon.001B0028340
Sspon.006A0014683	Sspon.005A0005000	Sspon.001D0034260	Sspon.002D0002670
Sspon.006A0015130	Sspon.003B0030170	Sspon.005C0001740	Sspon.008A0007790
Sspon.004C0013421	Sspon.008A0009542	Sspon.006A0018234	Sspon.005A0001153
Sspon.007A0026930	Sspon.003C0007371	Sspon.008A0014481	Sspon.008A0016070
Sspon.006A0015010	Sspon.004A0012430	Sspon.003A0005650	Sspon.003A0009250
Sspon.006B0007401	Sspon.001A0034531	Sspon.002A0012930	Sspon.006A0016330
Sspon.001A0006960	Sspon.008B0013910	Sspon.007B0014260	Sspon.001A0036070
Sspon.005A0014721	Sspon.006A0008411	Sspon.001D0027990	Sspon.003A0014953
Sspon.002B0038550	Sspon.008B0011170	Sspon.001A0013541	Sspon.001A0018060
Sspon.002A0017390	Sspon.005A0008550	Sspon.001B0003960	Sspon.008A0006215
Sspon.004A0016730	Sspon.007B0005030	Sspon.001B0014250	Sspon.007A0000460
Sspon.003A0006430	Sspon.002A0017050	Sspon.008C0012600	Sspon.005B0001261
Sspon.001A0021260	Sspon.006C0018630	Sspon.004D0002600	Sspon.003C0007400
Sspon.004A0009200	Sspon.002A0015130	Sspon.001A0006011	Sspon.002C0032760
Sspon.008A0012741	Sspon.005C0010920	Sspon.001A0026920	Sspon.004C0009410
Sspon.007A0018580	Sspon.001A0021710	Sspon.005A0001153	Sspon.002A0013180
Sspon.004A0012300	Sspon.001A0009010	Sspon.005B0016680	Sspon.003C0009930
Sspon.006D0021040	Sspon.006A0007433	Sspon.003B0004880	Sspon.004B0008480
Sspon.006A0014980	Sspon.008A0008280	Sspon.001A0029520	Sspon.002A0001133
Sspon.002A0040071	Sspon.004A0022870	Sspon.001C0026550	Sspon.005A0010110
Sspon.002A0011930	Sspon.005A0003430	Sspon.001A0004400	Sspon.008A0020954
Sspon.003A0012340	Sspon.001A0015861	Sspon.008A0015410	Sspon.004D0013810
Sspon.004A0001511	Sspon.008A0007380	Sspon.005A0004920	Sspon.006A0009960
Sspon.001A0008630	Sspon.003A0003220	Sspon.002A0036412	Sspon.005B0008570
Sspon.005B0021881	Sspon.006B0021850	Sspon.007A0009381	Sspon.003A0015762
Sspon.003A0012970	Sspon.007A0012471	Sspon.006D0024250	Sspon.007A0023050
Sspon.008A0015980	Sspon.007A0017070	Sspon.003A0020310	Sspon.008A0017150
Sspon.005A0021580	Sspon.004A0017420	Sspon.002A0018610	Sspon.001A0004890
Sspon.002A0014410	Sspon.004A0012350	Sspon.002A0037900	Sspon.002C0039720
Sspon.002B0007450	Sspon.003A0018051	Sspon.006A0001630	Sspon.004A0019850
Sspon.007A0005381	Sspon.007B0017620	Sspon.006D0022350	Sspon.005A0025510
Sspon.004A0023060	Sspon.002B0035980	Sspon.001C0024190	Sspon.001A0003800
Sspon.004C0012070	Sspon.003A0015830	Sspon.001A0003542	Sspon.003C0018470
Sspon.005A0008300	Sspon.002B0000840	Sspon.003A0003841	Sspon.002A0005280
Sspon.007A0008743	Sspon.002B0019630	Sspon.002A0033510	Sspon.001C0032630
Sspon.004B0022600	Sspon.007D0012020	Sspon.003C0008430	Sspon.001A0019830
Sspon.004A0017150	Sspon.004B0027190	Sspon.007A0027280	Sspon.001B0041830
Sspon.005B0017382	Sspon.001A0018691	Sspon.002A0042581	Sspon.006B0018720
Sspon.001A0042240	Sspon.005A0006240	Sspon.002A0041400	Sspon.008A0015763
Sspon.005A0001100	Sspon.005A0001761	Sspon.008A0012380	Sspon.005A0022740
Sspon.003A0011190	Sspon.007A0010300	Sspon.001B0017930	Sspon.007A0013080
Sspon.002A0002560	Sspon.007A0027321	Sspon.007A0013270	Sspon.007C0019510
Sspon.005A0010702	Sspon.002B0031440	Sspon.003A0024280	Sspon.006A0008100
Sspon.001A0014470	Sspon.004B0026160	Sspon.002A0002400	Sspon.001A0035091
Sspon.003A0000980	Sspon.001B0015900	Sspon.004D0017340	Sspon.007A0028430
Sspon.008A0007380	Sspon.001A0017381	Sspon.001A0017710	Sspon.001A0040801
Sspon.005A0003022	Sspon.005A0009352	Sspon.006C0003710	Sspon.008A0017650
Sspon.001A0026630	Sspon.002A0029420	Sspon.006A0005830	Sspon.004A0012050
Sspon.003A0029400	Sspon.007A0017930	Sspon.005B0008880	Sspon.006D0025230
Sspon.007A0024680	Sspon.003A0018980	Sspon.006A0008300	Sspon.005A0017530
Sspon.005B0024090	Sspon.008A0009590	Sspon.005A0002983	Sspon.005A0013020
Sspon.002D0034000	Sspon.005A0015510	Sspon.002C0022650	Sspon.008A0019500
Sspon.006A0021820	Sspon.006A0009360	Sspon.008A0003930	Sspon.003A0030850
Sspon.001D0043130	Sspon.006B0007950	Sspon.008B0003960	Sspon.004C0021530
Sspon.002A0009401	Sspon.003C0004550	Sspon.001A0002740	Sspon.004B0006920
Sspon.002A0020440	Sspon.003C0022120	Sspon.006A0025510	Sspon.002C0009550
Sspon.001B0035740	Sspon.002C0037150	Sspon.006A0006820	Sspon.005A0006620
Sspon.005D0028940	Sspon.005A0023570	Sspon.004A0003131	Sspon.002C0021480
Sspon.005A0025741	Sspon.002B0009010	Sspon.002A0010880	Sspon.005A0002780
Sspon.003B0001712	Sspon.008A0020251	Sspon.001A0041100	Sspon.002A0019820
Sspon.003A0020250	Sspon.005A0004741	Sspon.002A0025540	Sspon.005A0007160
Sspon.004A0009240	Sspon.008B0017410	Sspon.004D0014050	Sspon.003A0000150
Sspon.007A0010850	Sspon.007A0017850	Sspon.004A0025800	Sspon.008B0019660
Sspon.006B0006140	Sspon.001A0029300	Sspon.005A0020570	Sspon.001A0023270
Sspon.003A0001751	Sspon.003A0027551	Sspon.006A0025200	Sspon.004A0003150
Sspon.005B0009750	Sspon.001A0023450	Sspon.002A0042670	Sspon.008A0014230
Sspon.001B0004290	Sspon.001A0014452	Sspon.008D0020210	Sspon.006C0009320
Sspon.003A0015200	Sspon.002D0015190	Sspon.007A0009821	Sspon.001B0014820
Sspon.005A0019912	Sspon.001D0034650	Sspon.001A0037021	Sspon.001B0017470
Sspon.005A0010101	Sspon.005B0006890	Sspon.006D0016450	Sspon.008B0010130
Sspon.005A0023390	Sspon.001A0036860	Sspon.007A0015160	Sspon.004B0009040
Sspon.006A0017430	Sspon.005C0021020	Sspon.003B0017081	Sspon.001A0026100
Sspon.008D0016170	Sspon.001C0029870	Sspon.002D0025450	Sspon.006A0008034
Sspon.006A0026260	Sspon.004A0017710	Sspon.007A0000580	Sspon.003A0018560
Sspon.002A0028690	Sspon.002B0038780	Sspon.006B0004281	Sspon.003A0016040
Sspon.007A0010050	Sspon.001B0006070	Sspon.003A0010820	Sspon.003A0001710
Sspon.008A0018310	Sspon.005D0010810	Sspon.002A0011230	Sspon.008A0010630
Sspon.001A0012191	Sspon.001A0021960	Sspon.004A0010690	Sspon.005A0010790
Sspon.002A0008580	Sspon.004A0007650	Sspon.004B0025490	Sspon.001A0036790
Sspon.006B0025730	Sspon.004D0013400	Sspon.004B0014281	Sspon.006A0022670
Sspon.007A0010830	Sspon.002A0006640	Sspon.008B0013600	Sspon.008A0011591
Sspon.001C0007750	Sspon.002A0036380	Sspon.001A0029110	Sspon.007A0006640
Sspon.004A0015910	Sspon.003A0020542	Sspon.004A0012050	Sspon.005A0005330
Sspon.002A0022560	Sspon.003A0011380	Sspon.003A0007210	Sspon.002B0007691
Sspon.004A0021511	Sspon.001B0016110	Sspon.004A0009630	Sspon.004A0017240
Sspon.001B0010070	Sspon.005B0007720	Sspon.003B0025700	Sspon.003C0036700
Sspon.007A0016900	Sspon.008A0019533	Sspon.002A0022150	Sspon.006A0002070
Sspon.001A0043070	Sspon.006B0012500	Sspon.002D0039330	Sspon.007B0013130
Sspon.003A0005190	Sspon.004B0001530	Sspon.007B0019340	Sspon.001A0003170
Sspon.001A0000950	Sspon.006B0011480	Sspon.001B0043950	Sspon.004A0003911
Sspon.002D0036840	Sspon.002A0001420	Sspon.003A0015542	Sspon.002A0012760
Sspon.004B0015140	Sspon.001A0023070	Sspon.002A0018720	Sspon.004A0025350
Sspon.004A0004350	Sspon.006A0020620	Sspon.005A0003390	Sspon.007A0016911
Sspon.006A0007255	Sspon.004A0008420	Sspon.003A0030360	Sspon.004B0009360
Sspon.001A0021181	Sspon.003A0015762	Sspon.005B0003520	Sspon.007B0023800
Sspon.001B0020020	Sspon.007A0016790	Sspon.002B0007900	Sspon.001A0004530
Sspon.001A0012410	Sspon.001A0001003	Sspon.004A0024890	Sspon.002B0032610
Sspon.001B0035960	Sspon.001B0014760	Sspon.006A0008451	Sspon.004B0003890
Sspon.001A0035230	Sspon.003A0027050	Sspon.001B0019360	Sspon.001B0013930
Sspon.002A0011260	Sspon.003A0012780	Sspon.006B0019190	Sspon.008C0006551
Sspon.006A0025070	Sspon.001A0011580	Sspon.008B0000790	Sspon.004A0020520
Sspon.006B0006050	Sspon.007A0020760	Sspon.001D0025240	Sspon.006A0025231
Sspon.004A0012850	Sspon.004C0009972	Sspon.004D0006850	Sspon.003A0029320
Sspon.005D0005940	Sspon.007A0013730	Sspon.001A0041080	Sspon.007A0025131
Sspon.003A0002600	Sspon.004A0002660	Sspon.005A0010943	Sspon.002C0010680
Sspon.004C0024330	Sspon.006D0006000	Sspon.002D0037250	Sspon.001B0043290
Sspon.002C0008110	Sspon.005A0021930	Sspon.006A0002150	Sspon.001A0031432
Sspon.002A0031491	Sspon.001A0008631	Sspon.006A0021240	Sspon.006D0024870
Sspon.001A0007020	Sspon.004A0025350	Sspon.004A0016030	Sspon.005B0008160
Sspon.005A0013910	Sspon.002A0034020	Sspon.007D0022060	Sspon.002A0005191
Sspon.003A0020560	Sspon.007B0014110	Sspon.003A0022910	Sspon.008B0011720
Sspon.003A0011383	Sspon.003C0008510	Sspon.005B0011190	Sspon.007B0002330
Sspon.005C0003310	Sspon.007A0023050	Sspon.005B0012950	Sspon.005A0004620
Sspon.008A0007910	Sspon.001A0043000	Sspon.006C0003470	Sspon.001A0004310
Sspon.006A0023780	Sspon.008D0020140	Sspon.003B0036181	Sspon.003A0020542
Sspon.001B0000250	Sspon.002A0015520	Sspon.005A0012900	Sspon.006B0006150
Sspon.001D0000061	Sspon.004A0016481	Sspon.003C0019640	Sspon.006A0013180
Sspon.001A0004770	Sspon.008A0011450	Sspon.001A0023070	Sspon.001C0029261
Sspon.005A0016542	Sspon.005A0011390	Sspon.001B0017800	Sspon.002A0026201
Sspon.001A0002960	Sspon.006B0014990	Sspon.002A0039340	Sspon.001A0038370
Sspon.003A0002750	Sspon.002A0037140	Sspon.008A0008150	Sspon.004A0022880
Sspon.004A0024180	Sspon.006A0014680	Sspon.001B0005631	Sspon.007A0001920
Sspon.001A0014450	Sspon.007A0026990	Sspon.004B0007930	Sspon.004B0022940
Sspon.002B0029030	Sspon.004A0008300	Sspon.005A0007771	Sspon.001B0025420
Sspon.001A0040700	Sspon.001A0027213	Sspon.005A0021952	Sspon.002A0030780
Sspon.007C0021720	Sspon.008A0016451	Sspon.006A0005310	Sspon.007A0001881
Sspon.008A0016630	Sspon.006B0006050	Sspon.003A0015410	Sspon.007B0000480
Sspon.003A0018430	Sspon.002A0030300	Sspon.003B0008900	Sspon.007A0016200
[truncated: 10,180 more rows]
