# Supplementary material for: Transcriptome Dynamics Underlying Magnesium Deficiency Stress in Three Founding Saccharum Species
Source: Int J Mol Sci. 2022 Aug 26;23(17):9681. doi: 10.3390/ijms23179681 (PMC9456333; doi:10.3390/ijms23179681)
Supplement: Supplementary file 1 [file ijms-23-09681-s001.zip › Supplementary file S6.xls]

## Sheet: Sheet1
Supplementary Table S5: DEGs under three Mg2+ concentration treatment in the three Saccharum species
	LEAF LMT up regulate	ROOT LMT up regulate	LEAF LMT down regulate	ROOT LMT down regulate
S. officinarum -0mM Vs 0.2mM	1767	2199	2681	1728
S. officinarum -0mM Vs 1mM	3135	1728	2994	2014
S. officinarum -0.2mM Vs 1mM	2184	1441	952	2374
S. officinarum DEGs union	12129
S. officinarum Up & Down regulate DEGs overlap	330	55	158	21
S. robustum -0mM Vs 0.2mM	2753	2225	2177	2062
S. robustum -0mM Vs 1mM	2908	1914	2754	1695
S. robustum -0.2mM Vs 1mM	916	1175	730	952
S. robustum DEGs union	11306
S. robustum Up & Down regulate DEGs overlap	185	49	87	17
S. spontaneum -0mM Vs 0.2mM	4152	444	3207	643
S. spontaneum -0mM Vs 1mM	3946	1472	3028	818
S. spontaneum -0.2mM Vs 1mM	2003	1389	1517	604
S. spontaneum DEGs union	12178
S. spontaneum Up & Down regulate DEGs overlap	262	25	76	7
