# Supplementary material for: Transcriptome Dynamics Underlying Magnesium Deficiency Stress in Three Founding Saccharum Species
Source: Int J Mol Sci. 2022 Aug 26;23(17):9681. doi: 10.3390/ijms23179681 (PMC9456333; doi:10.3390/ijms23179681)
Supplement: Supplementary file 1 [file ijms-23-09681-s001.zip › Supplementary file S7.xls]

## Sheet: Sheet1
Supplementary Table S6 Genes differentially expressed in different magnesium concentrations were clustered into 6 clusters in leaves and roots using the fuzzy c-means algorithm in the Mfuzz program (http://www.tm4.org/mev). We assigned putative gene functions to differentially expressed genes based on the NR database.
Species-tissue	Gene ID	Cluster	So-0mM-LF	So-0.2mM-LF	So-1mM-LF	#GO	Annotition
S. officinarum-LF	Sspon.008B0010590	1	2165.56	2019.84	980.91	GO:0005575	Through the carboxylation of phosphoenolpyruvate (PEP) it forms oxaloacetate, a four-carbon dicarboxylic acid source for the tricarboxylic acid cycle
S. officinarum-LF	Sspon.007A0026331	1	1657.19	1057.12	547.41	GO:0003674	Fructose-bisphosphate aldolase
S. officinarum-LF	Sspon.003A0002482	1	1078.56	774.8	291.09	GO:0003674	Chlorophyll A-B binding protein
S. officinarum-LF	Sspon.008A0009990	1	969.55	993.18	479.96	GO:0005575	Through the carboxylation of phosphoenolpyruvate (PEP) it forms oxaloacetate, a four-carbon dicarboxylic acid source for the tricarboxylic acid cycle
S. officinarum-LF	Sspon.005C0008530	1	860.15	921.12	479.04	GO:0005575	Glyceraldehyde 3-phosphate dehydrogenase, C-terminal domain
S. officinarum-LF	Sspon.002A0016930	1	645.43	369.72	256.62
S. officinarum-LF	Sspon.005A0010150	1	635.62	448.23	305.74
S. officinarum-LF	Sspon.004A0012920	1	380.04	419.44	150.4	GO:0005575
S. officinarum-LF	Sspon.007A0027530	1	355.57	178.43	11.43
S. officinarum-LF	Sspon.003A0024610	1	333.21	177.08	100.92	GO:0005575	Heat shock protein
S. officinarum-LF	Sspon.001A0027840	1	319.61	165.75	27.75
S. officinarum-LF	Sspon.006B0005490	1	319.61	108.6	23.92	GO:0003674	Inherit from strNOG: proton gradient regulation 5
S. officinarum-LF	Sspon.003C0036191	1	301.92	270.25	55.33	GO:0003674	malic enzyme
S. officinarum-LF	Sspon.006A0007430	1	282.17	103.56	9.98
S. officinarum-LF	Sspon.005A0013512	1	278.91	199.77	74.96	GO:0000293	Ferric reductase like transmembrane component
S. officinarum-LF	Sspon.005A0008191	1	254.5	276.38	116.88	GO:0000166	Elongation factor
S. officinarum-LF	Sspon.008A0010510	1	218.48	134.99	23.58	GO:0003674	ubiquitin-conjugating enzyme
S. officinarum-LF	Sspon.001A0002910	1	215.1	148.2	104.22
S. officinarum-LF	Sspon.007A0022391	1	194.94	120.62	40.39	GO:0005575	Pfam:DUF3711
S. officinarum-LF	Sspon.008A0010691	1	180.63	111.33	64.19
S. officinarum-LF	Sspon.008C0001691	1	178.2	154.62	28.73	GO:0005575	Uncharacterized protein family, UPF0114
S. officinarum-LF	Sspon.008A0002420	1	170.73	144.38	34.41	GO:0005575	Uncharacterized protein family, UPF0114
S. officinarum-LF	Sspon.006A0007320	1	167.24	198.09	18.3
S. officinarum-LF	Sspon.001A0035680	1	166.38	135.82	84.4
S. officinarum-LF	Sspon.003B0001430	1	165.62	87.16	30.09	GO:0005575	Pfam:efhand
S. officinarum-LF	Sspon.004A0006770	1	161.77	97.6	39.47	GO:0005575	Retinal pigment epithelial membrane protein
S. officinarum-LF	Sspon.003A0007330	1	154.27	112.06	18.51
S. officinarum-LF	Sspon.002B0003950	1	151.7	93.62	67.75	GO:0005575	Protein of unknown function (DUF2996)
S. officinarum-LF	Sspon.003B0015770	1	151.65	108.19	47.02	GO:0002376	carbonic anhydrase
S. officinarum-LF	Sspon.001B0038031	1	146.1	63.29	13.54	GO:0005575	Protein of unknown function (DUF1295)
S. officinarum-LF	Sspon.004A0011170	1	145.74	119.95	107.96	GO:0005575
S. officinarum-LF	Sspon.001C0007060	1	145.06	103.86	84.68	GO:0003674	Fructose-1-6-bisphosphatase
S. officinarum-LF	Sspon.003A0018700	1	138.64	74.68	42.15	GO:0003674	Catalyzes the formation of S-adenosylmethionine from methionine and ATP (By similarity)
S. officinarum-LF	Sspon.001C0008370	1	134.53	102.03	9.88	GO:0000166	MreB/Mbl protein
S. officinarum-LF	Sspon.003A0029831	1	132.61	118.79	56.21	GO:0005575	SOUL heme-binding protein
S. officinarum-LF	Sspon.003C0003260	1	132.2	100.59	85.16	GO:0003674	chlorophyllide a oxygenase
S. officinarum-LF	Sspon.002C0019290	1	128.66	85.74	55.15
S. officinarum-LF	Sspon.003A0007020	1	124.83	81.19	29.02	GO:0000003	Ctr copper transporter family
S. officinarum-LF	Sspon.005C0002460	1	123.47	88.81	62.96	GO:0005575	TIFY
S. officinarum-LF	Sspon.003C0020330	1	122.89	62.74	29.32	GO:0002376	carbonic anhydrase
S. officinarum-LF	Sspon.005A0005980	1	120.2	135.54	35.38	GO:0005575	PPR repeat
S. officinarum-LF	Sspon.007B0001671	1	117.73	68.49	41.53	GO:0005575	Inherit from strNOG: Chloroplast unusual positioning
S. officinarum-LF	Sspon.002A0012030	1	110.62	89.66	54.23	GO:0000003	triosephosphate isomerase
S. officinarum-LF	Sspon.005C0001061	1	109.68	44.11	17.43
S. officinarum-LF	Sspon.007C0003380	1	108.52	92.5	36.68
S. officinarum-LF	Sspon.004A0017971	1	108.5	50.8	21.01
S. officinarum-LF	Sspon.003B0032970	1	105.56	72.27	16.85	GO:0003674	malic enzyme
S. officinarum-LF	Sspon.003A0009150	1	103.72	62.48	4.61	GO:0005575	Serine acetyltransferase, N-terminal
S. officinarum-LF	Sspon.008A0002621	1	102.43	90.15	20.46	GO:0005575	Complex I intermediate-associated protein 30 (CIA30)
S. officinarum-LF	Sspon.007A0010880	1	102.25	59.84	35.65	GO:0005575	Transmembrane BAX inhibitor motif-containing protein 4
S. officinarum-LF	Sspon.001B0014780	1	101.81	114.22	16.9	GO:0003674	Fatty acid desaturase
S. officinarum-LF	Sspon.002A0034570	1	101.58	75.66	48.91	GO:0005575	biosynthesis protein
S. officinarum-LF	Sspon.003A0015120	1	101.18	84.27	15.97	GO:0005575	Inherit from euNOG: high light inducible protein
S. officinarum-LF	Sspon.008A0020722	1	99.36	74.93	41.11	GO:0003674	Transketolase, thiamine diphosphate binding domain
S. officinarum-LF	Sspon.003B0026780	1	93.58	68.33	19.16
S. officinarum-LF	Sspon.002A0030830	1	91.84	58.2	22.28	GO:0005575
S. officinarum-LF	Sspon.001B0004240	1	91.34	86.44	65.34	GO:0000003	sucrose transporter
S. officinarum-LF	Sspon.002A0030450	1	82.62	91.71	8.62	GO:0005575	Chlorophyll A-B binding protein
S. officinarum-LF	Sspon.005A0019351	1	80.92	82.77	46.26
S. officinarum-LF	Sspon.001A0035091	1	80.75	58.55	14.18
S. officinarum-LF	Sspon.002A0003020	1	80.27	55.49	42.76	GO:0005575	NADH dehydrogenase (ubiquinone) flavoprotein 1
S. officinarum-LF	Sspon.003A0013610	1	79.4	74.38	25.49
S. officinarum-LF	Sspon.003A0020451	1	74.23	64.32	18.2
S. officinarum-LF	Sspon.003B0007460	1	73.63	33.86	16.54	GO:0005575	SOUL heme-binding protein
S. officinarum-LF	Sspon.003A0021030	1	72.48	82.73	42.55	GO:0000325	Sugar (and other) transporter
S. officinarum-LF	Sspon.001A0002790	1	70.48	47.25	25.26	GO:0000003	Pheophorbide a oxygenase
S. officinarum-LF	Sspon.001C0007750	1	67.49	42.15	7.96
S. officinarum-LF	Sspon.001A0034142	1	67.3	38.56	2.14
S. officinarum-LF	Sspon.006B0025181	1	66.94	49.71	19.81	GO:0003674	Cellulase (glycosyl hydrolase family 5)
S. officinarum-LF	Sspon.004A0023100	1	66.35	43.02	28.23	GO:0005575	PAS fold
S. officinarum-LF	Sspon.001B0023561	1	65.95	54.4	18.6	GO:0005575	Redoxin
S. officinarum-LF	Sspon.004A0000982	1	65.51	77.65	13.12	GO:0005575	ABC1 family
S. officinarum-LF	Sspon.007A0017590	1	64.71	47.35	1.68	GO:0000165	Mitogen activated protein kinase
S. officinarum-LF	Sspon.006A0017311	1	63.93	29.56	7.35	GO:0003674	ribulose-phosphate 3-epimerase
S. officinarum-LF	Sspon.008A0015591	1	63.54	44.38	13.65	GO:0005575	Myb protein
S. officinarum-LF	Sspon.007B0027610	1	61.7	56.02	20.45
S. officinarum-LF	Sspon.002B0003701	1	61.54	63.27	25.53
S. officinarum-LF	Sspon.002A0022700	1	60.74	25.03	2.78
S. officinarum-LF	Sspon.005A0013860	1	60.54	40.42	18.59	GO:0005575	T-complex protein 11
S. officinarum-LF	Sspon.003B0001440	1	60.5	56.44	34.64
S. officinarum-LF	Sspon.003A0021952	1	59.37	45.81	27.56	GO:0003674	shaggy-related protein kinase
S. officinarum-LF	Sspon.008B0012832	1	58.28	39.16	30.24	GO:0005575	amino acid transporter
S. officinarum-LF	Sspon.006A0015010	1	58	31.16	17.95	GO:0003674	O-methyltransferase activity
S. officinarum-LF	Sspon.001B0006930	1	54.47	45.96	39.04
S. officinarum-LF	Sspon.005A0006151	1	53.78	38.51	23.17
S. officinarum-LF	Sspon.001A0013451	1	53.15	22.22	7.22
S. officinarum-LF	Sspon.007A0006563	1	52.57	39.19	28.37
S. officinarum-LF	Sspon.001A0011350	1	51.61	38.93	25.75
S. officinarum-LF	Sspon.004B0013500	1	50.56	30.34	20.96
S. officinarum-LF	Sspon.003B0015780	1	50.26	26.41	10.63	GO:0002376	carbonic anhydrase
S. officinarum-LF	Sspon.004A0021720	1	50	17.33	3.51
S. officinarum-LF	Sspon.002B0040280	1	49.63	16.19	2.66	GO:0005575	Inherit from COG: Hydrolase
S. officinarum-LF	Sspon.008A0011683	1	48.52	29.07	13.75
S. officinarum-LF	Sspon.003A0020960	1	48.16	29.88	8.69
S. officinarum-LF	Sspon.002A0030910	1	46.67	24.01	10.14	GO:0008150	KR domain
S. officinarum-LF	Sspon.002A0024770	1	46.42	34.03	10.7
S. officinarum-LF	Sspon.008A0007815	1	46.18	35.04	2.89	GO:0003674	fructose-bisphosphate aldolase
S. officinarum-LF	Sspon.002D0025450	1	46.15	32.42	19.15
S. officinarum-LF	Sspon.008A0000724	1	45.9	30.17	18.4	GO:0003674	Chloroplast phytoene synthase 1
S. officinarum-LF	Sspon.002A0023990	1	45.68	32.33	18.89
S. officinarum-LF	Sspon.001A0037001	1	44.98	35.9	22.72
S. officinarum-LF	Sspon.001A0021870	1	44.7	52.66	16.87	GO:0005575	cbl-interacting protein kinase
S. officinarum-LF	Sspon.008B0005122	1	44.29	26.68	18.83	GO:0003674	Peptidase dimerisation domain
S. officinarum-LF	Sspon.003B0010910	1	43.16	23.51	10.69	GO:0005575	Plus-3 domain
S. officinarum-LF	Sspon.003B0002150	1	42.68	23.22	10.42
S. officinarum-LF	Sspon.008A0011860	1	42.26	28.17	13.81	GO:0005575	Peroxidase
S. officinarum-LF	Sspon.006A0006230	1	42.23	38.01	17.35	GO:0005575	ABC-2 type transporter
S. officinarum-LF	Sspon.004B0024340	1	41.69	25.2	18.51	GO:0003674	alpha/beta hydrolase fold
S. officinarum-LF	Sspon.005C0020930	1	41.05	30.67	17.93
S. officinarum-LF	Sspon.005B0014730	1	40.92	26.48	5.99	GO:0003674	UDP-glucoronosyl and UDP-glucosyl transferase
S. officinarum-LF	Sspon.005A0021123	1	40.07	31.56	15.53	GO:0005575	ABC1 family
S. officinarum-LF	Sspon.005B0008791	1	39.76	22.82	14.34
S. officinarum-LF	Sspon.004A0011911	1	39.02	27.04	11.54
S. officinarum-LF	Sspon.004B0011280	1	38.74	13.42	1.67
S. officinarum-LF	Sspon.004A0000640	1	37.38	20.5	8.54
S. officinarum-LF	Sspon.005A0006180	1	36.88	25.68	1.45	GO:0003674	Fatty acid hydroxylase superfamily
S. officinarum-LF	Sspon.002A0018950	1	36.85	27.06	18.04
S. officinarum-LF	Sspon.001A0011560	1	36.73	29.68	16.12
S. officinarum-LF	Sspon.003A0016670	1	36.62	25.2	9.52
S. officinarum-LF	Sspon.003C0007551	1	36.09	36.86	15.35	GO:0002218	Calreticulin family
S. officinarum-LF	Sspon.001A0033870	1	35.2	44.05	6.65	GO:0003674	ACTIN
S. officinarum-LF	Sspon.001C0027610	1	35.19	13.94	3.65	GO:0005575	ACT domain
S. officinarum-LF	Sspon.002A0024442	1	34.7	16.74	7.18	GO:0005575	K+ potassium transporter
S. officinarum-LF	Sspon.003A0017711	1	34.39	35.75	17.43	GO:0003674	Diacylglycerol acyltransferase
S. officinarum-LF	Sspon.005A0008040	1	34.39	25.62	17.98	GO:0005575	OPT oligopeptide transporter protein
S. officinarum-LF	Sspon.004B0022220	1	33.88	12.15	2.36
S. officinarum-LF	Sspon.003A0013410	1	33.56	31.44	13.58
S. officinarum-LF	Sspon.003C0028544	1	32.42	36.33	5.13
S. officinarum-LF	Sspon.004A0023240	1	32.38	19.3	12.01	GO:0003674	PP2C_SIG
S. officinarum-LF	Sspon.008A0009220	1	32.31	24.3	8.91	GO:0005575	ABC transporter transmembrane region
S. officinarum-LF	Sspon.002A0021590	1	32.01	29.58	28.04
S. officinarum-LF	Sspon.001C0002062	1	31.78	25.3	7.92	GO:0000302	Occurs in almost all aerobically respiring organisms and serves to protect cells from the toxic effects of hydrogen peroxide
S. officinarum-LF	Sspon.001B0007640	1	31.73	17.47	7.5	GO:0003674	Sugar (and other) transporter
S. officinarum-LF	Sspon.007A0009793	1	31.71	30.98	16.43
S. officinarum-LF	Sspon.005A0006792	1	31.56	32.3	26.8
S. officinarum-LF	Sspon.001C0008260	1	31.07	24.76	21.4
S. officinarum-LF	Sspon.001A0040950	1	30.64	18.27	9.67	GO:0005575	Inherit from lilNOG: mTERF
S. officinarum-LF	Sspon.004A0001900	1	30.57	20	14.92	GO:0005575	CAF1 family ribonuclease
S. officinarum-LF	Sspon.008A0021833	1	30.55	16.52	9.38
S. officinarum-LF	Sspon.006B0001748	1	30.41	24.54	19.5	GO:0005575	Protein of unknown function (DUF2854)
S. officinarum-LF	Sspon.002D0022550	1	30.39	17.56	3.19	GO:0005575	UDP-glucoronosyl and UDP-glucosyl transferase
S. officinarum-LF	Sspon.008A0001851	1	30.32	21.87	13.56
S. officinarum-LF	Sspon.007A0014640	1	30.11	22.3	10.98
S. officinarum-LF	Sspon.001A0008350	1	30	18.51	8.82
S. officinarum-LF	Sspon.002A0001380	1	29.88	21.69	16.3	GO:0001071	CW-type Zinc Finger
S. officinarum-LF	Sspon.006A0006621	1	29.86	22.34	8.09	GO:0003674	Nitrate reductase is a key enzyme involved in the first step of nitrate assimilation in plants, fungi and bacteria (By similarity)
S. officinarum-LF	Sspon.002A0030750	1	29.8	16	7.14	GO:0008150	KR domain
S. officinarum-LF	Sspon.008A0005471	1	29.55	27.58	19.96
S. officinarum-LF	Sspon.002A0024554	1	29.34	21.01	12.86	GO:0005575	Protein of unknown function (DUF1218)
S. officinarum-LF	Sspon.008A0006921	1	29.31	15.44	7.32
S. officinarum-LF	Sspon.001A0004811	1	28.95	19.99	12.66
S. officinarum-LF	Sspon.001D0035120	1	28.77	27.08	10.06
S. officinarum-LF	Sspon.003A0001980	1	28.71	15.72	3.05
S. officinarum-LF	Sspon.004D0007350	1	28.48	15.64	2.77
S. officinarum-LF	Sspon.007B0010471	1	28.39	16.92	1.06
S. officinarum-LF	Sspon.008A0007910	1	28.23	18.49	5.77	GO:0003674
S. officinarum-LF	Sspon.001A0005690	1	28.16	17.78	3.13	GO:0005575	phosphoprotein phosphatase activity
S. officinarum-LF	Sspon.003A0007500	1	27.28	25.42	17.16	GO:0003674	Aspartate aminotransferase
S. officinarum-LF	Sspon.006A0017930	1	26.63	17.44	12.41	GO:0005575	Adenylate kinase, active site lid
S. officinarum-LF	Sspon.007A0023740	1	26.52	30.45	2.03	GO:0005575	homoserine dehydrogenase
S. officinarum-LF	Sspon.005A0008611	1	26.31	17.06	9.77	GO:0003674	KR domain
S. officinarum-LF	Sspon.001C0008020	1	26.23	24.93	5.38
S. officinarum-LF	Sspon.001A0004901	1	26.16	16.17	10.57	GO:0005575	SacI homology domain
S. officinarum-LF	Sspon.001A0035520	1	26.05	14.26	4.47	GO:0000103	ATP sulfurylase
S. officinarum-LF	Sspon.007A0006460	1	25.75	23.39	5.61
S. officinarum-LF	Sspon.002A0036822	1	25.13	9.2	2.69	GO:0003674	ureide permease
S. officinarum-LF	Sspon.008A0016360	1	25.04	27.43	17.36	GO:0005575	glutathione peroxidase
S. officinarum-LF	Sspon.001A0004370	1	24.8	26.06	14	GO:0005575
S. officinarum-LF	Sspon.001C0009412	1	24.66	14.89	3.6	GO:0003674	Mitochondrial carrier protein
S. officinarum-LF	Sspon.006A0018620	1	24.59	17.06	11
S. officinarum-LF	Sspon.005A0003941	1	24.29	17.04	9.29	GO:0005575	starch synthase
S. officinarum-LF	Sspon.001A0003490	1	24.18	8.33	1.94	GO:0005575	ABC-2 type transporter
S. officinarum-LF	Sspon.003A0003640	1	24.13	20.23	10.11
S. officinarum-LF	Sspon.006A0022670	1	24.05	14.31	7.33
S. officinarum-LF	Sspon.001A0010010	1	24.03	23.27	13.19	GO:0005575	HAT
S. officinarum-LF	Sspon.001A0033771	1	23.83	16.63	9.71	GO:0000160	Histidine kinase
S. officinarum-LF	Sspon.001A0002780	1	23.77	20.4	10	GO:0005575	Protein of unknown function (DUF1997)
S. officinarum-LF	Sspon.005A0012050	1	23.74	26.47	2.2
S. officinarum-LF	Sspon.001A0036510	1	23.67	16.99	10.2	GO:0005575	Malate dehydrogenase
S. officinarum-LF	Sspon.002A0016250	1	23.52	22.24	15.08	GO:0001071	transcription activator that binds to the DNA sequence 5'-CAAT AT ATTG-3'. May be involved in the regulation of gibberellin signaling
S. officinarum-LF	Sspon.003B0032860	1	22.81	19.43	8.77	GO:0001071	Myb-like DNA-binding domain
S. officinarum-LF	Sspon.001A0009260	1	22.5	25.04	12.21	GO:0003674	glutamine synthetase
S. officinarum-LF	Sspon.007A0000080	1	22.49	19.54	10.88
S. officinarum-LF	Sspon.006C0009550	1	22.39	19.09	6.62
S. officinarum-LF	Sspon.008A0013360	1	22.36	15.01	9.03
S. officinarum-LF	Sspon.003A0011660	1	22.28	26.65	4.32
S. officinarum-LF	Sspon.007A0018340	1	22.19	13.68	9.98
S. officinarum-LF	Sspon.002B0018590	1	21.97	22.88	9.52
S. officinarum-LF	Sspon.001D0043150	1	21.95	15.45	10.67	GO:0005575	ARF
S. officinarum-LF	Sspon.004B0011310	1	21.93	15.62	12.12
S. officinarum-LF	Sspon.003B0002950	1	21.89	14.89	7.15
S. officinarum-LF	Sspon.007A0023850	1	21.86	18.74	14.46	GO:0005575	FHA domain containing protein
S. officinarum-LF	Sspon.006B0008211	1	21.57	22.6	7.38
S. officinarum-LF	Sspon.001B0033210	1	21.55	12.76	7.49
S. officinarum-LF	Sspon.001A0002510	1	21.3	15.56	3.42	GO:0000272	Beta-amylase
S. officinarum-LF	Sspon.003A0027551	1	21.25	9.91	2.33
S. officinarum-LF	Sspon.008A0008682	1	21.23	15.86	8.22
S. officinarum-LF	Sspon.002B0028000	1	21.15	7.78	2.26
S. officinarum-LF	Sspon.003A0017880	1	21.15	20.3	9.55	GO:0000325	ABC transporter transmembrane region
S. officinarum-LF	Sspon.005B0014641	1	21.09	14.84	5.5	GO:0005575	Alcohol dehydrogenase GroES-like domain
S. officinarum-LF	Sspon.005A0023370	1	21	12.56	8.04
S. officinarum-LF	Sspon.008A0006801	1	20.95	15.69	11.23
S. officinarum-LF	Sspon.002B0000760	1	20.78	18.46	4.24	GO:0005575	eukaryotic translation initiation factor 2
S. officinarum-LF	Sspon.004A0006720	1	20.53	24.56	4.46	GO:0001071	Helix-loop-helix DNA-binding domain
S. officinarum-LF	Sspon.004A0010110	1	20.52	26.23	4.82	GO:0003674	Phenylalanine ammonia-lyase
S. officinarum-LF	Sspon.003B0003930	1	20.44	13.07	7.36	GO:0002213	Converts stearoyl-ACP to oleoyl-ACP by introduction of a cis double bond between carbons Delta(9) and Delta(10) of the acyl chain (By similarity)
S. officinarum-LF	Sspon.003A0004281	1	20.36	14.37	2.49	GO:0005575	Protein of unknown function, DUF399
S. officinarum-LF	Sspon.001A0004902	1	20.34	10.9	6.92	GO:0005575	SacI homology domain
S. officinarum-LF	Sspon.003C0013790	1	20.13	18.44	12.17
S. officinarum-LF	Sspon.008A0021480	1	19.83	12.78	3.86
S. officinarum-LF	Sspon.002B0003280	1	19.62	10.88	3.61
S. officinarum-LF	Sspon.001C0020630	1	19.61	13.41	8
S. officinarum-LF	Sspon.006C0025272	1	19.32	16.07	11.18	GO:0000003	Auxin response factors (ARFs) are transcriptional factors that binds specifically to the DNA sequence 5'-TGTCTC-3' found in the auxin-responsive promoter elements (AuxREs)
S. officinarum-LF	Sspon.002A0007370	1	19.15	16.42	4.55	GO:0003674	Sugar (and other) transporter
S. officinarum-LF	Sspon.005A0008683	1	18.99	15.46	8.24	GO:0003674	KR domain
S. officinarum-LF	Sspon.008A0005951	1	18.94	18.67	1.98
S. officinarum-LF	Sspon.006C0005800	1	18.91	12.27	9.48	GO:0001071	No apical meristem (NAM) protein
S. officinarum-LF	Sspon.002A0011690	1	18.64	20.38	6.17	GO:0003674	Hydrolyzes glycerol-phospholipids at the terminal phosphodiesteric bond (By similarity)
S. officinarum-LF	Sspon.002B0028940	1	18.6	12.4	4.28	GO:0005575
S. officinarum-LF	Sspon.001A0036542	1	18.54	15.4	4.24
S. officinarum-LF	Sspon.007A0012630	1	18.54	7.12	1.28	GO:0006950	PP2Cc
S. officinarum-LF	Sspon.004A0019790	1	18.48	14.79	7.83	GO:0005575	Glycosyl hydrolases family 17
S. officinarum-LF	Sspon.008B0002130	1	18.42	12.17	5.32
S. officinarum-LF	Sspon.007A0013950	1	18.27	11.98	1.66
S. officinarum-LF	Sspon.005A0006432	1	18.17	10.49	7.06	GO:0000302	Pfam:C4dic_mal_tran
S. officinarum-LF	Sspon.002B0033660	1	18.05	16.7	14.22	GO:0003674	PQ loop repeat
S. officinarum-LF	Sspon.005A0015120	1	18.01	13.82	8.63
S. officinarum-LF	Sspon.005B0018381	1	17.67	20.67	8.92	GO:0001071	Auxin response factor
S. officinarum-LF	Sspon.001A0007320	1	17.64	15.86	8.59
S. officinarum-LF	Sspon.005A0010290	1	17.57	18.28	14.15	GO:0001071	RWP-RK domain
S. officinarum-LF	Sspon.001A0008800	1	17.41	18.02	9.73
S. officinarum-LF	Sspon.004A0005720	1	17.28	11.56	5.4
S. officinarum-LF	Sspon.002A0012330	1	17.25	10.02	5.5
S. officinarum-LF	Sspon.001A0005870	1	17.14	21.33	1.89
S. officinarum-LF	Sspon.001A0035040	1	17.14	14.05	12.28
S. officinarum-LF	Sspon.003C0006340	1	17.09	13.37	7.78	GO:0005575	Ubiquitin-2 like Rad60 SUMO-like
S. officinarum-LF	Sspon.003A0006811	1	16.96	11.74	8.43	GO:0005575	Eukaryotic aspartyl protease
S. officinarum-LF	Sspon.008A0008991	1	16.96	18.3	7.11
S. officinarum-LF	Sspon.002A0016780	1	16.85	13.23	10.67
S. officinarum-LF	Sspon.004A0002451	1	16.83	9.7	1.65	GO:0005575	Transmembrane amino acid transporter protein
S. officinarum-LF	Sspon.004A0013440	1	16.76	10.22	6.38	GO:0003674	Glycosyl transferases group 1
S. officinarum-LF	Sspon.004A0000030	1	16.74	16.58	6.38	GO:0000170	Fatty acid hydroxylase superfamily
S. officinarum-LF	Sspon.005A0005335	1	16.73	9.76	5.36
S. officinarum-LF	Sspon.002A0009690	1	16.51	9.24	4.64
S. officinarum-LF	Sspon.006A0014080	1	16.45	10.26	0.99
S. officinarum-LF	Sspon.005A0021181	1	16.44	17.37	8.1	GO:0000096	Catalyzes the interconversion of methylthioribose-1- phosphate (MTR-1-P) into methylthioribulose-1-phosphate (MTRu-1-P) (By similarity)
S. officinarum-LF	Sspon.003A0011610	1	16.39	18.98	3.59
S. officinarum-LF	Sspon.001B0026731	1	16.11	11.57	6.75	GO:0005575	KIP1-like protein
S. officinarum-LF	Sspon.006B0023160	1	16.06	8.53	2.84
S. officinarum-LF	Sspon.007C0001200	1	16.03	11.41	8.59	GO:0000166	GTP-binding protein involved in nucleocytoplasmic transport. Required for the import of protein into the nucleus and also for RNA export. Involved in chromatin condensation and control of cell cycle (By similarity)
S. officinarum-LF	Sspon.003B0006051	1	15.85	7.5	1.11
S. officinarum-LF	Sspon.006A0014683	1	15.84	10.21	5.52	GO:0005575	PDZ
S. officinarum-LF	Sspon.006B0007810	1	15.59	11.19	6.06
S. officinarum-LF	Sspon.002A0019670	1	15.57	8.87	3.65
S. officinarum-LF	Sspon.001B0008201	1	15.52	11.66	5.67
S. officinarum-LF	Sspon.002A0029421	1	15.43	10.91	5.95
S. officinarum-LF	Sspon.002A0030460	1	15.41	10.64	1.58
S. officinarum-LF	Sspon.008A0008470	1	15.31	10.21	7.47	GO:0000036	myristoyl-acyl carrier protein thioesterase
S. officinarum-LF	Sspon.006A0006361	1	15.17	9.79	6.05
S. officinarum-LF	Sspon.008B0001280	1	15.17	12.34	7.85	GO:0005575
S. officinarum-LF	Sspon.001A0022640	1	15.08	8.56	5.22	GO:0005575	KIP1-like protein
S. officinarum-LF	Sspon.002A0016020	1	15.06	15.5	5.36
S. officinarum-LF	Sspon.003A0018811	1	14.98	6.56	1.64
S. officinarum-LF	Sspon.004A0024020	1	14.92	8.92	3.28
S. officinarum-LF	Sspon.003B0006460	1	14.9	8.29	4.51
S. officinarum-LF	Sspon.001A0014360	1	14.71	11.29	9.05
S. officinarum-LF	Sspon.008B0009894	1	14.43	9.06	2.83	GO:0005575	ABC transporter transmembrane region
S. officinarum-LF	Sspon.008A0008450	1	14.31	6.16	2.56	GO:0005575	AUX/IAA family
S. officinarum-LF	Sspon.007A0013970	1	14.29	11.11	6.54
S. officinarum-LF	Sspon.007B0007100	1	14.29	7.57	1.02
S. officinarum-LF	Sspon.004D0002690	1	14.26	11.12	2.07
S. officinarum-LF	Sspon.004B0016171	1	14.14	8.26	4.82
S. officinarum-LF	Sspon.005A0011310	1	14.11	12.62	10.3
S. officinarum-LF	Sspon.005C0023891	1	14.04	9.49	4.44	GO:0000325	zinc induced facilitator-like 1
S. officinarum-LF	Sspon.002A0042360	1	14	15.43	5.32	GO:0005575	TrkA-N domain
S. officinarum-LF	Sspon.006A0003331	1	13.94	9.47	2.71	GO:0002218	Cleavage site for pathogenic type III effector avirulence factor Avr
S. officinarum-LF	Sspon.007B0001343	1	13.93	8.82	5.06	GO:0000003	WD domain, G-beta repeat
S. officinarum-LF	Sspon.005B0003400	1	13.85	10.09	4.87
S. officinarum-LF	Sspon.001A0039901	1	13.79	13.55	8	GO:0000325	Catalyzes the intramolecular cyclization of bicyclic chalcones into tricyclic (S)-flavanones. Responsible for the isomerization of 4,2',4',6'-tetrahydroxychalcone (also termed chalcone) into naringenin
S. officinarum-LF	Sspon.005C0001391	1	13.76	9.95	7.78
S. officinarum-LF	Sspon.005A0013691	1	13.72	11.98	5.93
S. officinarum-LF	Sspon.001A0029822	1	13.34	4.7	0.83
S. officinarum-LF	Sspon.005A0004620	1	13.34	4.45	0.71	GO:0000325	Sugar (and other) transporter
S. officinarum-LF	Sspon.001A0006530	1	13.26	9.74	6.91
S. officinarum-LF	Sspon.001B0018020	1	13.26	12.76	1.88
S. officinarum-LF	Sspon.003A0016740	1	13.26	8.78	6.31	GO:0000325	Sodium/calcium exchanger protein
S. officinarum-LF	Sspon.002A0010880	1	13.18	5.41	1.65	GO:0005575	Major Facilitator Superfamily
S. officinarum-LF	Sspon.004B0000060	1	13.17	9.63	6.66	GO:0001666	ATP-dependent RNA helicase involved in 40S ribosomal subunit biogenesis. Required for the processing and cleavage of 35S pre-rRNA at sites A0, A1, and A2, leading to mature 18S rRNA (By similarity)
S. officinarum-LF	Sspon.005B0021881	1	13.06	11.66	5.38	GO:0000188	PTPc
S. officinarum-LF	Sspon.004B0005540	1	13.05	15.81	2.9	GO:0005575	alpha/beta hydrolase fold
S. officinarum-LF	Sspon.006A0012021	1	12.97	12.14	3.91	GO:0005575	Transcription initiation factor IIF, alpha subunit (TFIIF-alpha)
S. officinarum-LF	Sspon.007A0026791	1	12.85	10.25	4.76	GO:0005575	NAD-dependent protein deacetylase which modulates the activities of several enzymes which are inactive in their acetylated form (By similarity)
S. officinarum-LF	Sspon.006A0024741	1	12.75	9.47	2.58	GO:0000003
S. officinarum-LF	Sspon.006A0002372	1	12.71	7.3	3.04	GO:0003674	ABC transporter transmembrane region
S. officinarum-LF	Sspon.001A0018324	1	12.7	11.52	3.34
S. officinarum-LF	Sspon.002A0039150	1	12.3	5.49	2.47
S. officinarum-LF	Sspon.006A0002391	1	12.23	10.55	3.18	GO:0003674	ABC transporter transmembrane region
S. officinarum-LF	Sspon.001B0007660	1	12.13	9.29	3.36
S. officinarum-LF	Sspon.007B0019880	1	12.12	10.25	4.44
S. officinarum-LF	Sspon.008B0005331	1	12.09	10.64	8.69	GO:0000139	PA domain
S. officinarum-LF	Sspon.006A0008630	1	12.04	7.8	4.29
S. officinarum-LF	Sspon.001A0021141	1	12.01	4.09	0.88	GO:0005575	LRR_TYP
S. officinarum-LF	Sspon.003A0006751	1	11.93	8.08	5.9	GO:0005575	Acyltransferase
S. officinarum-LF	Sspon.001A0010650	1	11.89	10.14	5.46	GO:0003674	Thioredoxin
S. officinarum-LF	Sspon.001A0030570	1	11.86	8.92	5.3
S. officinarum-LF	Sspon.008A0000510	1	11.8	10.68	4.55
S. officinarum-LF	Sspon.001A0018040	1	11.72	11.54	7.34	GO:0003674	calcineurin B-like protein
S. officinarum-LF	Sspon.006B0015291	1	11.67	8.05	5.17
S. officinarum-LF	Sspon.007A0007011	1	11.67	12.98	5.52	GO:0005575	ABC1 family
S. officinarum-LF	Sspon.003A0004043	1	11.64	10.57	5.28
S. officinarum-LF	Sspon.001C0031031	1	11.63	8.34	6.5	GO:0003674	Magnesium transporter
S. officinarum-LF	Sspon.003A0007940	1	11.63	11.44	5.2	GO:0005575	HSF-type DNA-binding
S. officinarum-LF	Sspon.003C0010560	1	11.59	10.63	7.29
S. officinarum-LF	Sspon.001A0006011	1	11.56	6.61	4.57
S. officinarum-LF	Sspon.007A0009270	1	11.55	7.38	4.78	GO:0005575	transporter
S. officinarum-LF	Sspon.006A0016190	1	11.5	6.88	3.45	GO:0006464	Inherit from strNOG: U-box domain-containing protein
S. officinarum-LF	Sspon.001C0008062	1	11.42	4.77	1.64	GO:0005575	SANT
S. officinarum-LF	Sspon.003B0011520	1	11.35	11.12	7.65	GO:0003674	Aspartate aminotransferase
S. officinarum-LF	Sspon.004A0012590	1	11.34	10.33	4.97	GO:0003674	3,4-dihydroxy-2-butanone-4-phosphate synthase activity
S. officinarum-LF	Sspon.002C0010600	1	11.27	9.05	4.27	GO:0001071	SBP domain
S. officinarum-LF	Sspon.001A0011240	1	11.11	10.05	1.56
S. officinarum-LF	Sspon.005A0021870	1	11.1	6.48	2.56	GO:0005575	Sucrose-6F-phosphate phosphohydrolase
S. officinarum-LF	Sspon.003A0013680	1	10.95	4.57	1.98
S. officinarum-LF	Sspon.002D0009620	1	10.85	5.22	1.63
S. officinarum-LF	Sspon.002A0040570	1	10.84	7.84	3.2	GO:0003674	PB1
S. officinarum-LF	Sspon.002A0015160	1	10.83	10.64	5.36	GO:0003674	Sodium:sulfate symporter transmembrane region
S. officinarum-LF	Sspon.004C0008900	1	10.82	6.18	1.95	GO:0000003	GTP-binding protein
S. officinarum-LF	Sspon.003A0020730	1	10.67	6.4	4.14	GO:0005575	Pyruvate kinase
S. officinarum-LF	Sspon.001A0011340	1	10.59	7.85	5.54
S. officinarum-LF	Sspon.002A0013510	1	10.52	7.08	2.56	GO:0000724
S. officinarum-LF	Sspon.007A0001520	1	10.51	7.01	4.76
S. officinarum-LF	Sspon.003A0006430	1	10.5	10.59	9.31	GO:0000139	Glycosyl transferase family 8
S. officinarum-LF	Sspon.005B0001203	1	10.49	9.82	6.67	GO:0005575	TPR
S. officinarum-LF	Sspon.007B0001772	1	10.46	6.95	5	GO:0001071	Auxin response factor
S. officinarum-LF	Sspon.004B0002290	1	10.45	9.59	4.61	GO:0000139	Xyloglucan fucosyltransferase
S. officinarum-LF	Sspon.001A0014750	1	10.43	8.98	6.72	GO:0005575	Protein of unknown function (DUF1195)
S. officinarum-LF	Sspon.003A0014144	1	10.34	6.55	3.9	GO:0005575	Yip1 domain
S. officinarum-LF	Sspon.008A0002922	1	10.34	5.47	1.66
S. officinarum-LF	Sspon.001A0029770	1	10.31	6.42	1.07
S. officinarum-LF	Sspon.001B0029870	1	10.25	4.97	2.55
S. officinarum-LF	Sspon.003A0009160	1	10.18	7.04	1.13	GO:0003674	Putative Phosphatase
S. officinarum-LF	Sspon.001A0024711	1	10.14	6.98	2.95
S. officinarum-LF	Sspon.005A0009780	1	10.13	7.46	3.31	GO:0005575	Protein of unknown function (DUF3493)
S. officinarum-LF	Sspon.002A0019180	1	10.09	6.26	1.19
S. officinarum-LF	Sspon.007C0021350	1	10.03	9.86	5.99
S. officinarum-LF	Sspon.001A0036620	1	10.02	6.8	4.31
S. officinarum-LF	Sspon.008C0002320	1	10	5.07	1.81
S. officinarum-LF	Sspon.001B0001810	1	9.98	9.95	3.93	GO:0000103	Serine acetyltransferase, N-terminal
S. officinarum-LF	Sspon.005A0022941	1	9.97	6.06	4.08	GO:0005575	ATP-NAD kinase
S. officinarum-LF	Sspon.003A0010050	1	9.92	5.85	3.84	GO:0003674	Catalyzes the ferrous insertion into protoporphyrin IX (By similarity)
S. officinarum-LF	Sspon.001C0006102	1	9.88	9.16	7.29
S. officinarum-LF	Sspon.005A0004860	1	9.87	5.1	2.78
S. officinarum-LF	Sspon.003A0000760	1	9.82	5.45	1.86
S. officinarum-LF	Sspon.002B0005020	1	9.75	9.3	8.01
S. officinarum-LF	Sspon.007A0016911	1	9.65	10	4.68	GO:0003674	2OG-Fe(II) oxygenase superfamily
S. officinarum-LF	Sspon.001B0004440	1	9.64	5.83	3.54
S. officinarum-LF	Sspon.002B0029510	1	9.58	11.07	5.07	GO:0001558	Nicotianamine aminotransferase
S. officinarum-LF	Sspon.006B0026082	1	9.55	6.63	3.49	GO:0003674	mitochondrial uncoupling protein
S. officinarum-LF	Sspon.002A0009380	1	9.49	5.98	3.82	GO:0003674	UDP-glucoronosyl and UDP-glucosyl transferase
S. officinarum-LF	Sspon.007A0020090	1	9.46	6.05	1.62
S. officinarum-LF	Sspon.007B0006762	1	9.45	3.94	0.96	GO:0006996	Tetratricopeptide repeat
S. officinarum-LF	Sspon.003A0018081	1	9.42	7.21	2.41
S. officinarum-LF	Sspon.006A0023320	1	9.38	6.62	3.24	GO:0000502	The proteasome is a multicatalytic proteinase complex which is characterized by its ability to cleave peptides with Arg, Phe, Tyr, Leu, and Glu adjacent to the leaving group at neutral or slightly basic pH. The proteasome has an ATP-dependent proteolytic activity (By similarity)
S. officinarum-LF	Sspon.002B0002711	1	9.32	6.22	4.95	GO:0003002	STYKc
S. officinarum-LF	Sspon.003A0015481	1	9.31	8.86	3.46
S. officinarum-LF	Sspon.003C0020320	1	9.25	6.58	2.03	GO:0002376	carbonic anhydrase
S. officinarum-LF	Sspon.004A0019760	1	9.22	9.19	4.17
S. officinarum-LF	Sspon.007C0019490	1	9.17	5.97	4.1
S. officinarum-LF	Sspon.001B0005540	1	9.14	4.69	2.68
S. officinarum-LF	Sspon.005A0013040	1	9.06	7.68	2.99	GO:0003674	UDP-glucoronosyl and UDP-glucosyl transferase
S. officinarum-LF	Sspon.003A0027550	1	9.05	8.43	1.16	GO:0003674	boron transporter
S. officinarum-LF	Sspon.003A0004280	1	9.03	5.54	2.79
S. officinarum-LF	Sspon.008A0005091	1	9.03	6.32	4.08	GO:0003674	phosphoglycerate kinase
S. officinarum-LF	Sspon.006B0011340	1	9.01	7.84	5.28	GO:0005575	RAB
S. officinarum-LF	Sspon.005A0016622	1	8.96	6.48	3.85	GO:0003674	KR domain
S. officinarum-LF	Sspon.007A0008690	1	8.88	5.01	2.96	GO:0000166	Aldo/keto reductase family
S. officinarum-LF	Sspon.008C0010200	1	8.85	8.79	2.17	GO:0000041	Plant PDR ABC transporter associated
S. officinarum-LF	Sspon.001A0039010	1	8.83	6.07	4.02	GO:0005575	pheophorbide a oxygenase
S. officinarum-LF	Sspon.007C0025570	1	8.83	5.3	1.97
S. officinarum-LF	Sspon.004B0020010	1	8.82	9.47	1.19	GO:0001071	Basic region leucine zipper
S. officinarum-LF	Sspon.006A0000340	1	8.72	7.56	3.99
S. officinarum-LF	Sspon.007A0016353	1	8.72	6.07	4.99	GO:0003674	Zinc finger, C3HC4 type (RING finger)
S. officinarum-LF	Sspon.006A0018780	1	8.66	3.93	1.67	GO:0000325	Ion channel
S. officinarum-LF	Sspon.003A0003101	1	8.65	3.86	1.51
S. officinarum-LF	Sspon.005A0008170	1	8.65	5.03	3.49	GO:0005575	electron donor, via FMN and iron-sulfur (Fe-S) centers, to quinones in the respiratory and or the photosynthetic chain. The immediate electron acceptor for the enzyme in this species is believed to be plastoquinone. Couples the redox reaction to proton translocation, and thus conserves the redox energy in a proton gradient (By similarity)
S. officinarum-LF	Sspon.004B0000730	1	8.62	8.77	4.92	GO:0003674	ABC transporter
S. officinarum-LF	Sspon.007A0005960	1	8.62	3.55	1.39	GO:0003674	Sulfite reductase
S. officinarum-LF	Sspon.006A0005680	1	8.59	6.17	4.53	GO:0003674	Inosine-uridine preferring nucleoside hydrolase
S. officinarum-LF	Sspon.008A0017910	1	8.57	5.2	3.21
S. officinarum-LF	Sspon.006A0007433	1	8.49	5.47	2.69	GO:0003674	NmrA-like family
S. officinarum-LF	Sspon.006A0003540	1	8.48	6.09	3.8
S. officinarum-LF	Sspon.007C0001320	1	8.46	6.44	3.39	GO:0000003	WD domain, G-beta repeat
S. officinarum-LF	Sspon.002B0003670	1	8.4	8.67	6.74	GO:0000003	3-oxoacyl- acyl-carrier-protein synthase
S. officinarum-LF	Sspon.003A0018120	1	8.39	4.45	1.19
S. officinarum-LF	Sspon.008B0000050	1	8.36	4.85	2.63	GO:0005575
S. officinarum-LF	Sspon.001A0003230	1	8.3	5.92	4.31
S. officinarum-LF	Sspon.007A0014991	1	8.26	4.13	1.43	GO:0003674	malic enzyme
S. officinarum-LF	Sspon.008A0011991	1	8.26	9.26	3.2
S. officinarum-LF	Sspon.004B0010450	1	8.23	7.25	4.37
S. officinarum-LF	Sspon.003A0009870	1	8.22	7.19	1.41	GO:0003674	Polyprenyl synthetase
S. officinarum-LF	Sspon.001B0020840	1	8.18	5.18	3.88
S. officinarum-LF	Sspon.001A0004890	1	8.14	3.55	0.77
S. officinarum-LF	Sspon.002B0016310	1	8.14	9.31	2.81	GO:0005575	TIFY
S. officinarum-LF	Sspon.002C0029830	1	8.12	5.09	2.52	GO:0003674	calcium-dependent protein kinase
S. officinarum-LF	Sspon.003A0001710	1	8.11	3.05	0.43
S. officinarum-LF	Sspon.002B0007450	1	8.09	5.12	2.9	GO:0003674	Bifunctional serine threonine kinase and phosphorylase involved in the dark light-mediated regulation of PPDK by catalyzing its phosphorylation dephosphorylation. Dark light- induced changes in stromal concentrations of the competing ADP and Pi substrates govern the direction of the reaction. In the dark, phosphorylates the catalytic intermediate of PPDK (PPDK-HisP), inactivating it. Light exposu…
S. officinarum-LF	Sspon.008A0005620	1	8.07	7.3	3.94
S. officinarum-LF	Sspon.003A0005170	1	8.03	5.63	3.87	GO:0005575	Triose-phosphate Transporter family
S. officinarum-LF	Sspon.001A0030010	1	8.01	7.2	5.5	GO:0001071	homeobox-leucine zipper protein
S. officinarum-LF	Sspon.004A0009170	1	7.96	8.28	6.15
S. officinarum-LF	Sspon.003A0013630	1	7.95	4.19	2.49
S. officinarum-LF	Sspon.003A0001900	1	7.94	7.95	4.82
S. officinarum-LF	Sspon.004B0017760	1	7.92	8.41	4.02
S. officinarum-LF	Sspon.002A0010930	1	7.88	2.89	0.81
S. officinarum-LF	Sspon.004A0012690	1	7.85	7.91	2.45
S. officinarum-LF	Sspon.003B0024711	1	7.82	7.35	5.51	GO:0003674	Citrate synthase
S. officinarum-LF	Sspon.001C0028930	1	7.78	4.45	2.57
S. officinarum-LF	Sspon.002A0002330	1	7.78	8.13	4.59	GO:0005575	Inherit from strNOG: polyadenylate-binding protein-interacting protein
S. officinarum-LF	Sspon.007A0016931	1	7.77	6.59	3.52	GO:0003674	2OG-Fe(II) oxygenase superfamily
S. officinarum-LF	Sspon.007A0005270	1	7.76	3.63	1.67	GO:0003674	STYKc
S. officinarum-LF	Sspon.001D0030960	1	7.71	6.33	0
S. officinarum-LF	Sspon.006A0016910	1	7.7	8.19	3.76
S. officinarum-LF	Sspon.001D0030030	1	7.68	5.35	0.71
S. officinarum-LF	Sspon.003A0006800	1	7.63	4.81	3.05
S. officinarum-LF	Sspon.002A0016160	1	7.6	9.09	2.89	GO:0003674	serine threonine-protein kinase
S. officinarum-LF	Sspon.004B0006790	1	7.6	6.72	4.22	GO:0005575
S. officinarum-LF	Sspon.006B0007401	1	7.58	5.57	3.59	GO:0003674	Malate dehydrogenase
S. officinarum-LF	Sspon.008A0017310	1	7.57	5.52	4.16	GO:0005575	ENTH
S. officinarum-LF	Sspon.002A0006660	1	7.55	4.42	3.01
S. officinarum-LF	Sspon.002A0026201	1	7.52	3.95	2.49	GO:0003674	Peptidase inhibitor I9
S. officinarum-LF	Sspon.007B0009771	1	7.48	7.29	2.9	GO:0003674	Dehydrogenase E1 component
S. officinarum-LF	Sspon.001B0002422	1	7.46	5.18	1.64
S. officinarum-LF	Sspon.001C0019360	1	7.45	3.86	0.45
S. officinarum-LF	Sspon.006A0007180	1	7.45	5.96	3.02	GO:0000285	Phosphatidylinositol-4-phosphate 5-Kinase
S. officinarum-LF	Sspon.001A0016602	1	7.43	5.72	3.67	GO:0005575	phosphatase
S. officinarum-LF	Sspon.003A0012910	1	7.43	3.45	1.04	GO:0003674	UDP-glucoronosyl and UDP-glucosyl transferase
S. officinarum-LF	Sspon.005D0005050	1	7.42	7.3	4.51
S. officinarum-LF	Sspon.005B0014560	1	7.41	4.18	2.07	GO:0000322	Mate efflux family protein
S. officinarum-LF	Sspon.001A0013821	1	7.4	6.86	2.68	GO:0005575	Serine carboxypeptidase
S. officinarum-LF	Sspon.003A0028140	1	7.38	7.78	2.59
S. officinarum-LF	Sspon.002B0006580	1	7.23	4.49	2.75
S. officinarum-LF	Sspon.006A0017313	1	7.23	5.67	2.72
S. officinarum-LF	Sspon.003A0017180	1	7.16	8.4	3.47
S. officinarum-LF	Sspon.004B0000110	1	7.14	3.7	1.53	GO:0005575	Protein of unknown function (DUF3067)
S. officinarum-LF	Sspon.001A0000320	1	7.08	4.68	3.53	GO:0005575	signal recognition particle receptor
S. officinarum-LF	Sspon.007A0001790	1	7.06	5.53	0.81
S. officinarum-LF	Sspon.004A0004450	1	7.02	3.55	1.39	GO:0003674	transporter activity
S. officinarum-LF	Sspon.005B0000432	1	6.98	7.71	3.95	GO:0003674	biosynthesis protein
S. officinarum-LF	Sspon.007A0002600	1	6.97	4.41	2.85	GO:0001071	Auxin response factor
S. officinarum-LF	Sspon.005A0001180	1	6.86	4.56	1.52
S. officinarum-LF	Sspon.003B0016700	1	6.84	3.14	1.51
S. officinarum-LF	Sspon.005A0006741	1	6.83	4.64	2.52
S. officinarum-LF	Sspon.006B0006470	1	6.82	7.91	2.99	GO:0005575	Pyridoxal-dependent decarboxylase conserved domain
S. officinarum-LF	Sspon.007B0018930	1	6.82	6.31	5.07	GO:0000041	Cation efflux family
S. officinarum-LF	Sspon.004A0018862	1	6.81	5.72	4.27
S. officinarum-LF	Sspon.004D0000820	1	6.81	3.86	2.54	GO:0005575
S. officinarum-LF	Sspon.002A0001480	1	6.78	6.61	3.29
S. officinarum-LF	Sspon.005A0018651	1	6.73	2.91	1.2
S. officinarum-LF	Sspon.004C0010290	1	6.71	8.19	1.65	GO:0003674	Phenylalanine ammonia-lyase
S. officinarum-LF	Sspon.004B0001110	1	6.7	4.46	1.01
S. officinarum-LF	Sspon.003C0016250	1	6.69	5.98	5.27
S. officinarum-LF	Sspon.004B0018040	1	6.66	3.98	2.32	GO:0003674	Ubox
S. officinarum-LF	Sspon.005B0019790	1	6.59	3.5	1.54
S. officinarum-LF	Sspon.001A0011400	1	6.57	5.42	3.4
S. officinarum-LF	Sspon.007A0014760	1	6.57	4.79	2.6	GO:0005575	Late embryogenesis abundant protein
S. officinarum-LF	Sspon.008A0006480	1	6.56	3.22	1.77
S. officinarum-LF	Sspon.003A0027260	1	6.55	5.64	1.23	GO:0003674	Raffinose synthase or seed imbibition protein Sip1
S. officinarum-LF	Sspon.004A0016310	1	6.52	5.27	2.36	GO:0005575	Sugar (and other) transporter
S. officinarum-LF	Sspon.007A0022201	1	6.48	6.47	3.26
S. officinarum-LF	Sspon.001A0042771	1	6.43	5.22	4.5	GO:0003674	High-conductance voltage-dependent solute channel with a slight selectivity for cations transporting triosephosphates, dicarboxylic acids, ATP, inorganic phosphate (Pi), sugars, and positively or negatively charged amino acids (By similarity)
S. officinarum-LF	Sspon.007B0005450	1	6.38	3.13	0.78	GO:0007623
S. officinarum-LF	Sspon.007A0004060	1	6.36	3.53	2.25
S. officinarum-LF	Sspon.001D0010451	1	6.34	6.88	2.14	GO:0005575	ABC transporter family protein
S. officinarum-LF	Sspon.002A0014200	1	6.31	5.16	2.31
S. officinarum-LF	Sspon.004A0014890	1	6.27	3.71	1.49	GO:0005575	Catalyzes the final step of sucrose synthesis
S. officinarum-LF	Sspon.003A0008050	1	6.24	2.65	1.04
S. officinarum-LF	Sspon.007B0015640	1	6.21	2.94	1.6
S. officinarum-LF	Sspon.001A0030482	1	6.2	4.54	2.81	GO:0005575	X8 domain
S. officinarum-LF	Sspon.006B0018722	1	6.17	4.71	2.57	GO:0001071	WRKY transcription factor
S. officinarum-LF	Sspon.003C0012810	1	6.15	4.76	2.79
S. officinarum-LF	Sspon.004B0002470	1	6.15	6.34	3.64
S. officinarum-LF	Sspon.001C0030520	1	6.1	4.83	2.91	GO:0000041	ZIP Zinc transporter
S. officinarum-LF	Sspon.006A0026290	1	6.09	3.68	2.29	GO:0005575	SnRNP core Sm protein Sm-X5-like protein
S. officinarum-LF	Sspon.003A0007350	1	6.06	4.05	2.33	GO:0003674	AMP-binding enzyme
S. officinarum-LF	Sspon.008A0019010	1	6.01	4.16	3.18	GO:0005575	Binds to actin and affects the structure of the cytoskeleton. At high concentrations, profilin prevents the polymerization of actin, whereas it enhances it at low concentrations (By similarity)
S. officinarum-LF	Sspon.003A0005781	1	5.98	4.95	2.25	GO:0005575	Protein of unknown function (DUF3675)
S. officinarum-LF	Sspon.003A0013780	1	5.95	4.7	4.11
S. officinarum-LF	Sspon.006A0016450	1	5.95	5.07	2.86	GO:0000162	tryptophan synthase, beta chain
S. officinarum-LF	Sspon.003A0021400	1	5.91	4.26	2.75
S. officinarum-LF	Sspon.006B0011830	1	5.9	3.5	1.33
S. officinarum-LF	Sspon.006A0001010	1	5.89	4.23	1.14
S. officinarum-LF	Sspon.002A0002100	1	5.88	2.69	0.75	GO:0005575	Mitochondrial carrier protein
S. officinarum-LF	Sspon.008A0015000	1	5.88	2.37	0.9
S. officinarum-LF	Sspon.001A0027580	1	5.86	5.57	1.48
S. officinarum-LF	Sspon.003A0011380	1	5.86	1.9	0
S. officinarum-LF	Sspon.007A0002430	1	5.86	6.39	3.57
S. officinarum-LF	Sspon.005A0000871	1	5.82	6.14	3.64	GO:0003674	Involved in ascorbic acid biosynthesis and in the synthesis of the GDP-mannose and dolichol-phosphate-mannose required for a number of critical mannosyl transfer reactions (By similarity)
S. officinarum-LF	Sspon.001A0010641	1	5.79	4.32	1.99
S. officinarum-LF	Sspon.001A0026810	1	5.79	6.7	1.31
S. officinarum-LF	Sspon.001C0008092	1	5.77	2.71	0.87	GO:0005575	SANT
S. officinarum-LF	Sspon.006A0019860	1	5.77	1.67	0
S. officinarum-LF	Sspon.006D0002312	1	5.74	3.88	1.73	GO:0005575	SRF-type transcription factor (DNA-binding and dimerisation domain)
S. officinarum-LF	Sspon.001A0020790	1	5.72	2.92	1.36
S. officinarum-LF	Sspon.006D0002060	1	5.72	4.22	2.64
S. officinarum-LF	Sspon.003A0028681	1	5.7	5.57	1.25
S. officinarum-LF	Sspon.006A0008100	1	5.69	4.48	2.81
S. officinarum-LF	Sspon.007A0002691	1	5.67	5.89	0.92
S. officinarum-LF	Sspon.002A0024970	1	5.65	2.1	0.55
S. officinarum-LF	Sspon.003A0029310	1	5.64	4.22	3
S. officinarum-LF	Sspon.007A0003252	1	5.64	5.17	2.69	GO:0002376	MAC/Perforin domain
S. officinarum-LF	Sspon.007A0018820	1	5.64	4.49	0.8
S. officinarum-LF	Sspon.001B0015270	1	5.63	4.78	3.73
S. officinarum-LF	Sspon.003A0019810	1	5.61	3.23	1.48	GO:0005575	CBL-interacting protein kinase
S. officinarum-LF	Sspon.003A0028362	1	5.6	5.21	0.75	GO:0003674	malic enzyme
S. officinarum-LF	Sspon.001D0045500	1	5.59	4.91	4.18
S. officinarum-LF	Sspon.001A0007460	1	5.58	5.04	3.1	GO:0003674	3-ketoacyl-CoA synthase
S. officinarum-LF	Sspon.005A0012832	1	5.56	4.24	1.4	GO:0005575	Endoplasmic reticulum vesicle transporter
S. officinarum-LF	Sspon.004A0022310	1	5.5	3.73	2.91
S. officinarum-LF	Sspon.001A0034951	1	5.48	3.29	1.72	GO:0006066	pfkB family carbohydrate kinase
S. officinarum-LF	Sspon.002A0018540	1	5.47	4	1.7
S. officinarum-LF	Sspon.002B0000740	1	5.47	3.85	1.03	GO:0000902	calcium-binding protein
S. officinarum-LF	Sspon.003A0028820	1	5.38	4.09	1.97
S. officinarum-LF	Sspon.003A0015181	1	5.28	4.32	0.39	GO:0005575	Possible lysine decarboxylase
S. officinarum-LF	Sspon.001A0001630	1	5.25	2.62	1.07
S. officinarum-LF	Sspon.001A0030460	1	5.18	4.25	2.51	GO:0000096	Cobalamin-independent synthase, Catalytic domain
S. officinarum-LF	Sspon.002B0031010	1	5.18	1.76	0.15
S. officinarum-LF	Sspon.003B0001841	1	5.16	4.62	2.03	GO:0005575	Hexokinase
S. officinarum-LF	Sspon.008A0017801	1	5.12	3.93	2.68	GO:0000139	Alpha_adaptinC2
S. officinarum-LF	Sspon.001A0013541	1	5.09	3.65	2.8	GO:0005575	JmjC domain, hydroxylase
S. officinarum-LF	Sspon.004B0003250	1	5.07	2.94	1.91	GO:0005575	Matrixin
S. officinarum-LF	Sspon.007A0028330	1	5.07	2.26	0.73	GO:0003674	NADP-dependent
S. officinarum-LF	Sspon.005A0010320	1	5.06	3.58	1.88	GO:0003674	Protein tyrosine kinase
S. officinarum-LF	Sspon.006A0024991	1	5.06	3.29	1.5
S. officinarum-LF	Sspon.001B0018650	1	5.05	4.56	2.73	GO:0005575	phosphatase
S. officinarum-LF	Sspon.002C0014653	1	5.05	4.99	3.03	GO:0003674	Ferredoxin-dependent glutamate synthase
S. officinarum-LF	Sspon.005A0013701	1	5.03	5.06	1.97	GO:0001071	Auxin response factor
S. officinarum-LF	Sspon.008A0021051	1	5	4.2	1.45	GO:0003674	Aminotransferase class I and II
S. officinarum-LF	Sspon.001A0024261	1	4.94	3.67	1.07
S. officinarum-LF	Sspon.003A0017190	1	4.93	2.87	1.14	GO:0000325	ABC transporter transmembrane region
S. officinarum-LF	Sspon.004A0012052	1	4.87	4.89	4.77
S. officinarum-LF	Sspon.001B0022210	1	4.81	5.61	2.44
S. officinarum-LF	Sspon.004A0001431	1	4.8	3.94	3.26	GO:0001071	lysine (K)-specific demethylase
S. officinarum-LF	Sspon.001A0031433	1	4.77	4.43	2.25
S. officinarum-LF	Sspon.002D0011420	1	4.76	5.31	2.21	GO:0005575	Inherit from NOG: proton pump interactor
S. officinarum-LF	Sspon.006A0003050	1	4.76	3.16	1.78
S. officinarum-LF	Sspon.001A0014251	1	4.73	2.15	0.58
S. officinarum-LF	Sspon.001B0045290	1	4.73	3.78	3.32
S. officinarum-LF	Sspon.007A0005730	1	4.72	3.17	1.93
S. officinarum-LF	Sspon.002A0021760	1	4.71	4.55	0.47	GO:0005575	Pfam:DUF699
S. officinarum-LF	Sspon.001A0041381	1	4.7	1.94	0.66	GO:0003674	Thiopurine S-methyltransferase (TPMT)
S. officinarum-LF	Sspon.006A0016600	1	4.7	3.43	2.13	GO:0000139	Galactoside-binding lectin
S. officinarum-LF	Sspon.006A0024820	1	4.69	3.12	0.47	GO:0000041	Sodium/calcium exchanger protein
S. officinarum-LF	Sspon.005A0019660	1	4.64	2.72	1.63
S. officinarum-LF	Sspon.008A0021360	1	4.64	2.76	0.95	GO:0005575	SPX domain-containing membrane protein
S. officinarum-LF	Sspon.008A0017970	1	4.61	3.38	2	GO:0003674	O-methyltransferase
S. officinarum-LF	Sspon.008B0006780	1	4.61	3.41	2.59	GO:0003674	Haemolysin-III related
S. officinarum-LF	Sspon.003A0004570	1	4.6	5.67	1.65
S. officinarum-LF	Sspon.005A0026170	1	4.6	2.79	0.89	GO:0000325	Sugar (and other) transporter
S. officinarum-LF	Sspon.007A0001661	1	4.58	4.26	1.89
S. officinarum-LF	Sspon.008C0008782	1	4.55	3.75	1.52	GO:0005575	RAN
S. officinarum-LF	Sspon.002B0036670	1	4.54	2.29	0.96
S. officinarum-LF	Sspon.003C0034931	1	4.54	2.41	0.89	GO:0000325	ABC transporter transmembrane region
S. officinarum-LF	Sspon.003A0003200	1	4.52	2.99	0.74
S. officinarum-LF	Sspon.001B0008630	1	4.48	4.52	2.52
S. officinarum-LF	Sspon.005A0004660	1	4.48	2.42	1.58
S. officinarum-LF	Sspon.003B0011461	1	4.47	3.01	2.07	GO:0003674	AMP-binding enzyme
S. officinarum-LF	Sspon.004A0014180	1	4.47	2.84	1.88
S. officinarum-LF	Sspon.002A0017590	1	4.46	5	2.18	GO:0001071	HALZ
S. officinarum-LF	Sspon.004A0021512	1	4.46	4.68	1.6
S. officinarum-LF	Sspon.001A0014000	1	4.44	3.94	3.51
S. officinarum-LF	Sspon.001A0016600	1	4.44	3.65	0.87
S. officinarum-LF	Sspon.006C0009300	1	4.43	4.1	3.49	GO:0003674	Trehalose-phosphatase
S. officinarum-LF	Sspon.006A0008970	1	4.41	2.09	1.16	GO:0003674	STAS domain
S. officinarum-LF	Sspon.006B0006110	1	4.41	3.19	2.31
S. officinarum-LF	Sspon.002A0009201	1	4.39	2.32	1.43	GO:0005575	X8 domain
S. officinarum-LF	Sspon.003A0018771	1	4.39	3.01	0.84	GO:0003674	Inherit from strNOG: chaperone activity of bc1 complex-like
S. officinarum-LF	Sspon.004A0003150	1	4.39	3.29	1.79	GO:0003674	1-aminocyclopropane-1-carboxylate oxidase
S. officinarum-LF	Sspon.007A0003812	1	4.37	3.43	2.5	GO:0005575	Anaphase-promoting complex, subunit 10 (APC10)
S. officinarum-LF	Sspon.002B0040160	1	4.35	1.88	0.67	GO:0000003	ATPase family associated with various cellular activities (AAA)
S. officinarum-LF	Sspon.004B0004150	1	4.32	3.25	1.14	GO:0005575	GPI-anchored protein
S. officinarum-LF	Sspon.003B0034480	1	4.3	2.62	1.49
S. officinarum-LF	Sspon.005A0016542	1	4.29	4.05	3.12	GO:0001071	No apical meristem (NAM) protein
S. officinarum-LF	Sspon.007A0024680	1	4.29	2.33	1.05
S. officinarum-LF	Sspon.003A0030890	1	4.26	4.31	3.93
S. officinarum-LF	Sspon.005A0005560	1	4.26	2.59	0.75
S. officinarum-LF	Sspon.007A0028360	1	4.24	3.29	2.39
S. officinarum-LF	Sspon.001A0003252	1	4.23	3.06	1.88	GO:0007275	LA
S. officinarum-LF	Sspon.002A0031450	1	4.22	2.02	0.73
S. officinarum-LF	Sspon.003A0004432	1	4.2	2.89	2.21
S. officinarum-LF	Sspon.008A0012490	1	4.19	1.69	0.38
S. officinarum-LF	Sspon.003A0000980	1	4.18	3.84	0.65
S. officinarum-LF	Sspon.006A0025640	1	4.17	5.17	1.13	GO:0003674	ATP-grasp domain
S. officinarum-LF	Sspon.007A0024180	1	4.17	4.3	1.58	GO:0003674	cytochrome P450, family 51 (sterol 14-demethylase)
S. officinarum-LF	Sspon.005A0019912	1	4.15	3.82	1.02
S. officinarum-LF	Sspon.001A0029291	1	4.13	3.85	0.31	GO:0005575	transcription, DNA-dependent
S. officinarum-LF	Sspon.006A0006780	1	4.13	2.67	2.05	GO:0005575	Pfam:DUF231
S. officinarum-LF	Sspon.003B0020760	1	4.1	3.4	2.56	GO:0003674	PP2Cc
S. officinarum-LF	Sspon.002A0013860	1	4.08	3.85	2.45
S. officinarum-LF	Sspon.001A0007741	1	4.05	4.18	3.06
S. officinarum-LF	Sspon.003A0014590	1	4.03	1.99	1.1	GO:0005575	ATPase family associated with various cellular activities (AAA)
S. officinarum-LF	Sspon.004A0027340	1	3.98	4.76	0.08	GO:0000151	WD domain, G-beta repeat
S. officinarum-LF	Sspon.007B0026931	1	3.93	3.36	2.13
S. officinarum-LF	Sspon.008B0017530	1	3.92	3.4	1.3	GO:0005575	Nodulin-like
S. officinarum-LF	Sspon.003A0021740	1	3.9	3.17	1.97	GO:0000325	SynN
S. officinarum-LF	Sspon.003A0026370	1	3.89	4.66	1.69
S. officinarum-LF	Sspon.001A0032070	1	3.88	4.09	1.43
S. officinarum-LF	Sspon.002A0009640	1	3.88	2.24	0.63	GO:0007275	RING
S. officinarum-LF	Sspon.003B0001712	1	3.85	2.83	0.72	GO:0000002	recA bacterial DNA recombination protein
S. officinarum-LF	Sspon.007A0009271	1	3.84	4.52	1.97	GO:0005575	Fructose-1-6-bisphosphatase
S. officinarum-LF	Sspon.007A0017040	1	3.84	2.9	1.38
S. officinarum-LF	Sspon.002A0037990	1	3.82	2.28	1.64
S. officinarum-LF	Sspon.005D0021550	1	3.78	3.55	1.36	GO:0003674	Amidase
S. officinarum-LF	Sspon.001B0009090	1	3.76	3.64	1.86	GO:0005575	Hydroxyproline-rich glycoprotein family protein
S. officinarum-LF	Sspon.006A0024390	1	3.74	2.77	1.68
S. officinarum-LF	Sspon.008B0003450	1	3.71	2.24	1.12	GO:0000003	Auxin response factor
S. officinarum-LF	Sspon.001A0004200	1	3.68	2.55	1.28
S. officinarum-LF	Sspon.007A0016290	1	3.67	3.24	2.9
S. officinarum-LF	Sspon.003A0015741	1	3.65	4.42	1.41
S. officinarum-LF	Sspon.006D0025080	1	3.65	1.57	0.43
S. officinarum-LF	Sspon.002A0009551	1	3.64	3.34	1.99	GO:0000166	malic enzyme
S. officinarum-LF	Sspon.007A0026490	1	3.64	2.48	0.75
S. officinarum-LF	Sspon.001C0008911	1	3.62	2.99	1.53
S. officinarum-LF	Sspon.001A0027723	1	3.6	2.59	2.16	GO:0005575	K+ potassium transporter
S. officinarum-LF	Sspon.006B0017090	1	3.6	2.61	1.28
S. officinarum-LF	Sspon.002A0038220	1	3.58	3.57	1.77	GO:0003674	Ferroportin1 (FPN1)
S. officinarum-LF	Sspon.005A0005922	1	3.58	2.97	2.42
S. officinarum-LF	Sspon.001B0041790	1	3.56	1.52	0.28
S. officinarum-LF	Sspon.002A0012070	1	3.55	3.17	0.56	GO:0005575	STYKc
S. officinarum-LF	Sspon.002B0004950	1	3.55	2.79	2.32
S. officinarum-LF	Sspon.001B0025101	1	3.54	2.37	1.19	GO:0005575	Calcineurin-like phosphoesterase
S. officinarum-LF	Sspon.003A0024560	1	3.54	1.4	0.51	GO:0001071	Calmodulin binding protein-like
S. officinarum-LF	Sspon.001A0017554	1	3.53	1.3	0.2
S. officinarum-LF	Sspon.004D0028030	1	3.53	2.6	1.52
S. officinarum-LF	Sspon.008B0004010	1	3.53	2.95	1.62
S. officinarum-LF	Sspon.001A0029581	1	3.52	3.01	2.4	GO:0003674	RING
S. officinarum-LF	Sspon.001D0041370	1	3.52	2.64	1.06	GO:0005575	acidPPc
S. officinarum-LF	Sspon.003B0009971	1	3.52	2.64	1.65	GO:0003674	2OG-Fe(II) oxygenase superfamily
S. officinarum-LF	Sspon.003B0031080	1	3.5	2.25	1.38	GO:0001071	element-binding protein
S. officinarum-LF	Sspon.004D0025160	1	3.5	2.34	1.86
S. officinarum-LF	Sspon.006A0007290	1	3.5	2.44	1.54
S. officinarum-LF	Sspon.002A0019430	1	3.48	1.97	0.82	GO:0005575	Sugar (and other) transporter
S. officinarum-LF	Sspon.003A0017230	1	3.47	3.04	2.85
S. officinarum-LF	Sspon.003D0024610	1	3.46	2.03	0.91
S. officinarum-LF	Sspon.005A0008750	1	3.46	1.95	1.19
S. officinarum-LF	Sspon.008A0020290	1	3.46	3.35	0.5
S. officinarum-LF	Sspon.004B0001900	1	3.43	2.78	1.82	GO:0000822	LRR
S. officinarum-LF	Sspon.001B0013650	1	3.38	4.16	0.6
S. officinarum-LF	Sspon.002D0005590	1	3.38	2.42	1.34	GO:0003674	Bifunctional serine threonine kinase and phosphorylase involved in the dark light-mediated regulation of PPDK by catalyzing its phosphorylation dephosphorylation. Dark light- induced changes in stromal concentrations of the competing ADP and Pi substrates govern the direction of the reaction. In the dark, phosphorylates the catalytic intermediate of PPDK (PPDK-HisP), inactivating it. Light exposu…
S. officinarum-LF	Sspon.007C0009090	1	3.34	2.59	1.43	GO:0005575	Domain of unknown function DUF21
S. officinarum-LF	Sspon.001A0016250	1	3.33	2.32	1.46	GO:0000003	Mitogen-activated protein kinase
S. officinarum-LF	Sspon.004A0015100	1	3.33	4.07	0.64
S. officinarum-LF	Sspon.005B0024850	1	3.33	2.61	1.98
S. officinarum-LF	Sspon.006A0016412	1	3.33	2.71	0.78
S. officinarum-LF	Sspon.001A0031500	1	3.32	1.9	1.22	GO:0003674	Lipopolysaccharide kinase (Kdo/WaaP) family
S. officinarum-LF	Sspon.001A0041601	1	3.31	3.22	1.38	GO:0005575	Inherit from lilNOG: Tetratricopeptide repeat protein
S. officinarum-LF	Sspon.003B0013523	1	3.3	2.21	0.15	GO:0003674	SAM dependent carboxyl methyltransferase
S. officinarum-LF	Sspon.003B0012560	1	3.29	2.47	1.61	GO:0005575	Mpv17 / PMP22 family
S. officinarum-LF	Sspon.005A0005870	1	3.29	3.61	1.84	GO:0003674	Lipopolysaccharide kinase (Kdo/WaaP) family
S. officinarum-LF	Sspon.005B0001843	1	3.29	2.89	2.41
S. officinarum-LF	Sspon.007A0011300	1	3.29	2.38	0.15
S. officinarum-LF	Sspon.005A0007300	1	3.28	1.24	0.23
S. officinarum-LF	Sspon.006A0015681	1	3.27	2.33	0.75
S. officinarum-LF	Sspon.001A0019580	1	3.25	1.89	1.11
S. officinarum-LF	Sspon.008A0008401	1	3.24	1.39	0.65
S. officinarum-LF	Sspon.002C0021360	1	3.23	1.87	0.51	GO:0005575	60S ribosomal protein
S. officinarum-LF	Sspon.003A0007351	1	3.22	3.17	1.71	GO:0003674	Domain of unknown function (DUF3336)
S. officinarum-LF	Sspon.007A0002090	1	3.22	2.38	1.54	GO:0000003	WD domain, G-beta repeat
S. officinarum-LF	Sspon.002B0004820	1	3.21	2.15	1.49	GO:0005575	Interferon-related developmental regulator (IFRD)
S. officinarum-LF	Sspon.003A0013720	1	3.21	2.18	1.72
S. officinarum-LF	Sspon.006A0022380	1	3.21	2.1	1.21
S. officinarum-LF	Sspon.001A0017630	1	3.2	3.62	0.71
S. officinarum-LF	Sspon.002A0036321	1	3.2	2.5	1.09
S. officinarum-LF	Sspon.001A0002760	1	3.19	2.32	1.36
S. officinarum-LF	Sspon.007A0001910	1	3.19	2.85	1.41
S. officinarum-LF	Sspon.003B0029710	1	3.17	3.17	2.18
S. officinarum-LF	Sspon.002A0017781	1	3.16	2.81	1.96	GO:0003674
S. officinarum-LF	Sspon.004A0014080	1	3.16	3.5	1.75	GO:0003674	C-terminal, D2-small domain, of ClpB protein
S. officinarum-LF	Sspon.008A0013430	1	3.16	1.96	1.1
S. officinarum-LF	Sspon.001A0007530	1	3.15	2.29	1
S. officinarum-LF	Sspon.001A0019690	1	3.15	1.67	1.04
S. officinarum-LF	Sspon.002C0035830	1	3.14	3.27	0.82
S. officinarum-LF	Sspon.003A0007210	1	3.14	2.47	1.53	GO:0005575	Hemimethylated DNA-binding protein YccV like
S. officinarum-LF	Sspon.008A0020341	1	3.14	3.72	1.06
S. officinarum-LF	Sspon.002A0030540	1	3.13	3.71	1.38	GO:0003674	Leucine Rich Repeat
S. officinarum-LF	Sspon.003A0015530	1	3.13	1.91	1.29	GO:0003674	phosphatase 2C
S. officinarum-LF	Sspon.004A0023090	1	3.13	3.04	2.18
S. officinarum-LF	Sspon.003C0020131	1	3.11	2.03	1.47
S. officinarum-LF	Sspon.001A0038691	1	3.1	3.38	0.98
S. officinarum-LF	Sspon.001B0007650	1	3.09	1.44	0.59	GO:0003674	Sugar (and other) transporter
S. officinarum-LF	Sspon.005C0017960	1	3.08	1.63	0.93	GO:0005575	alcohol dehydrogenase
S. officinarum-LF	Sspon.007A0016910	1	3.08	2.5	0.88	GO:0003674	2OG-Fe(II) oxygenase superfamily
S. officinarum-LF	Sspon.008B0022350	1	3.06	1.5	0.74	GO:0005575	Holliday junction DNA helicase ruvB N-terminus
S. officinarum-LF	Sspon.004B0008600	1	3.01	1.94	0.91
S. officinarum-LF	Sspon.007A0009971	1	2.99	2.79	1.28
S. officinarum-LF	Sspon.001A0000080	1	2.97	3.35	1.88	GO:0005575	Man1-Src1p-C-terminal domain
S. officinarum-LF	Sspon.001B0005304	1	2.97	1.88	0.14	GO:0003674
S. officinarum-LF	Sspon.004A0026900	1	2.97	2.73	1.53
S. officinarum-LF	Sspon.005C0013450	1	2.96	1.4	0.34
S. officinarum-LF	Sspon.001C0011800	1	2.93	1.14	0.14
S. officinarum-LF	Sspon.003A0013730	1	2.92	2.19	0.9	GO:0005575	Transmembrane amino acid transporter protein
S. officinarum-LF	Sspon.008A0013654	1	2.92	2.22	1.43
S. officinarum-LF	Sspon.001A0027760	1	2.91	1.95	0.54
S. officinarum-LF	Sspon.002A0043180	1	2.89	2.05	1.34	GO:0003674	Leucine rich repeat N-terminal domain
S. officinarum-LF	Sspon.002A0017730	1	2.87	3.02	1.94	GO:0005575	GDP-fucose protein O-fucosyltransferase
S. officinarum-LF	Sspon.008C0008810	1	2.87	2.83	1.01
S. officinarum-LF	Sspon.003A0006920	1	2.86	2.84	2.59
S. officinarum-LF	Sspon.007D0015621	1	2.86	2.92	1.53	GO:0003674	2OG-Fe(II) oxygenase superfamily
S. officinarum-LF	Sspon.001A0005921	1	2.83	1.29	0.64
S. officinarum-LF	Sspon.001B0041830	1	2.81	1.88	0.95	GO:0005575	pheophorbide a oxygenase
S. officinarum-LF	Sspon.004B0000480	1	2.81	1.81	1.09
S. officinarum-LF	Sspon.004A0011940	1	2.8	1.97	1.3
S. officinarum-LF	Sspon.006A0020020	1	2.8	2.32	1.27	GO:0005575
S. officinarum-LF	Sspon.002A0043570	1	2.78	2.61	1.74
S. officinarum-LF	Sspon.001A0041331	1	2.77	1.23	0.29
S. officinarum-LF	Sspon.003C0014230	1	2.77	2.99	1.55
S. officinarum-LF	Sspon.003A0030200	1	2.76	1.99	1.13
S. officinarum-LF	Sspon.005A0018141	1	2.76	1.66	0.8	GO:0000302	UDP-glucoronosyl and UDP-glucosyl transferase
S. officinarum-LF	Sspon.005A0025440	1	2.76	1.61	0.66
S. officinarum-LF	Sspon.008B0011170	1	2.76	2.19	1.77
S. officinarum-LF	Sspon.008B0007180	1	2.75	2.85	2.47	GO:0000162	tryptophan synthase, beta chain
S. officinarum-LF	Sspon.005A0018670	1	2.72	1.49	0.96
S. officinarum-LF	Sspon.004A0024680	1	2.71	2.57	1.29	GO:0003674	calcium-dependent protein kinase
S. officinarum-LF	Sspon.005C0021900	1	2.7	1.83	0.64
S. officinarum-LF	Sspon.001A0032121	1	2.69	1.93	1.27
S. officinarum-LF	Sspon.006D0023280	1	2.69	1.66	0.32	GO:0000041	Sodium/calcium exchanger protein
S. officinarum-LF	Sspon.002A0015390	1	2.68	2.73	0.98
S. officinarum-LF	Sspon.001A0016340	1	2.67	1.1	0.27	GO:0008150	Oxidoreductase, 2OG-Fe oxygenase family protein, expressed
S. officinarum-LF	Sspon.004D0020060	1	2.64	1.07	0.15	GO:0005575	HSF-type DNA-binding
S. officinarum-LF	Sspon.006A0007170	1	2.63	2.02	1.1	GO:0000285	Phosphatidylinositol-4-phosphate 5-Kinase
S. officinarum-LF	Sspon.003C0009840	1	2.6	1.27	0.51
S. officinarum-LF	Sspon.005A0005700	1	2.59	2.33	1.48	GO:0005575	ABC transporter transmembrane region
S. officinarum-LF	Sspon.001B0017970	1	2.58	1.66	0.81
S. officinarum-LF	Sspon.001A0015630	1	2.57	2.31	1.25
S. officinarum-LF	Sspon.006A0007972	1	2.57	1.52	0.97
S. officinarum-LF	Sspon.004A0004900	1	2.56	3.01	0.68	GO:0000160	CHASE domain
S. officinarum-LF	Sspon.005A0005471	1	2.56	2.52	2.29
S. officinarum-LF	Sspon.005A0013702	1	2.56	2.54	2.22	GO:0005575	POT family
S. officinarum-LF	Sspon.005A0021011	1	2.55	1.82	1.05
S. officinarum-LF	Sspon.005A0004890	1	2.54	1.83	0.91	GO:0005575	magnesium ion transmembrane transporter activity
S. officinarum-LF	Sspon.008B0013933	1	2.54	1.33	0.67
S. officinarum-LF	Sspon.001A0008631	1	2.53	1.69	0.59	GO:0005575	Catalyzes two activities which are involved in the cyclic version of arginine biosynthesis the synthesis of acetylglutamate from glutamate and acetyl-CoA, and of ornithine by transacetylation between acetylornithine and glutamate (By similarity)
S. officinarum-LF	Sspon.004A0007850	1	2.52	2.06	1.03	GO:0001071	GRAS domain family
S. officinarum-LF	Sspon.005A0016420	1	2.52	1.72	1.29	GO:0000302	Helix-loop-helix DNA-binding domain
S. officinarum-LF	Sspon.006A0022151	1	2.52	1.75	0.25	GO:0000302	harpin binding protein 1
S. officinarum-LF	Sspon.001A0003291	1	2.5	1.28	0.6	GO:0006950	Lycopene cyclase protein
S. officinarum-LF	Sspon.007A0003811	1	2.49	2.5	1.91
S. officinarum-LF	Sspon.003A0025492	1	2.48	1.19	0.48	GO:0003674	Gamma-glutamyltranspeptidase
S. officinarum-LF	Sspon.004A0015190	1	2.48	1.69	1.22
S. officinarum-LF	Sspon.002C0007431	1	2.46	1.64	1.08
S. officinarum-LF	Sspon.003A0013340	1	2.46	2.71	1.67
S. officinarum-LF	Sspon.001A0024080	1	2.45	2.3	0.87
S. officinarum-LF	Sspon.001A0026650	1	2.45	2.31	0.42	GO:0005575	Cytochrome P450 family protein, expressed
S. officinarum-LF	Sspon.004C0025660	1	2.43	2.58	2	GO:0005575	STYKc
S. officinarum-LF	Sspon.004A0011530	1	2.4	1.36	0.86	GO:0005575	Cytochrome P450
S. officinarum-LF	Sspon.004A0021842	1	2.4	1.8	1.15
S. officinarum-LF	Sspon.005A0026100	1	2.4	1.92	1.03
S. officinarum-LF	Sspon.008A0015561	1	2.39	2.84	0
S. officinarum-LF	Sspon.008A0017960	1	2.39	1.32	0.48
S. officinarum-LF	Sspon.002A0027730	1	2.38	1.78	1.21
S. officinarum-LF	Sspon.004A0008800	1	2.38	2.2	1.56
S. officinarum-LF	Sspon.002A0014930	1	2.36	1.39	0.98
S. officinarum-LF	Sspon.007A0012400	1	2.36	1.39	0.73
S. officinarum-LF	Sspon.008A0005621	1	2.36	2.62	0.97	GO:0005575	Leucine rich repeat N-terminal domain
S. officinarum-LF	Sspon.004C0021530	1	2.35	1.75	0.89
S. officinarum-LF	Sspon.001A0017400	1	2.33	2.22	1.3
S. officinarum-LF	Sspon.005A0023421	1	2.31	1.77	0.98	GO:0003674	NifU-like domain
S. officinarum-LF	Sspon.002A0017361	1	2.3	2.19	1.36
S. officinarum-LF	Sspon.008A0004880	1	2.3	1.4	0.84
S. officinarum-LF	Sspon.004B0010331	1	2.29	2.56	1.01
S. officinarum-LF	Sspon.001A0000653	1	2.28	1.81	0.28
S. officinarum-LF	Sspon.002A0032260	1	2.26	1.34	0.64
S. officinarum-LF	Sspon.004A0006450	1	2.25	2.45	0.77
S. officinarum-LF	Sspon.003A0022750	1	2.22	1.65	1.29
S. officinarum-LF	Sspon.003B0005380	1	2.22	1.9	1.66	GO:0001071	Helix-loop-helix DNA-binding domain
S. officinarum-LF	Sspon.001A0040020	1	2.21	1.34	0.6	GO:0001071	Zinc finger protein
S. officinarum-LF	Sspon.005A0012960	1	2.2	2.08	0.57
S. officinarum-LF	Sspon.001A0001350	1	2.19	0.95	0.19	GO:0008150	Oxidoreductase, 2OG-Fe oxygenase family protein, expressed
S. officinarum-LF	Sspon.006A0017110	1	2.19	1.13	0.7
S. officinarum-LF	Sspon.004A0023650	1	2.18	1.15	0.42
S. officinarum-LF	Sspon.007B0027140	1	2.17	2.64	0.75
S. officinarum-LF	Sspon.006A0006751	1	2.16	2.28	1.67
S. officinarum-LF	Sspon.006A0022200	1	2.16	1.39	0.33	GO:0000902	Protein of unknown function, DUF538
S. officinarum-LF	Sspon.003A0031550	1	2.15	1.24	0.4	GO:0000325	ABC transporter transmembrane region
S. officinarum-LF	Sspon.005A0015501	1	2.15	1.31	0.75	GO:0005575	Potassium transporter
S. officinarum-LF	Sspon.007A0012621	1	2.15	1.5	0.51	GO:0005575
S. officinarum-LF	Sspon.006B0021705	1	2.14	1.49	0.07	GO:0000003	mannose-6-phosphate isomerase
S. officinarum-LF	Sspon.005A0002650	1	2.13	1.67	1.18
S. officinarum-LF	Sspon.008A0003040	1	2.12	1.39	0.38	GO:0003674	Anthranilate synthase component I, N terminal region
S. officinarum-LF	Sspon.002A0020104	1	2.1	1.67	0.21
S. officinarum-LF	Sspon.003B0000680	1	2.1	1.47	0.87
S. officinarum-LF	Sspon.001B0020710	1	2.09	1.25	0.45
S. officinarum-LF	Sspon.001A0040400	1	2.08	1.89	1.38	GO:0006950	cellular response to phosphate starvation
S. officinarum-LF	Sspon.004D0028000	1	2.08	2.12	1.12
S. officinarum-LF	Sspon.007C0014090	1	2.08	1.42	1.04	GO:0003674	serine threonine-protein kinase
S. officinarum-LF	Sspon.004C0002101	1	2.05	1.96	1.07	GO:0003674	ENTH domain
S. officinarum-LF	Sspon.008A0020163	1	2.04	1.42	0.79
S. officinarum-LF	Sspon.001A0026060	1	2.03	1.26	0.59
S. officinarum-LF	Sspon.001A0032030	1	2.01	1.97	0.64	GO:0002831	Plant lipoxygenase may be involved in a number of diverse aspects of plant physiology including growth and development, pest resistance, and senescence or responses to wounding (By similarity)
S. officinarum-LF	Sspon.002A0041960	1	2.01	1.02	0.35	GO:0001071	Nuclear transcription factor Y subunit
S. officinarum-LF	Sspon.008A0008210	1	2.01	2.16	1.5	GO:0000003	heme oxygenase 1
S. officinarum-LF	Sspon.005A0026240	1	2	1.22	0.42
S. officinarum-LF	Sspon.003B0003130	1	1.99	1.72	1.58
S. officinarum-LF	Sspon.001A0032852	1	1.98	1.04	0.45	GO:0000339	Recognizes and binds the 7-methylguanosine-containing mRNA cap during an early step in the initiation of protein synthesis and facilitates ribosome binding by inducing the unwinding of the mRNAs secondary structures
S. officinarum-LF	Sspon.006A0003230	1	1.98	1.22	0.26
S. officinarum-LF	Sspon.008C0004961	1	1.98	1.42	0.87
S. officinarum-LF	Sspon.002A0030730	1	1.97	1.27	0.99	GO:0005575
S. officinarum-LF	Sspon.003C0034940	1	1.96	1.12	0.49	GO:0000325	ABC transporter transmembrane region
S. officinarum-LF	Sspon.002A0018820	1	1.94	1.69	0.41	GO:0005575	Sugar (and other) transporter
S. officinarum-LF	Sspon.002B0035990	1	1.94	0.98	0.5
S. officinarum-LF	Sspon.005A0022170	1	1.93	1.13	0.52
S. officinarum-LF	Sspon.004A0021132	1	1.92	1.07	0.55	GO:0005575	Glycerophosphoryl diester phosphodiesterase family
S. officinarum-LF	Sspon.005A0005712	1	1.92	1.62	1	GO:0005575	ABC transporter transmembrane region
S. officinarum-LF	Sspon.004C0001891	1	1.9	1	0.28	GO:0003674	EXS family
S. officinarum-LF	Sspon.006A0024242	1	1.9	1.96	0
S. officinarum-LF	Sspon.008C0001411	1	1.9	0.9	0.27
S. officinarum-LF	Sspon.004A0007410	1	1.89	1.17	0.82	GO:0005575	Xyloglucan endo-transglycosylase (XET) C-terminus
S. officinarum-LF	Sspon.003A0011630	1	1.88	1.29	0.94
S. officinarum-LF	Sspon.004A0004070	1	1.88	1.72	1.57	GO:0005575	PGAM
S. officinarum-LF	Sspon.007A0025700	1	1.87	1.13	0.24
S. officinarum-LF	Sspon.001B0020640	1	1.86	1.32	0.67	GO:0003674	Protein kinase C terminal domain
S. officinarum-LF	Sspon.001C0023880	1	1.86	1.85	1.59	GO:0001101	POT family
S. officinarum-LF	Sspon.002A0018580	1	1.86	1.55	1
S. officinarum-LF	Sspon.003D0011640	1	1.86	1.11	0.22
S. officinarum-LF	Sspon.004C0000041	1	1.84	0.99	0.6	GO:0000302	Hsp70 protein
S. officinarum-LF	Sspon.001C0033140	1	1.83	1.54	0.98
S. officinarum-LF	Sspon.003A0004550	1	1.83	1.94	1.39	GO:0003674	Cytochrome P450
S. officinarum-LF	Sspon.003C0009930	1	1.82	1.21	0.77
S. officinarum-LF	Sspon.008B0019660	1	1.82	1.04	0.56
S. officinarum-LF	Sspon.005B0012080	1	1.8	1.64	0.91
S. officinarum-LF	Sspon.002C0014690	1	1.76	1.57	1.47
S. officinarum-LF	Sspon.003A0010990	1	1.76	0.9	0.35
S. officinarum-LF	Sspon.001A0002960	1	1.74	1.26	0.95	GO:0005575	STYKc
S. officinarum-LF	Sspon.002A0021340	1	1.74	1.39	0.75	GO:0000139
S. officinarum-LF	Sspon.002A0024811	1	1.74	1.71	0.6
S. officinarum-LF	Sspon.001A0036740	1	1.73	1.27	1.06	GO:0002376	glucose-6-phosphate isomerase
S. officinarum-LF	Sspon.001B0036013	1	1.73	1.06	0.57
S. officinarum-LF	Sspon.004C0011352	1	1.72	1.41	1.26	GO:0000139	Nucleotide-sugar transporter
S. officinarum-LF	Sspon.001B0032190	1	1.71	1.62	1.29
S. officinarum-LF	Sspon.005A0001151	1	1.71	1.32	0.38
S. officinarum-LF	Sspon.004A0014530	1	1.69	1.09	0.38
S. officinarum-LF	Sspon.005A0003144	1	1.69	1.66	1.45
S. officinarum-LF	Sspon.008A0009201	1	1.69	1.18	0.36	GO:0005575	ABC transporter transmembrane region
S. officinarum-LF	Sspon.008C0006590	1	1.69	1.53	0.27
S. officinarum-LF	Sspon.002A0000880	1	1.68	0.8	0.15
S. officinarum-LF	Sspon.002A0014700	1	1.68	1.26	0.5
S. officinarum-LF	Sspon.007C0017630	1	1.68	1.02	0.59
S. officinarum-LF	Sspon.001D0033660	1	1.67	1.3	0.92
S. officinarum-LF	Sspon.003A0029700	1	1.67	1.61	0.79
S. officinarum-LF	Sspon.004D0017156	1	1.67	0.74	0.07	GO:0005575	zipper protein
S. officinarum-LF	Sspon.006A0006160	1	1.67	1.41	0.98	GO:0005575	STYKc
S. officinarum-LF	Sspon.006B0006140	1	1.67	1.13	0.29	GO:0003674	NmrA-like family
S. officinarum-LF	Sspon.006C0019772	1	1.67	1.66	0.76
S. officinarum-LF	Sspon.006A0006541	1	1.66	1.63	0.54	GO:0005575	Eukaryotic-type carbonic anhydrase
S. officinarum-LF	Sspon.005A0014740	1	1.65	1.15	0.36
S. officinarum-LF	Sspon.001B0012970	1	1.64	1.03	0.08	GO:0001071	A-type R2R3 Myb protein
S. officinarum-LF	Sspon.002B0009010	1	1.64	1.15	0.52	GO:0003674	This enzyme is required for electron transfer from NADP to cytochrome P450 (By similarity)
S. officinarum-LF	Sspon.007A0019600	1	1.64	1.27	0.69
S. officinarum-LF	Sspon.008B0010130	1	1.64	1.05	0.36
S. officinarum-LF	Sspon.006A0009660	1	1.63	1.62	1.16
S. officinarum-LF	Sspon.002A0002900	1	1.62	0.99	0.29
S. officinarum-LF	Sspon.007A0007741	1	1.61	1.75	0.45	GO:0005575	Leucine rich repeat N-terminal domain
S. officinarum-LF	Sspon.008C0008780	1	1.61	1.38	0.92
S. officinarum-LF	Sspon.003A0026150	1	1.6	1.54	0.31
S. officinarum-LF	Sspon.007B0000930	1	1.58	1.31	0.33
S. officinarum-LF	Sspon.004A0026740	1	1.57	1.14	0.11	GO:0000325	acid invertase
S. officinarum-LF	Sspon.005B0000910	1	1.57	0.81	0.29	GO:0003674	UDP-glucoronosyl and UDP-glucosyl transferase
S. officinarum-LF	Sspon.005A0015010	1	1.56	2.02	0.3	GO:0008150
S. officinarum-LF	Sspon.005A0018260	1	1.56	0.85	0.49
S. officinarum-LF	Sspon.001A0013230	1	1.55	1.81	0.23
S. officinarum-LF	Sspon.005A0023540	1	1.55	1.03	0.51	GO:0003674	ABC-2 type transporter
S. officinarum-LF	Sspon.007B0017453	1	1.55	1.37	0.39
S. officinarum-LF	Sspon.005A0018950	1	1.54	1.31	0.69	GO:0001071	ZnF_C2H2
S. officinarum-LF	Sspon.004A0010850	1	1.53	1.28	0.92	GO:0005575	Transposase, Mutator family
S. officinarum-LF	Sspon.003B0035100	1	1.52	0.88	0.54	GO:0000064	carnitine acylcarnitine carrier protein
S. officinarum-LF	Sspon.007A0012550	1	1.52	1.31	0
S. officinarum-LF	Sspon.007B0009023	1	1.52	1.16	0.75
S. officinarum-LF	Sspon.004A0001400	1	1.51	1.34	0.81	GO:0003674	ENTH domain
S. officinarum-LF	Sspon.003A0010120	1	1.49	1.17	0.78	GO:0003674	Predicted ATPase of the ABC class
S. officinarum-LF	Sspon.008A0009501	1	1.49	1.39	0.36	GO:0000041	(ABC) transporter
S. officinarum-LF	Sspon.002A0014760	1	1.48	1.77	0.58	GO:0005575	Inherit from NOG: proton pump interactor
S. officinarum-LF	Sspon.002A0027740	1	1.48	1.34	0.95
S. officinarum-LF	Sspon.002A0035180	1	1.48	1.38	0.61	GO:0005575	Glutamate-gated receptor that probably acts as non- selective cation channel (By similarity)
S. officinarum-LF	Sspon.002C0039970	1	1.48	1.09	0.46
S. officinarum-LF	Sspon.006A0006622	1	1.48	1.21	0.57	GO:0005575	TB2/DP1, HVA22 family
S. officinarum-LF	Sspon.002A0008580	1	1.47	0.63	0.09
S. officinarum-LF	Sspon.002A0008590	1	1.47	1.08	0
S. officinarum-LF	Sspon.001B0038250	1	1.46	1.23	0.73	GO:0005575	Glycolipid transfer protein (GLTP)
S. officinarum-LF	Sspon.003A0032091	1	1.46	0.61	0.17	GO:0003674	UDP-glucoronosyl and UDP-glucosyl transferase
S. officinarum-LF	Sspon.007B0007061	1	1.46	0.58	0.19
S. officinarum-LF	Sspon.004A0011510	1	1.45	0.68	0.15	GO:0005575	Cytochrome P450
S. officinarum-LF	Sspon.006B0003801	1	1.45	0.68	0.26	GO:0003674	Ubiquitin-conjugating enzyme
S. officinarum-LF	Sspon.006B0011840	1	1.45	0.89	0.21
S. officinarum-LF	Sspon.006B0013610	1	1.45	0.83	0.39
S. officinarum-LF	Sspon.007A0024150	1	1.44	1.15	0.14
S. officinarum-LF	Sspon.001A0021560	1	1.43	0.93	0.49	GO:0005575	Calcineurin-like phosphoesterase
S. officinarum-LF	Sspon.002A0001131	1	1.43	1.17	0.18
S. officinarum-LF	Sspon.004A0016710	1	1.43	0.79	0.17	GO:0000226	DREPP plasma membrane polypeptide
S. officinarum-LF	Sspon.004A0011630	1	1.41	1.09	0.85	GO:0003674	Plant specific eukaryotic initiation factor 4B
S. officinarum-LF	Sspon.005A0023480	1	1.4	0.93	0.27	GO:0000188	PTPc
S. officinarum-LF	Sspon.002A0009370	1	1.39	1.02	0.68
S. officinarum-LF	Sspon.004A0017900	1	1.39	1.48	0.9
S. officinarum-LF	Sspon.008A0002341	1	1.39	0.6	0.16	GO:0005575	Rpp14/Pop5 family
S. officinarum-LF	Sspon.002B0021480	1	1.38	0.72	0.4
S. officinarum-LF	Sspon.003A0028790	1	1.38	1.41	1.19
S. officinarum-LF	Sspon.001B0009900	1	1.37	0.75	0.5
S. officinarum-LF	Sspon.004A0004760	1	1.37	1.08	0.69
S. officinarum-LF	Sspon.003C0026770	1	1.36	0.64	0.32
S. officinarum-LF	Sspon.004A0010011	1	1.36	0.79	0.5	GO:0005575	Cyclic nucleotide-binding domain
S. officinarum-LF	Sspon.008A0020570	1	1.36	1.19	0.5
S. officinarum-LF	Sspon.004A0008901	1	1.35	1.32	0.28	GO:0000003	GTP-binding protein
S. officinarum-LF	Sspon.004A0011022	1	1.35	0.89	0.3
S. officinarum-LF	Sspon.007A0016400	1	1.35	0.76	0.29	GO:0005575	Inositol monophosphatase family
S. officinarum-LF	Sspon.007A0012070	1	1.34	1.23	0.33
S. officinarum-LF	Sspon.008A0004850	1	1.34	1.03	0.58
S. officinarum-LF	Sspon.001A0014990	1	1.33	1.22	0.69
S. officinarum-LF	Sspon.001B0021400	1	1.32	1.09	0.6
S. officinarum-LF	Sspon.003A0006810	1	1.32	1.31	0.08	GO:0005575	Inherit from strNOG: ultrapetala
S. officinarum-LF	Sspon.005B0016500	1	1.32	0.97	0.53
S. officinarum-LF	Sspon.001A0030991	1	1.31	0.82	0.61	GO:0000003	ARF
S. officinarum-LF	Sspon.003A0009930	1	1.31	0.48	0.13	GO:0003674	sugar transmembrane transporter activity
S. officinarum-LF	Sspon.004A0013530	1	1.3	0.74	0.2
S. officinarum-LF	Sspon.007A0001960	1	1.3	0.85	0.36	GO:0005575	3-ketoacyl-CoA synthase
S. officinarum-LF	Sspon.001A0041320	1	1.29	0.65	0.3
S. officinarum-LF	Sspon.004A0013690	1	1.29	1.4	0.64	GO:0005575	alpha/beta hydrolase fold
S. officinarum-LF	Sspon.001C0018531	1	1.28	1.5	0.18
S. officinarum-LF	Sspon.002A0028580	1	1.28	1.15	0.96	GO:0000041	ZIP Zinc transporter
S. officinarum-LF	Sspon.004A0013660	1	1.28	1.42	0.59
S. officinarum-LF	Sspon.004A0001350	1	1.27	1.62	0.3	GO:0003674	calcium-dependent protein kinase
S. officinarum-LF	Sspon.005D0008160	1	1.27	1.09	0.84	GO:0005575	ABC transporter transmembrane region
S. officinarum-LF	Sspon.007A0006621	1	1.27	0.84	0.5
S. officinarum-LF	Sspon.004A0012130	1	1.26	1.3	0.65	GO:0005575	POT family
S. officinarum-LF	Sspon.007A0010690	1	1.26	0.74	0.17
S. officinarum-LF	Sspon.007A0020660	1	1.26	0.83	0.15	GO:0003674	Inorganic pyrophosphatase
S. officinarum-LF	Sspon.003C0018180	1	1.25	0.86	0.58
S. officinarum-LF	Sspon.003D0005102	1	1.25	1.29	0.4	GO:0001071	Catalytic LigB subunit of aromatic ring-opening dioxygenase
S. officinarum-LF	Sspon.007A0005970	1	1.25	1.2	0.62
S. officinarum-LF	Sspon.002A0028750	1	1.24	1.19	0.55
S. officinarum-LF	Sspon.008A0001901	1	1.24	0.69	0.35
S. officinarum-LF	Sspon.001A0004650	1	1.23	1.18	0.14
S. officinarum-LF	Sspon.003C0005562	1	1.23	1.24	1.1
S. officinarum-LF	Sspon.005B0011130	1	1.23	1.01	0.49
S. officinarum-LF	Sspon.005C0013870	1	1.23	0.86	0.43
S. officinarum-LF	Sspon.007A0025370	1	1.23	1.17	0.51	GO:0000166	Glycine cleavage system P-protein
S. officinarum-LF	Sspon.002A0005930	1	1.22	0.55	0.11
S. officinarum-LF	Sspon.002A0030180	1	1.22	1.03	0.37	GO:0005575	Pfam:GSPII_E
S. officinarum-LF	Sspon.008D0012750	1	1.22	0.99	0.45	GO:0005575	Caleosin related protein
S. officinarum-LF	Sspon.003A0011191	1	1.21	1.42	0.36	GO:0000003	Pfam:UPF0089
S. officinarum-LF	Sspon.003A0029101	1	1.21	0.98	0.74
S. officinarum-LF	Sspon.007B0016951	1	1.21	1.01	0.55
S. officinarum-LF	Sspon.003A0012680	1	1.2	0.81	0.37	GO:0000166	GTP-binding protein involved in nucleocytoplasmic transport. Required for the import of protein into the nucleus and also for RNA export. Involved in chromatin condensation and control of cell cycle (By similarity)
S. officinarum-LF	Sspon.007A0006210	1	1.2	0.84	0.33
S. officinarum-LF	Sspon.003A0029991	1	1.19	0.98	0.42	GO:0000151	Component of the eukaryotic translation initiation factor 3 (eIF-3) complex, which is involved in protein synthesis and, together with other initiation factors, stimulates binding of mRNA and methionyl-tRNAi to the 40S ribosome (By similarity)
S. officinarum-LF	Sspon.004A0013360	1	1.19	0.9	0.47
S. officinarum-LF	Sspon.008A0014410	1	1.19	0.73	0.53
S. officinarum-LF	Sspon.001A0021260	1	1.18	0.49	0.15	GO:0003674	D-isomer specific 2-hydroxyacid dehydrogenase, NAD binding domain
S. officinarum-LF	Sspon.002B0008220	1	1.18	0.68	0.44	GO:0001071	SBP domain
S. officinarum-LF	Sspon.002C0041100	1	1.18	1.4	0.55
S. officinarum-LF	Sspon.003A0011490	1	1.18	0.93	0.72
S. officinarum-LF	Sspon.003B0032030	1	1.18	0.43	0.11	GO:0003674	UDP-glucoronosyl and UDP-glucosyl transferase
S. officinarum-LF	Sspon.002B0027981	1	1.17	0.47	0.18
S. officinarum-LF	Sspon.002D0032920	1	1.16	0.54	0.05
S. officinarum-LF	Sspon.003C0017290	1	1.16	0.94	0.84	GO:0005575	Peptidase dimerisation domain
S. officinarum-LF	Sspon.006C0013691	1	1.16	1.12	0.86
S. officinarum-LF	Sspon.008B0011540	1	1.16	0.95	0.24
S. officinarum-LF	Sspon.002A0016860	1	1.15	0.9	0.77
S. officinarum-LF	Sspon.001B0034140	1	1.14	0.64	0.21
S. officinarum-LF	Sspon.005A0012070	1	1.14	1.04	0.27
S. officinarum-LF	Sspon.008A0003214	1	1.14	1.4	0.42
S. officinarum-LF	Sspon.002A0019160	1	1.13	1.13	0.15
S. officinarum-LF	Sspon.003A0008410	1	1.13	1.06	0.58	GO:0005575	X8 domain
S. officinarum-LF	Sspon.003B0006461	1	1.13	1.06	0.55	GO:0001071	Catalytic LigB subunit of aromatic ring-opening dioxygenase
S. officinarum-LF	Sspon.008B0004730	1	1.13	1.23	0.29	GO:0005575
S. officinarum-LF	Sspon.002B0022660	1	1.12	0.86	0.18	GO:0000910	SNARE domain
S. officinarum-LF	Sspon.003A0024320	1	1.12	0.67	0.21
S. officinarum-LF	Sspon.004B0013830	1	1.12	0.96	0.79
S. officinarum-LF	Sspon.006B0008890	1	1.12	0.72	0.47
S. officinarum-LF	Sspon.004A0003800	1	1.11	0.91	0.08	GO:0005575	Phosphate-induced protein 1 conserved region
S. officinarum-LF	Sspon.001A0009580	1	1.1	0.89	0.62
S. officinarum-LF	Sspon.003A0023510	1	1.1	0.55	0.33
S. officinarum-LF	Sspon.001A0017380	1	1.09	0.96	0.35	GO:0005575	Autophagy-related protein 3
S. officinarum-LF	Sspon.001A0034530	1	1.09	0.68	0.37	GO:0001071	GRAS domain family
S. officinarum-LF	Sspon.003A0019320	1	1.09	1.04	0.24	GO:0005575	Methyltransferase domain
S. officinarum-LF	Sspon.008A0006131	1	1.09	1.04	0.61	GO:0003674	Magnesium transporter
S. officinarum-LF	Sspon.008A0018551	1	1.09	0.84	0.25
S. officinarum-LF	Sspon.002A0007710	1	1.08	0.58	0.22
S. officinarum-LF	Sspon.002A0025650	1	1.08	0.61	0.31
S. officinarum-LF	Sspon.003B0000840	1	1.08	0.96	0.12
S. officinarum-LF	Sspon.003C0012041	1	1.08	0.51	0.08
S. officinarum-LF	Sspon.001A0020920	1	1.07	0.89	0.22	GO:0000302	Domain of unknown function (DUF3506)
S. officinarum-LF	Sspon.007A0000460	1	1.07	0.82	0.51	GO:0003674	STYKc
S. officinarum-LF	Sspon.001C0014631	1	1.06	0.38	0.09
S. officinarum-LF	Sspon.002B0013510	1	1.06	1.14	0.47	GO:0002376	Zinc finger, C3HC4 type (RING finger)
S. officinarum-LF	Sspon.003A0004270	1	1.06	1.02	0.27	GO:0005575	Multicopper oxidase
S. officinarum-LF	Sspon.008A0000430	1	1.06	0.88	0.52
S. officinarum-LF	Sspon.001A0024060	1	1.05	0.62	0.19	GO:0000815	Snf7
S. officinarum-LF	Sspon.001A0031680	1	1.05	0.97	0.45	GO:0005575	Protein of unknown function (DUF1336)
S. officinarum-LF	Sspon.001A0029661	1	1.04	0.57	0.15	GO:0005575	EamA-like transporter family
S. officinarum-LF	Sspon.004A0021811	1	1.04	0.57	0.36	GO:0001071	Myb-like DNA-binding domain
S. officinarum-LF	Sspon.007A0016820	1	1.04	0.87	0.65
S. officinarum-LF	Sspon.007A0018740	1	1.04	0.89	0.24	GO:0008150	2OG-Fe(II) oxygenase superfamily
S. officinarum-LF	Sspon.003B0009950	1	1.03	0.44	0.14
S. officinarum-LF	Sspon.005C0012790	1	1.03	0.5	0.12
S. officinarum-LF	Sspon.006A0005550	1	1.03	0.86	0.63
S. officinarum-LF	Sspon.001A0025880	1	1.02	0.96	0.78	GO:0006355	Protein of unknown function, DUF573
S. officinarum-LF	Sspon.001B0012540	1	1	0.55	0.37
S. officinarum-LF	Sspon.008A0015300	1	1	1.26	0.27
S. officinarum-LF	Sspon.006A0002373	1	0.99	0.59	0.25	GO:0003674	Plant lipoxygenase may be involved in a number of diverse aspects of plant physiology including growth and development, pest resistance, and senescence or responses to wounding (By similarity)
S. officinarum-LF	Sspon.008A0011940	1	0.99	0.41	0.14	GO:0005575	Legume lectin domain
S. officinarum-LF	Sspon.003B0031760	1	0.98	1.07	0.56	GO:0005575	Protein of unknown function, DUF393
S. officinarum-LF	Sspon.001A0013670	1	0.97	1	0.63	GO:0005575	Class-II DAHP synthetase family
S. officinarum-LF	Sspon.003C0013600	1	0.97	0.84	0.31
S. officinarum-LF	Sspon.006A0001580	1	0.97	0.95	0.14	GO:0005575	ribosomal protein S3
S. officinarum-LF	Sspon.006D0016812	1	0.97	1.12	0.54
S. officinarum-LF	Sspon.007A0011290	1	0.97	0.95	0.65
S. officinarum-LF	Sspon.001A0034600	1	0.96	0.8	0.67
S. officinarum-LF	Sspon.002A0034840	1	0.96	0.93	0.63
S. officinarum-LF	Sspon.007A0014393	1	0.96	0.84	0.79
S. officinarum-LF	Sspon.001B0000070	1	0.95	0.93	0.9
S. officinarum-LF	Sspon.008A0012541	1	0.95	0.62	0.2
S. officinarum-LF	Sspon.001A0019180	1	0.94	0.52	0.31	GO:0005575	response to cytokinin stimulus
S. officinarum-LF	Sspon.004A0008220	1	0.94	0.59	0.35
S. officinarum-LF	Sspon.004A0011291	1	0.94	1	0.52	GO:0000902	Functions as ATP-binding component of the Arp2 3 complex which is involved in regulation of actin polymerization and together with an activating nucleation-promoting factor (NPF) mediates the formation of branched actin networks. Seems to contact the pointed end of the daughter actin filament. Regulates the directionality of cell expansion by regulating the actin organization, and thus the microt…
S. officinarum-LF	Sspon.007A0001480	1	0.94	0.57	0.29	GO:0005575	STYKc
S. officinarum-LF	Sspon.007A0013730	1	0.94	0.72	0
S. officinarum-LF	Sspon.001A0003020	1	0.93	0.76	0.22
S. officinarum-LF	Sspon.007B0003430	1	0.93	0.84	0.12
S. officinarum-LF	Sspon.005A0006621	1	0.92	0.78	0.26
S. officinarum-LF	Sspon.006A0011071	1	0.92	0.9	0.42
S. officinarum-LF	Sspon.001A0040470	1	0.9	0.42	0.07
S. officinarum-LF	Sspon.001C0031910	1	0.9	1.1	0.3	GO:0002831	Plant lipoxygenase may be involved in a number of diverse aspects of plant physiology including growth and development, pest resistance, and senescence or responses to wounding (By similarity)
S. officinarum-LF	Sspon.002A0026900	1	0.9	0.59	0.37	GO:0005575	WHy
S. officinarum-LF	Sspon.006B0008590	1	0.9	0.82	0.44
S. officinarum-LF	Sspon.002A0032063	1	0.89	0.72	0.23	GO:0003333	Transmembrane amino acid transporter protein
S. officinarum-LF	Sspon.003B0033690	1	0.89	0.48	0.27
S. officinarum-LF	Sspon.006C0007870	1	0.89	0.66	0.26	GO:0003674	UDP-glucoronosyl and UDP-glucosyl transferase
S. officinarum-LF	Sspon.008A0007811	1	0.89	0.64	0.2
S. officinarum-LF	Sspon.008A0008730	1	0.89	0.88	0.59	GO:0005575	STYKc
S. officinarum-LF	Sspon.001C0022850	1	0.88	0.91	0.72
S. officinarum-LF	Sspon.002A0027670	1	0.88	0.74	0.47	GO:0003674	Peptidase dimerisation domain
S. officinarum-LF	Sspon.001C0029260	1	0.87	1.1	0.13
S. officinarum-LF	Sspon.003A0013061	1	0.87	0.48	0.15
S. officinarum-LF	Sspon.007A0004680	1	0.87	0.77	0.41
S. officinarum-LF	Sspon.008B0014250	1	0.87	0.55	0	GO:0005575	POT family
S. officinarum-LF	Sspon.001B0004850	1	0.86	0.48	0.15	GO:0005575	Protease inhibitor/seed storage/LTP family
S. officinarum-LF	Sspon.002C0026310	1	0.86	1.11	0	GO:0002376	Protease inhibitor/seed storage/LTP family
S. officinarum-LF	Sspon.003A0023100	1	0.86	0.58	0.09
S. officinarum-LF	Sspon.007B0024301	1	0.86	0.45	0.16
S. officinarum-LF	Sspon.002A0010330	1	0.85	0.38	0.1
S. officinarum-LF	Sspon.008B0004800	1	0.85	0.59	0.37
S. officinarum-LF	Sspon.004B0007930	1	0.84	0.39	0.13	GO:0003674	Nitrate reductase is a key enzyme involved in the first step of nitrate assimilation in plants, fungi and bacteria (By similarity)
S. officinarum-LF	Sspon.005A0016530	1	0.84	0.27	0.01	GO:0003674	DegT/DnrJ/EryC1/StrS aminotransferase family
S. officinarum-LF	Sspon.005B0013810	1	0.84	0.57	0.1
S. officinarum-LF	Sspon.001B0044420	1	0.83	0.6	0.38
S. officinarum-LF	Sspon.001C0010300	1	0.83	0.65	0.3
S. officinarum-LF	Sspon.003A0030820	1	0.83	0.34	0.11	GO:0005575	cytochrome P450
S. officinarum-LF	Sspon.004A0006070	1	0.83	0.46	0.23	GO:0005575	Inherit from strNOG: expressed protein
S. officinarum-LF	Sspon.004B0014571	1	0.83	0.63	0.33
S. officinarum-LF	Sspon.005B0020841	1	0.83	0.53	0.08
S. officinarum-LF	Sspon.002A0017480	1	0.82	0.77	0.26
S. officinarum-LF	Sspon.004A0007570	1	0.82	0.93	0.26
S. officinarum-LF	Sspon.005B0019320	1	0.82	0.51	0.19
S. officinarum-LF	Sspon.006B0011101	1	0.82	0.68	0.3	GO:0003674	bidirectional sugar transporter
S. officinarum-LF	Sspon.001A0009201	1	0.81	0.94	0.37	GO:0000096	Homocysteine S-methyltransferase
S. officinarum-LF	Sspon.001A0036481	1	0.81	0.68	0.39
S. officinarum-LF	Sspon.005A0017253	1	0.81	0.47	0
S. officinarum-LF	Sspon.005C0018630	1	0.81	0.89	0.5
S. officinarum-LF	Sspon.007A0021960	1	0.81	0.74	0.42	GO:0003674	Inherit from strNOG: D-glycerate 3-kinase
S. officinarum-LF	Sspon.007B0001110	1	0.81	0.73	0.27	GO:0005575	3-ketoacyl-CoA synthase
S. officinarum-LF	Sspon.001A0010320	1	0.8	0.64	0.19
S. officinarum-LF	Sspon.001B0038210	1	0.8	0.79	0.23	GO:0000741	luminal-binding protein
S. officinarum-LF	Sspon.001C0007940	1	0.8	0.53	0.03	GO:0003674	Eukaryotic aspartyl protease
S. officinarum-LF	Sspon.001D0009650	1	0.8	0.72	0.05
S. officinarum-LF	Sspon.002A0014790	1	0.8	0.61	0.51	GO:0003674	Hydroxymethylglutaryl-coenzyme A reductase
S. officinarum-LF	Sspon.007D0001040	1	0.8	0.52	0
S. officinarum-LF	Sspon.002A0028820	1	0.79	0.79	0.5
S. officinarum-LF	Sspon.003A0013520	1	0.79	0.56	0.32	GO:0005575	Pfam:C4dic_mal_tran
S. officinarum-LF	Sspon.003A0018100	1	0.79	0.51	0.14
S. officinarum-LF	Sspon.003A0027770	1	0.79	0.92	0.29
S. officinarum-LF	Sspon.003B0005520	1	0.79	0.57	0.22	GO:0003674	FH2
S. officinarum-LF	Sspon.003C0002980	1	0.79	0.58	0.09	GO:0005575	Tetraspanin family
S. officinarum-LF	Sspon.005A0005832	1	0.79	0.94	0.07	GO:0005575	FYVE
S. officinarum-LF	Sspon.005A0010942	1	0.79	0.65	0.36
S. officinarum-LF	Sspon.001A0003861	1	0.78	0.8	0.07	GO:0005575	EGF
S. officinarum-LF	Sspon.001A0026370	1	0.78	0.77	0	GO:0005575	Actins are highly conserved proteins that are involved in various types of cell motility and are ubiquitously expressed in all eukaryotic cells
S. officinarum-LF	Sspon.002A0016390	1	0.78	0.58	0.36	GO:0000322	Mate efflux family protein
S. officinarum-LF	Sspon.002A0036400	1	0.78	0.64	0.3	GO:0005575	ubiquitin carboxyl-terminal hydrolase
S. officinarum-LF	Sspon.003A0014100	1	0.78	0.79	0.13
S. officinarum-LF	Sspon.008A0015270	1	0.78	0.45	0.12
S. officinarum-LF	Sspon.008B0009720	1	0.78	0.83	0.07	GO:0002229	Cytochrome P450
S. officinarum-LF	Sspon.002B0039750	1	0.77	0.55	0.34	GO:0005575	Domain of unknown function DUF221
S. officinarum-LF	Sspon.006C0015920	1	0.77	0.38	0	GO:0005575	Removes the N-terminal methionine from nascent proteins (By similarity)
S. officinarum-LF	Sspon.007A0000260	1	0.77	0.67	0.54	GO:0003674	PP2C_SIG
S. officinarum-LF	Sspon.001A0038864	1	0.76	0.44	0.17
S. officinarum-LF	Sspon.002B0008860	1	0.76	0.93	0.25	GO:0000229	Inherit from strNOG: Thylakoid membrane phosphoprotein 14 kDa
S. officinarum-LF	Sspon.002D0015640	1	0.76	0.49	0.15
S. officinarum-LF	Sspon.004A0009340	1	0.76	0.57	0.3
S. officinarum-LF	Sspon.002A0016850	1	0.75	0.28	0.04	GO:0003674	Carboxylesterase family
S. officinarum-LF	Sspon.003A0010232	1	0.75	0.64	0.27	GO:0000003	Methionine biosynthesis protein MetW
S. officinarum-LF	Sspon.003C0006660	1	0.75	0.67	0.2	GO:0005575	Hexokinase
S. officinarum-LF	Sspon.007A0000740	1	0.75	0.48	0.06
S. officinarum-LF	Sspon.002A0012980	1	0.74	0.63	0.46	GO:0000075	DNA-directed RNA polymerase
S. officinarum-LF	Sspon.004B0017840	1	0.74	0.76	0.08	GO:0005575	T-complex protein 1 subunit
S. officinarum-LF	Sspon.005A0003521	1	0.74	0.59	0.29
S. officinarum-LF	Sspon.001B0023460	1	0.73	0.82	0.47	GO:0005575	Alcohol dehydrogenase GroES-like domain
S. officinarum-LF	Sspon.003A0005521	1	0.73	0.7	0.37	GO:0001071	Inherit from lilNOG: C2H2 zinc finger protein
S. officinarum-LF	Sspon.003A0016481	1	0.73	0.57	0.48
S. officinarum-LF	Sspon.007A0006390	1	0.73	0.62	0.4
S. officinarum-LF	Sspon.003D0005480	1	0.72	0.44	0.3
S. officinarum-LF	Sspon.004C0003170	1	0.72	0.75	0.61
S. officinarum-LF	Sspon.006B0023120	1	0.72	0.64	0.22
S. officinarum-LF	Sspon.002B0018620	1	0.7	0.34	0.17
S. officinarum-LF	Sspon.005A0003361	1	0.7	0.36	0.16
S. officinarum-LF	Sspon.005A0025862	1	0.7	0.6	0.48
S. officinarum-LF	Sspon.005C0017153	1	0.7	0.68	0.29	GO:0000302	UDP-glucoronosyl and UDP-glucosyl transferase
S. officinarum-LF	Sspon.006B0015080	1	0.7	0.53	0.32
S. officinarum-LF	Sspon.001A0023030	1	0.69	0.68	0
S. officinarum-LF	Sspon.001C0008552	1	0.69	0.65	0.12
S. officinarum-LF	Sspon.002A0021020	1	0.69	0.68	0.14
S. officinarum-LF	Sspon.002C0025970	1	0.69	0.53	0	GO:0000003	member RAS oncogene family
S. officinarum-LF	Sspon.006A0020690	1	0.69	0.46	0.13	GO:0001558	Beta-eliminating lyase
S. officinarum-LF	Sspon.001A0021181	1	0.68	0.35	0
S. officinarum-LF	Sspon.002A0008490	1	0.68	0.63	0.22	GO:0000003	Testis-specific kinase
S. officinarum-LF	Sspon.002A0039170	1	0.68	0.32	0.12
S. officinarum-LF	Sspon.003A0026190	1	0.68	0.37	0.05
S. officinarum-LF	Sspon.003B0030170	1	0.68	0.62	0.5
S. officinarum-LF	Sspon.004A0018650	1	0.68	0.44	0.22	GO:0000295	Mitochondrial carrier protein
S. officinarum-LF	Sspon.006A0000900	1	0.68	0.67	0.26
S. officinarum-LF	Sspon.008C0004951	1	0.68	0.49	0.18
S. officinarum-LF	Sspon.003A0031000	1	0.67	0.29	0.13
S. officinarum-LF	Sspon.004B0022300	1	0.67	0.32	0.16	GO:0001071	Basic region leucine zipper
S. officinarum-LF	Sspon.004B0024200	1	0.67	0.38	0.04	GO:0005575	CASP-like protein
S. officinarum-LF	Sspon.006A0006210	1	0.67	0.38	0.06
S. officinarum-LF	Sspon.006A0011750	1	0.67	0.7	0.29
S. officinarum-LF	Sspon.007B0018020	1	0.67	0.63	0
S. officinarum-LF	Sspon.008A0015990	1	0.67	0.36	0.23
S. officinarum-LF	Sspon.008C0002340	1	0.67	0.67	0.65	GO:0000041	E1-E2 ATPase
S. officinarum-LF	Sspon.001D0033910	1	0.66	0.57	0.36
S. officinarum-LF	Sspon.002A0009870	1	0.66	0.67	0.56	GO:0005575	Calcineurin-like phosphoesterase
S. officinarum-LF	Sspon.002A0012880	1	0.66	0.66	0.31
S. officinarum-LF	Sspon.002A0035930	1	0.66	0.55	0.32
S. officinarum-LF	Sspon.003A0000004	1	0.66	0.41	0.22	GO:0005575	Glutathione S-transferase, C-terminal domain
S. officinarum-LF	Sspon.004A0003170	1	0.66	0.23	0
S. officinarum-LF	Sspon.007D0026170	1	0.66	0.56	0.4
S. officinarum-LF	Sspon.001A0033580	1	0.65	0.68	0.45
S. officinarum-LF	Sspon.001B0023092	1	0.65	0.42	0	GO:0000719	Inherit from lilNOG: FAD binding domain of DNA photolyase
S. officinarum-LF	Sspon.002A0012930	1	0.65	0.36	0.09
S. officinarum-LF	Sspon.007A0007721	1	0.65	0.67	0.28	GO:0006139	Domain of unknown function UPF0086
S. officinarum-LF	Sspon.001A0035360	1	0.64	0.49	0.35	GO:0001071	Plant zinc cluster domain
S. officinarum-LF	Sspon.003D0026630	1	0.64	0.54	0.47	GO:0005575	Helix-loop-helix DNA-binding domain
S. officinarum-LF	Sspon.001A0030661	1	0.63	0.25	0.03
S. officinarum-LF	Sspon.002B0036630	1	0.63	0.63	0.12
S. officinarum-LF	Sspon.003A0020542	1	0.63	0.39	0.05
S. officinarum-LF	Sspon.006A0010690	1	0.63	0.82	0.07	GO:0003674	This enzyme is required for electron transfer from NADP to cytochrome P450 (By similarity)
S. officinarum-LF	Sspon.008A0005390	1	0.63	0.59	0.41
S. officinarum-LF	Sspon.002A0012010	1	0.62	0.83	0	GO:0003674	Zinc finger, C3HC4 type (RING finger)
S. officinarum-LF	Sspon.002C0005330	1	0.62	0.63	0.47	GO:0003674	STYKc
S. officinarum-LF	Sspon.004A0020060	1	0.62	0.67	0.43
S. officinarum-LF	Sspon.004D0015820	1	0.62	0.59	0.37	GO:0003674	C-terminal, D2-small domain, of ClpB protein
S. officinarum-LF	Sspon.001B0009650	1	0.61	0.55	0.34
S. officinarum-LF	Sspon.002B0004112	1	0.61	0.49	0.38	GO:0005575	alpha/beta hydrolase fold
S. officinarum-LF	Sspon.004C0025180	1	0.61	0.5	0.09
S. officinarum-LF	Sspon.007A0007960	1	0.61	0.48	0.09
S. officinarum-LF	Sspon.008B0006120	1	0.61	0.54	0.24
S. officinarum-LF	Sspon.002A0021830	1	0.6	0.48	0.16
S. officinarum-LF	Sspon.005A0014380	1	0.6	0.33	0.12
S. officinarum-LF	Sspon.003A0010700	1	0.59	0.6	0.25
S. officinarum-LF	Sspon.004A0009100	1	0.59	0.39	0.21
S. officinarum-LF	Sspon.001A0015380	1	0.58	0.69	0.16
S. officinarum-LF	Sspon.003A0017940	1	0.58	0.32	0.2	GO:0000902	KISc
S. officinarum-LF	Sspon.004C0010310	1	0.58	0.67	0	GO:0003674	Phenylalanine ammonia-lyase
S. officinarum-LF	Sspon.006B0002361	1	0.58	0.53	0.29
S. officinarum-LF	Sspon.007A0005100	1	0.58	0.37	0.27	GO:0005575	AUX/IAA family
S. officinarum-LF	Sspon.002A0016540	1	0.57	0.5	0.13
S. officinarum-LF	Sspon.002A0028160	1	0.57	0.33	0.2
S. officinarum-LF	Sspon.002B0017840	1	0.57	0.69	0.1
S. officinarum-LF	Sspon.002C0032000	1	0.57	0.44	0.08	GO:0003674	Glutathione S-transferase, N-terminal domain
S. officinarum-LF	Sspon.003A0004360	1	0.57	0.52	0.2
S. officinarum-LF	Sspon.006A0005896	1	0.57	0.43	0.31
S. officinarum-LF	Sspon.007A0023820	1	0.57	0.51	0.39
S. officinarum-LF	Sspon.002A0000860	1	0.56	0.32	0.06
S. officinarum-LF	Sspon.003A0003740	1	0.56	0.19	0
S. officinarum-LF	Sspon.003A0020480	1	0.56	0.29	0
S. officinarum-LF	Sspon.005A0008270	1	0.56	0.3	0.15	GO:0003674	peroxisome fission
S. officinarum-LF	Sspon.005A0021580	1	0.56	0.61	0.32
S. officinarum-LF	Sspon.001A0002530	1	0.55	0.43	0.38
S. officinarum-LF	Sspon.001B0014050	1	0.55	0.36	0.2
S. officinarum-LF	Sspon.005A0001161	1	0.55	0.4	0.21
S. officinarum-LF	Sspon.005D0010570	1	0.55	0.21	0.07
S. officinarum-LF	Sspon.006A0017251	1	0.55	0.54	0.31
S. officinarum-LF	Sspon.006B0022250	1	0.55	0.22	0
S. officinarum-LF	Sspon.001B0025301	1	0.54	0.42	0.09
S. officinarum-LF	Sspon.001A0011320	1	0.53	0.33	0.11
S. officinarum-LF	Sspon.001A0038970	1	0.53	0.44	0.27	GO:0005575	acidPPc
S. officinarum-LF	Sspon.002A0018421	1	0.53	0.49	0.25	GO:0000003	WAX2 C-terminal domain
S. officinarum-LF	Sspon.002D0015590	1	0.53	0.54	0.33
S. officinarum-LF	Sspon.006B0004820	1	0.53	0.48	0.32
S. officinarum-LF	Sspon.007A0020030	1	0.53	0.43	0.15
S. officinarum-LF	Sspon.001B0011491	1	0.52	0.52	0.26
S. officinarum-LF	Sspon.002A0028800	1	0.52	0.33	0.15	GO:0005575	ABC1 family
S. officinarum-LF	Sspon.002B0026550	1	0.52	0.43	0.17	GO:0005575	STYKc
S. officinarum-LF	Sspon.004B0018030	1	0.52	0.46	0.32
S. officinarum-LF	Sspon.004B0007330	1	0.51	0.61	0.18	GO:0003674	glutathione peroxidase
S. officinarum-LF	Sspon.007A0018551	1	0.51	0.28	0.08
S. officinarum-LF	Sspon.008A0005221	1	0.51	0.3	0.21	GO:0003674	Aluminium activated malate transporter
S. officinarum-LF	Sspon.008B0020980	1	0.51	0.16	0
S. officinarum-LF	Sspon.008D0009220	1	0.51	0.55	0.28
S. officinarum-LF	Sspon.003C0017230	1	0.5	0.29	0.17
S. officinarum-LF	Sspon.007A0001371	1	0.5	0.42	0.09
S. officinarum-LF	Sspon.007C0000892	1	0.5	0.62	0
S. officinarum-LF	Sspon.008A0002180	1	0.5	0.38	0.25
S. officinarum-LF	Sspon.008A0013461	1	0.5	0.41	0.08
S. officinarum-LF	Sspon.003A0004810	1	0.49	0.38	0.05
S. officinarum-LF	Sspon.003B0023971	1	0.49	0.29	0.18
S. officinarum-LF	Sspon.005A0020450	1	0.49	0.65	0.05
S. officinarum-LF	Sspon.005A0023720	1	0.49	0.22	0.07	GO:0003674	Fructose-bisphosphate aldolase
S. officinarum-LF	Sspon.002D0010400	1	0.48	0.49	0.05
S. officinarum-LF	Sspon.003A0026592	1	0.48	0.44	0.13
S. officinarum-LF	Sspon.005A0002330	1	0.48	0.47	0.02
S. officinarum-LF	Sspon.005A0023210	1	0.48	0.48	0.09
S. officinarum-LF	Sspon.006A0012190	1	0.48	0.32	0
S. officinarum-LF	Sspon.001A0010930	1	0.47	0.25	0.05
S. officinarum-LF	Sspon.003A0001830	1	0.47	0.18	0	GO:0000003	Negative regulator of cell proliferation in the adaxial side of leaves. Regulates the formation of a symmetric lamina and the establishment of venation
S. officinarum-LF	Sspon.003A0029880	1	0.47	0.5	0.22	GO:0000249	Cytochrome P450
S. officinarum-LF	Sspon.005A0013140	1	0.47	0.39	0	GO:0005575	Plastocyanin-like domain
S. officinarum-LF	Sspon.005B0021630	1	0.47	0.55	0.11
S. officinarum-LF	Sspon.007B0014650	1	0.47	0.49	0.31	GO:0003674	PPP5 TPR repeat region
S. officinarum-LF	Sspon.002A0014260	1	0.46	0.18	0
S. officinarum-LF	Sspon.003A0004400	1	0.46	0.28	0.03
S. officinarum-LF	Sspon.003B0000280	1	0.46	0.31	0.21	GO:0005575	Polyketide cyclase / dehydrase and lipid transport
S. officinarum-LF	Sspon.004B0019090	1	0.46	0.45	0.43
S. officinarum-LF	Sspon.006D0007160	1	0.46	0.43	0
S. officinarum-LF	Sspon.007A0011840	1	0.46	0.48	0.32
S. officinarum-LF	Sspon.001A0013051	1	0.45	0.18	0.06
S. officinarum-LF	Sspon.001B0001550	1	0.45	0.42	0.19	GO:0000254	Fatty acid hydroxylase superfamily
S. officinarum-LF	Sspon.001B0042710	1	0.45	0.31	0.08
S. officinarum-LF	Sspon.002A0003390	1	0.45	0.45	0.25
S. officinarum-LF	Sspon.002A0029670	1	0.45	0.43	0.25
S. officinarum-LF	Sspon.003A0024590	1	0.45	0.14	0	GO:0005575	Hsp20/alpha crystallin family
S. officinarum-LF	Sspon.003C0021490	1	0.45	0.31	0.25
S. officinarum-LF	Sspon.005C0004910	1	0.45	0.37	0.1	GO:0001071	Transcription factor
S. officinarum-LF	Sspon.006A0007770	1	0.45	0.44	0.38
S. officinarum-LF	Sspon.006C0011920	1	0.45	0.31	0.14
S. officinarum-LF	Sspon.001A0029871	1	0.44	0.23	0.1
S. officinarum-LF	Sspon.002A0005192	1	0.44	0.39	0.1	GO:0005575	COBRA-like protein
S. officinarum-LF	Sspon.004A0006281	1	0.44	0.46	0.2	GO:0000271	Pfam:DUF23
S. officinarum-LF	Sspon.005A0002440	1	0.44	0.48	0.31
S. officinarum-LF	Sspon.006A0024230	1	0.44	0.42	0.23	GO:0000166	glutathione synthetase
S. officinarum-LF	Sspon.008A0011730	1	0.44	0.21	0.1
S. officinarum-LF	Sspon.008D0005601	1	0.44	0.32	0.14	GO:0000323	Lysosomal Pro-X
S. officinarum-LF	Sspon.008D0006210	1	0.44	0.37	0.32	GO:0005575	PAXNEB protein
S. officinarum-LF	Sspon.002B0025160	1	0.43	0.26	0.12
S. officinarum-LF	Sspon.003B0008500	1	0.43	0.44	0.33	GO:0003674	S_TKc
S. officinarum-LF	Sspon.004A0006570	1	0.43	0.17	0
S. officinarum-LF	Sspon.004A0024400	1	0.43	0.29	0.14	GO:0005575	Hsp20/alpha crystallin family
S. officinarum-LF	Sspon.007A0014850	1	0.43	0.41	0.13
S. officinarum-LF	Sspon.005A0027460	1	0.42	0.31	0.1
S. officinarum-LF	Sspon.007A0001840	1	0.42	0.16	0
S. officinarum-LF	Sspon.002A0001040	1	0.41	0.29	0.19
S. officinarum-LF	Sspon.004D0004940	1	0.41	0.21	0.13
S. officinarum-LF	Sspon.005A0027770	1	0.41	0.31	0.25
S. officinarum-LF	Sspon.005B0012680	1	0.41	0.26	0.2
S. officinarum-LF	Sspon.007D0027270	1	0.41	0.3	0.22
S. officinarum-LF	Sspon.008A0017412	1	0.41	0.42	0.34	GO:0005575	Synaptobrevin
S. officinarum-LF	Sspon.002B0015720	1	0.4	0.26	0.18	GO:0001071	WRKY transcription factor
S. officinarum-LF	Sspon.002B0034510	1	0.4	0.4	0.11
S. officinarum-LF	Sspon.003B0008330	1	0.4	0.23	0
S. officinarum-LF	Sspon.004A0014760	1	0.4	0.15	0
S. officinarum-LF	Sspon.005A0014520	1	0.4	0.2	0.07
S. officinarum-LF	Sspon.007A0003920	1	0.4	0.37	0.35
S. officinarum-LF	Sspon.003A0014270	1	0.39	0.29	0.14	GO:0005575	receptor-like protein kinase
S. officinarum-LF	Sspon.004B0003481	1	0.39	0.33	0.16
S. officinarum-LF	Sspon.007A0005720	1	0.39	0.3	0.07	GO:0001071	Tub family
S. officinarum-LF	Sspon.008D0009510	1	0.39	0.19	0.1	GO:0005575	Glutamate-gated receptor that probably acts as non- selective cation channel (By similarity)
S. officinarum-LF	Sspon.001A0025480	1	0.38	0.23	0.12
S. officinarum-LF	Sspon.002C0013530	1	0.38	0.27	0
S. officinarum-LF	Sspon.002D0032930	1	0.38	0.13	0.02
S. officinarum-LF	Sspon.004B0001130	1	0.38	0.26	0.19
S. officinarum-LF	Sspon.008B0019450	1	0.38	0.44	0
S. officinarum-LF	Sspon.008C0014510	1	0.38	0.24	0.13	GO:0005575	C2 domain
S. officinarum-LF	Sspon.002C0003652	1	0.37	0.3	0
S. officinarum-LF	Sspon.003A0027680	1	0.37	0.17	0	GO:0000428	DNA-directed RNA polymerase II
S. officinarum-LF	Sspon.004A0000290	1	0.37	0.34	0.24	GO:0005575
S. officinarum-LF	Sspon.004A0010730	1	0.37	0.25	0.16	GO:0000003	Testis-specific kinase
S. officinarum-LF	Sspon.004A0020200	1	0.37	0.32	0.13
S. officinarum-LF	Sspon.005B0016590	1	0.37	0.34	0.16
S. officinarum-LF	Sspon.005D0017920	1	0.37	0.43	0.16
S. officinarum-LF	Sspon.006B0020470	1	0.37	0.41	0.08
S. officinarum-LF	Sspon.007A0013390	1	0.37	0.33	0.28
S. officinarum-LF	Sspon.007A0014350	1	0.37	0.14	0
S. officinarum-LF	Sspon.004A0021511	1	0.36	0.17	0
S. officinarum-LF	Sspon.008B0012051	1	0.36	0.46	0.06	GO:0005575	Diacylglycerol acyltransferase
S. officinarum-LF	Sspon.003A0010790	1	0.35	0.41	0.12	GO:0000226	Microtubule associated protein (MAP65/ASE1 family)
S. officinarum-LF	Sspon.003A0032090	1	0.35	0.13	0.03	GO:0003674	UDP-glucoronosyl and UDP-glucosyl transferase
S. officinarum-LF	Sspon.004C0020880	1	0.35	0.31	0.28	GO:0000775	Centromere/kinetochore Zw10
S. officinarum-LF	Sspon.006C0009380	1	0.35	0.2	0.06
S. officinarum-LF	Sspon.007A0007380	1	0.35	0.21	0
S. officinarum-LF	Sspon.007B0010920	1	0.35	0.16	0
S. officinarum-LF	Sspon.008A0004122	1	0.35	0.15	0.07
S. officinarum-LF	Sspon.008B0002441	1	0.35	0.26	0.11	GO:0003674	Anthranilate synthase component I, N terminal region
S. officinarum-LF	Sspon.001A0026720	1	0.34	0.16	0.07	GO:0005575	Cytochrome P450 family protein, expressed
S. officinarum-LF	Sspon.003A0012800	1	0.34	0.29	0.23
S. officinarum-LF	Sspon.003A0029992	1	0.34	0.2	0
S. officinarum-LF	Sspon.005A0010303	1	0.34	0.28	0.21
S. officinarum-LF	Sspon.005A0010654	1	0.34	0.27	0.19	GO:0000075	Mitotic spindle checkpoint protein
S. officinarum-LF	Sspon.005B0019880	1	0.34	0.17	0.03	GO:0000003	alpha/beta hydrolase fold
S. officinarum-LF	Sspon.007A0004200	1	0.34	0.3	0.24	GO:0000003	Component of the eukaryotic translation initiation factor 3 (eIF-3) complex, which is involved in protein synthesis and, together with other initiation factors, stimulates binding of mRNA and methionyl-tRNAi to the 40S ribosome (By similarity)
S. officinarum-LF	Sspon.007D0027230	1	0.34	0.24	0.17
S. officinarum-LF	Sspon.001A0002520	1	0.33	0.17	0.03
S. officinarum-LF	Sspon.002A0032140	1	0.33	0.19	0.05
S. officinarum-LF	Sspon.003A0004800	1	0.33	0.24	0.14
S. officinarum-LF	Sspon.003A0027500	1	0.33	0.33	0.11	GO:0005575	Protein of unknown function, DUF393
S. officinarum-LF	Sspon.008B0009760	1	0.33	0.18	0	GO:0000041	ZIP Zinc transporter
S. officinarum-LF	Sspon.002A0012640	1	0.32	0.25	0.22	GO:0003674	RmlD substrate binding domain
S. officinarum-LF	Sspon.002B0008822	1	0.32	0.32	0.08	GO:0005575	PAP_fibrillin
S. officinarum-LF	Sspon.002C0001291	1	0.32	0.27	0.13
S. officinarum-LF	Sspon.006C0024030	1	0.32	0.35	0.09	GO:0005575	Protein of unknown function (DUF3754)
S. officinarum-LF	Sspon.007A0014330	1	0.32	0.31	0.15	GO:0005575	Pfam:C4dic_mal_tran
S. officinarum-LF	Sspon.007B0005420	1	0.32	0.21	0.14
S. officinarum-LF	Sspon.008C0001713	1	0.32	0.24	0.07
S. officinarum-LF	Sspon.001A0000950	1	0.31	0.32	0.22	GO:0005575	Protein of unknown function (DUF791)
S. officinarum-LF	Sspon.001A0001200	1	0.31	0.11	0.03
S. officinarum-LF	Sspon.001A0004760	1	0.31	0.41	0
S. officinarum-LF	Sspon.001A0026102	1	0.31	0.2	0.12	GO:0005575	Tetraspanin family
S. officinarum-LF	Sspon.002A0036330	1	0.31	0.22	0.06
S. officinarum-LF	Sspon.002A0037980	1	0.31	0.29	0.22
S. officinarum-LF	Sspon.004A0012700	1	0.31	0.27	0.19	GO:0005575	PP2C_SIG
S. officinarum-LF	Sspon.004A0024380	1	0.31	0.29	0.16	GO:0001071	Plant protein of unknown function (DUF822)
S. officinarum-LF	Sspon.005A0012841	1	0.31	0.27	0.14	GO:0005575	Sugar (and other) transporter
S. officinarum-LF	Sspon.006C0024720	1	0.31	0.36	0.03	GO:0005575	Pfam:DUF579
S. officinarum-LF	Sspon.008A0016770	1	0.31	0.24	0.16	GO:0005575	Inherit from lilNOG: IQ calmodulin-binding motif family protein
S. officinarum-LF	Sspon.001B0038170	1	0.3	0.14	0.05
S. officinarum-LF	Sspon.001C0031740	1	0.3	0.22	0.15
S. officinarum-LF	Sspon.002A0037630	1	0.3	0.2	0.15
S. officinarum-LF	Sspon.002C0007533	1	0.3	0.31	0.23
S. officinarum-LF	Sspon.003B0021140	1	0.3	0.19	0.1
S. officinarum-LF	Sspon.005A0008810	1	0.3	0.11	0
S. officinarum-LF	Sspon.006A0018231	1	0.3	0.31	0
S. officinarum-LF	Sspon.008A0009830	1	0.3	0.23	0.17
S. officinarum-LF	Sspon.001A0035800	1	0.29	0.22	0.04	GO:0000003	MADS-box transcription factor
S. officinarum-LF	Sspon.001B0025052	1	0.29	0.32	0.09
S. officinarum-LF	Sspon.003A0019491	1	0.29	0.18	0
S. officinarum-LF	Sspon.006A0003821	1	0.29	0.22	0.09	GO:0000922	Microtubule associated protein (MAP65/ASE1 family)
S. officinarum-LF	Sspon.006B0023991	1	0.29	0.19	0.03
S. officinarum-LF	Sspon.007C0000710	1	0.29	0.33	0.15
S. officinarum-LF	Sspon.008A0009881	1	0.29	0.14	0.02
S. officinarum-LF	Sspon.008A0012850	1	0.29	0.24	0.07
S. officinarum-LF	Sspon.008A0015010	1	0.29	0.3	0.07	GO:0005575	Carboxylesterase family
S. officinarum-LF	Sspon.001A0040830	1	0.28	0.18	0.03	GO:0003674	Iaa-amino acid hydrolase
S. officinarum-LF	Sspon.001C0009280	1	0.28	0.28	0.04	GO:0005575	Phosphatidylinositol-specific phospholipase C, Y domain
S. officinarum-LF	Sspon.002A0003010	1	0.28	0.3	0.11
S. officinarum-LF	Sspon.002A0018320	1	0.28	0.28	0.26	GO:0005575	Glutamate-gated receptor that probably acts as non- selective cation channel (By similarity)
S. officinarum-LF	Sspon.002A0023700	1	0.28	0.27	0.15	GO:0005575	Plastocyanin-like domain
S. officinarum-LF	Sspon.003A0026690	1	0.28	0.3	0.1
S. officinarum-LF	Sspon.004A0010690	1	0.28	0.34	0	GO:0005575
S. officinarum-LF	Sspon.004D0027020	1	0.28	0.28	0.27	GO:0003674	Terpene synthase family, metal binding domain
S. officinarum-LF	Sspon.005C0019691	1	0.28	0.26	0.25
S. officinarum-LF	Sspon.005C0021370	1	0.28	0.29	0.03
S. officinarum-LF	Sspon.006A0022350	1	0.28	0.17	0
S. officinarum-LF	Sspon.006B0016990	1	0.28	0.25	0.2
S. officinarum-LF	Sspon.007D0016310	1	0.28	0.19	0.14
S. officinarum-LF	Sspon.001A0012820	1	0.27	0.24	0
S. officinarum-LF	Sspon.001A0027120	1	0.27	0.08	0	GO:0005575	Protein of unknown function, DUF538
S. officinarum-LF	Sspon.004A0005990	1	0.27	0.3	0.18
S. officinarum-LF	Sspon.005D0009390	1	0.27	0.12	0
S. officinarum-LF	Sspon.007A0025830	1	0.27	0.22	0.1
S. officinarum-LF	Sspon.007B0003461	1	0.27	0.08	0
S. officinarum-LF	Sspon.008A0007110	1	0.27	0.17	0
S. officinarum-LF	Sspon.001A0014920	1	0.26	0.27	0.15
S. officinarum-LF	Sspon.001A0034631	1	0.26	0.17	0.1
S. officinarum-LF	Sspon.002A0006132	1	0.26	0.11	0	GO:0001071	transcription regulatory region sequence-specific DNA binding
S. officinarum-LF	Sspon.002B0017270	1	0.26	0.15	0.08
S. officinarum-LF	Sspon.003A0009650	1	0.26	0.18	0.07	GO:0003674	Possible lysine decarboxylase
S. officinarum-LF	Sspon.004B0027321	1	0.26	0.25	0.09	GO:0003674	Ca2+-ATPase N terminal autoinhibitory domain
S. officinarum-LF	Sspon.005A0023390	1	0.26	0.22	0
S. officinarum-LF	Sspon.006A0003470	1	0.26	0.14	0
S. officinarum-LF	Sspon.006A0016170	1	0.26	0.16	0.02	GO:0006950	aromatic-L-amino-acid decarboxylase-like
S. officinarum-LF	Sspon.007A0006630	1	0.26	0.18	0	GO:0005575	receptor-like protein kinase
S. officinarum-LF	Sspon.007A0006640	1	0.26	0.27	0.22	GO:0005575	receptor-like protein kinase
S. officinarum-LF	Sspon.008B0014890	1	0.26	0.19	0.11
S. officinarum-LF	Sspon.001A0013870	1	0.25	0.21	0.12	GO:0005575	Serine carboxypeptidase
S. officinarum-LF	Sspon.001A0014530	1	0.25	0.28	0.03
S. officinarum-LF	Sspon.002A0013181	1	0.25	0.14	0.06
S. officinarum-LF	Sspon.002A0026620	1	0.25	0.13	0.05
S. officinarum-LF	Sspon.003A0001780	1	0.25	0.18	0.13	GO:0000003	Meiosis protein SPO22/ZIP4 like
S. officinarum-LF	Sspon.004D0026040	1	0.25	0.15	0
S. officinarum-LF	Sspon.005A0008790	1	0.25	0.14	0
S. officinarum-LF	Sspon.005C0008920	1	0.25	0.18	0
S. officinarum-LF	Sspon.006A0001960	1	0.25	0.13	0
S. officinarum-LF	Sspon.001A0011890	1	0.24	0.14	0
S. officinarum-LF	Sspon.002A0011800	1	0.24	0.18	0.03	GO:0003674	proline-rich protein APG
S. officinarum-LF	Sspon.002C0040760	1	0.24	0.18	0.14
S. officinarum-LF	Sspon.003A0016041	1	0.24	0.1	0.02
S. officinarum-LF	Sspon.003A0030700	1	0.24	0.23	0.22	GO:0000003	Pfam:IstB
S. officinarum-LF	Sspon.003C0037070	1	0.24	0.09	0.02
S. officinarum-LF	Sspon.004A0012721	1	0.24	0.11	0
S. officinarum-LF	Sspon.007B0001481	1	0.24	0.15	0.08
S. officinarum-LF	Sspon.007B0012070	1	0.24	0.16	0.04
S. officinarum-LF	Sspon.008A0019651	1	0.24	0.16	0.02	GO:0005575	STAS domain
S. officinarum-LF	Sspon.008B0016270	1	0.24	0.3	0
S. officinarum-LF	Sspon.001B0034020	1	0.23	0.11	0.03
S. officinarum-LF	Sspon.002A0011500	1	0.23	0.19	0.13
S. officinarum-LF	Sspon.002A0031221	1	0.23	0.2	0.09
S. officinarum-LF	Sspon.002B0033720	1	0.23	0.09	0.03
S. officinarum-LF	Sspon.002D0002660	1	0.23	0.25	0.13
S. officinarum-LF	Sspon.003D0022910	1	0.23	0.07	0
S. officinarum-LF	Sspon.004A0005870	1	0.23	0.23	0.06	GO:0005575	Cytochrome P450 family protein, expressed
S. officinarum-LF	Sspon.005A0025861	1	0.23	0.16	0.05
S. officinarum-LF	Sspon.005B0007202	1	0.23	0.16	0	GO:0008150	response regulator
S. officinarum-LF	Sspon.005C0007621	1	0.23	0.2	0	GO:0000003	beta-glucosidase
S. officinarum-LF	Sspon.005D0006270	1	0.23	0.12	0.05	GO:0002252	Probably involved in the RNA silencing pathway. May bind to short RNAs such as microRNAs (miRNAs) or short interfering RNAs (siRNAs), and represses the translation of mRNAs which are complementary to them (By similarity)
S. officinarum-LF	Sspon.006A0015930	1	0.23	0.19	0.05
S. officinarum-LF	Sspon.007D0001310	1	0.23	0.16	0.07
S. officinarum-LF	Sspon.001A0021860	1	0.22	0.28	0	GO:0005575	protein kinase 2B, chloroplastic-like
S. officinarum-LF	Sspon.002A0017450	1	0.22	0.09	0
S. officinarum-LF	Sspon.002C0005960	1	0.22	0.11	0.05	GO:0005575	alpha/beta hydrolase fold
S. officinarum-LF	Sspon.003A0004380	1	0.22	0.16	0
S. officinarum-LF	Sspon.003A0017340	1	0.22	0.17	0.05
S. officinarum-LF	Sspon.004A0022990	1	0.22	0.27	0	GO:0003674	Enoyl-CoA hydratase/isomerase family
S. officinarum-LF	Sspon.008B0016901	1	0.22	0.11	0.06
S. officinarum-LF	Sspon.008C0011670	1	0.22	0.17	0.08	GO:0005575	BolA-like protein
S. officinarum-LF	Sspon.008D0000290	1	0.22	0.14	0.07
S. officinarum-LF	Sspon.001A0042390	1	0.21	0.16	0.1
S. officinarum-LF	Sspon.002A0007320	1	0.21	0.08	0
S. officinarum-LF	Sspon.003A0003211	1	0.21	0.23	0.1
S. officinarum-LF	Sspon.003A0021041	1	0.21	0.06	0	GO:0000322	Mate efflux family protein
S. officinarum-LF	Sspon.003B0036390	1	0.21	0.08	0.02
S. officinarum-LF	Sspon.005B0008700	1	0.21	0.19	0
S. officinarum-LF	Sspon.006D0014050	1	0.21	0.16	0.14
S. officinarum-LF	Sspon.007D0011360	1	0.21	0.2	0.02
S. officinarum-LF	Sspon.008A0013482	1	0.21	0.14	0.03
S. officinarum-LF	Sspon.008A0013920	1	0.21	0.16	0.06	GO:0005575	transcription factor
S. officinarum-LF	Sspon.001A0001860	1	0.2	0.08	0
S. officinarum-LF	Sspon.002A0010230	1	0.2	0.07	0.01
S. officinarum-LF	Sspon.002A0013060	1	0.2	0.21	0.06	GO:0005575	FH2
S. officinarum-LF	Sspon.002A0021850	1	0.2	0.09	0
S. officinarum-LF	Sspon.002B0018480	1	0.2	0.13	0
S. officinarum-LF	Sspon.003C0006950	1	0.2	0.18	0.06
S. officinarum-LF	Sspon.005A0008240	1	0.2	0.2	0.13	GO:0000325	Domain of unknown function (DUF3357)
S. officinarum-LF	Sspon.005A0009610	1	0.2	0.13	0.09	GO:0000003	STYKc
S. officinarum-LF	Sspon.005D0007560	1	0.2	0.18	0.11
S. officinarum-LF	Sspon.006A0000870	1	0.2	0.08	0
S. officinarum-LF	Sspon.007A0012650	1	0.2	0.1	0
S. officinarum-LF	Sspon.008A0001420	1	0.2	0.16	0
S. officinarum-LF	Sspon.001A0013240	1	0.19	0.19	0.03
S. officinarum-LF	Sspon.001B0020010	1	0.19	0.08	0
S. officinarum-LF	Sspon.002A0041850	1	0.19	0.15	0.06
S. officinarum-LF	Sspon.002B0031521	1	0.19	0.12	0.04
S. officinarum-LF	Sspon.002C0036810	1	0.19	0.21	0.13
S. officinarum-LF	Sspon.003A0005271	1	0.19	0.2	0
S. officinarum-LF	Sspon.003A0029810	1	0.19	0.14	0.07
S. officinarum-LF	Sspon.003C0032620	1	0.19	0.18	0.14
S. officinarum-LF	Sspon.004A0010920	1	0.19	0.06	0	GO:0005575	Helix-loop-helix DNA-binding domain
S. officinarum-LF	Sspon.004A0018880	1	0.19	0.1	0
S. officinarum-LF	Sspon.004B0005690	1	0.19	0.17	0.13	GO:0005575	Pfam:DZC
S. officinarum-LF	Sspon.008B0011260	1	0.19	0.16	0.04
S. officinarum-LF	Sspon.001A0000120	1	0.18	0.11	0	GO:0005575	Palmitoyl protein thioesterase
S. officinarum-LF	Sspon.001A0036030	1	0.18	0.15	0
S. officinarum-LF	Sspon.002A0009170	1	0.18	0.07	0	GO:0005575	L-ascorbate oxidase homolog
S. officinarum-LF	Sspon.006B0021730	1	0.18	0.17	0.09	GO:0005575	transporter
S. officinarum-LF	Sspon.006D0014540	1	0.18	0.09	0.05	GO:0006950	aromatic-L-amino-acid decarboxylase-like
S. officinarum-LF	Sspon.007B0000680	1	0.18	0.1	0.02
S. officinarum-LF	Sspon.001A0016040	1	0.17	0.1	0.03
S. officinarum-LF	Sspon.002A0025540	1	0.17	0.18	0
S. officinarum-LF	Sspon.002A0033471	1	0.17	0.1	0.07
S. officinarum-LF	Sspon.002A0034850	1	0.17	0.06	0.01
S. officinarum-LF	Sspon.002B0021050	1	0.17	0.15	0.12
S. officinarum-LF	Sspon.002C0025330	1	0.17	0.08	0
S. officinarum-LF	Sspon.003A0008360	1	0.17	0.13	0.07	GO:0000003	GLE1-like protein
S. officinarum-LF	Sspon.003B0008730	1	0.17	0.17	0.09	GO:0005575	GDSL-like Lipase/Acylhydrolase
S. officinarum-LF	Sspon.006A0021670	1	0.17	0.17	0
S. officinarum-LF	Sspon.006A0025170	1	0.17	0.17	0.16
S. officinarum-LF	Sspon.006B0024570	1	0.17	0.21	0.06
S. officinarum-LF	Sspon.007A0008861	1	0.17	0.09	0	GO:0003674	Sugar (and other) transporter
S. officinarum-LF	Sspon.001D0029900	1	0.16	0.07	0
S. officinarum-LF	Sspon.002A0029620	1	0.16	0.12	0.09
S. officinarum-LF	Sspon.002A0033510	1	0.16	0.11	0.08
S. officinarum-LF	Sspon.002B0029410	1	0.16	0.06	0
S. officinarum-LF	Sspon.003A0006220	1	0.16	0.2	0
S. officinarum-LF	Sspon.003A0018252	1	0.16	0.14	0.06
S. officinarum-LF	Sspon.003C0005750	1	0.16	0.18	0.05	GO:0000139	Exostosin family
S. officinarum-LF	Sspon.004A0022810	1	0.16	0.07	0	GO:0001653	Leucine rich repeat N-terminal domain
S. officinarum-LF	Sspon.005B0010970	1	0.16	0.15	0.09
S. officinarum-LF	Sspon.006C0023682	1	0.16	0.09	0	GO:0000325	The primary product of this enzyme is 4,2',4',6'- tetrahydroxychalcone (also termed naringenin-chalcone or chalcone) which can under specific conditions spontaneously isomerize into naringenin
S. officinarum-LF	Sspon.006D0023600	1	0.16	0.14	0.04
S. officinarum-LF	Sspon.008B0021330	1	0.16	0.12	0.08
S. officinarum-LF	Sspon.008D0009080	1	0.16	0.06	0	GO:0000041	ZIP Zinc transporter
S. officinarum-LF	Sspon.001C0011353	1	0.15	0.07	0
S. officinarum-LF	Sspon.002B0025601	1	0.15	0.11	0.08
S. officinarum-LF	Sspon.005A0013050	1	0.15	0.12	0.06
S. officinarum-LF	Sspon.005D0021260	1	0.15	0.11	0.05	GO:0003674	D-isomer specific 2-hydroxyacid dehydrogenase, catalytic domain
S. officinarum-LF	Sspon.006C0003540	1	0.15	0.08	0.05	GO:0000922	Microtubule associated protein (MAP65/ASE1 family)
S. officinarum-LF	Sspon.007A0009220	1	0.15	0.05	0
S. officinarum-LF	Sspon.007B0025640	1	0.15	0.18	0.04
S. officinarum-LF	Sspon.007D0014810	1	0.15	0.18	0
S. officinarum-LF	Sspon.008A0016660	1	0.15	0.06	0
S. officinarum-LF	Sspon.008B0016891	1	0.15	0.15	0.12
S. officinarum-LF	Sspon.008B0019870	1	0.15	0.07	0
S. officinarum-LF	Sspon.001A0013820	1	0.14	0.06	0.02
S. officinarum-LF	Sspon.001A0029750	1	0.14	0.07	0
S. officinarum-LF	Sspon.001B0009420	1	0.14	0.17	0
S. officinarum-LF	Sspon.001D0024992	1	0.14	0.06	0
S. officinarum-LF	Sspon.002A0004620	1	0.14	0.14	0.04
S. officinarum-LF	Sspon.002A0010260	1	0.14	0.13	0.05	GO:0000139	Cell cycle control protein
S. officinarum-LF	Sspon.002C0009450	1	0.14	0.09	0
S. officinarum-LF	Sspon.002D0019330	1	0.14	0.1	0.05	GO:0003674	serine threonine-protein kinase
S. officinarum-LF	Sspon.003A0006750	1	0.14	0.04	0
S. officinarum-LF	Sspon.004A0010650	1	0.14	0.07	0	GO:0000785	SET
S. officinarum-LF	Sspon.005A0012450	1	0.14	0.14	0.12
S. officinarum-LF	Sspon.006B0021850	1	0.14	0.07	0
S. officinarum-LF	Sspon.006C0024520	1	0.14	0.13	0.07
S. officinarum-LF	Sspon.007A0004350	1	0.14	0.14	0.11
S. officinarum-LF	Sspon.008C0013320	1	0.14	0.13	0.07
S. officinarum-LF	Sspon.001A0017810	1	0.13	0.04	0
S. officinarum-LF	Sspon.001A0027850	1	0.13	0.13	0.05	GO:0002252	Pfam:dsRNA_bind
S. officinarum-LF	Sspon.001B0011370	1	0.13	0.12	0.06
S. officinarum-LF	Sspon.001B0034090	1	0.13	0.05	0
S. officinarum-LF	Sspon.002A0021780	1	0.13	0.08	0.03
S. officinarum-LF	Sspon.002B0027460	1	0.13	0.13	0
S. officinarum-LF	Sspon.003A0018951	1	0.13	0.1	0.07	GO:0005575	Putative lysophospholipase
S. officinarum-LF	Sspon.004A0009140	1	0.13	0.09	0.03
S. officinarum-LF	Sspon.004A0011360	1	0.13	0.11	0.1
S. officinarum-LF	Sspon.004A0014930	1	0.13	0.08	0	GO:0005575	Pfam:DUF803
S. officinarum-LF	Sspon.005B0002020	1	0.13	0.08	0.04
S. officinarum-LF	Sspon.005B0008030	1	0.13	0.08	0.03
S. officinarum-LF	Sspon.005C0020680	1	0.13	0.09	0.07
S. officinarum-LF	Sspon.006B0022960	1	0.13	0.11	0.09	GO:0005575	Plant PDR ABC transporter associated
S. officinarum-LF	Sspon.006C0010230	1	0.13	0.06	0.01
S. officinarum-LF	Sspon.007A0025030	1	0.13	0.04	0	GO:0005575	Dabb
S. officinarum-LF	Sspon.008A0019280	1	0.13	0.14	0.09	GO:0003674	CDT1
S. officinarum-LF	Sspon.001B0013160	1	0.12	0.07	0.05	GO:0005575	PP2C_SIG
S. officinarum-LF	Sspon.001B0028340	1	0.12	0.12	0.11
S. officinarum-LF	Sspon.001B0037480	1	0.12	0.12	0.09	GO:0005575	Alba
S. officinarum-LF	Sspon.002A0014030	1	0.12	0.12	0.08
S. officinarum-LF	Sspon.002A0014720	1	0.12	0.12	0.03	GO:0005575	Protein of unknown function, DUF547
S. officinarum-LF	Sspon.003A0023540	1	0.12	0.12	0.04
S. officinarum-LF	Sspon.004A0010330	1	0.12	0.13	0.02
S. officinarum-LF	Sspon.004A0013880	1	0.12	0.12	0.04
S. officinarum-LF	Sspon.004B0000310	1	0.12	0.11	0.06	GO:0005575	Responsible for the transport of sucrose into the cell, with the concomitant uptake of protons (symport system). May also transport other glucosides (By similarity)
S. officinarum-LF	Sspon.004C0010050	1	0.12	0.08	0.02
S. officinarum-LF	Sspon.007C0006470	1	0.12	0.07	0.02	GO:0000084	DNA polymerase
S. officinarum-LF	Sspon.001A0001180	1	0.11	0.1	0	GO:0008150	Protein of unknown function (DUF1084)
S. officinarum-LF	Sspon.001B0003640	1	0.11	0.07	0.05
S. officinarum-LF	Sspon.001B0022481	1	0.11	0.11	0.09
S. officinarum-LF	Sspon.001C0018720	1	0.11	0.08	0.05
S. officinarum-LF	Sspon.001C0026550	1	0.11	0.1	0.09
S. officinarum-LF	Sspon.002A0019400	1	0.11	0.07	0
S. officinarum-LF	Sspon.002A0029760	1	0.11	0.14	0
S. officinarum-LF	Sspon.002B0018321	1	0.11	0.04	0
S. officinarum-LF	Sspon.003A0009420	1	0.11	0.11	0.06	GO:0005575	Eukaryotic porin
S. officinarum-LF	Sspon.003B0035980	1	0.11	0.05	0
S. officinarum-LF	Sspon.004A0023910	1	0.11	0.1	0.09	GO:0003674	Cytidylyltransferase
S. officinarum-LF	Sspon.006C0002750	1	0.11	0.08	0
S. officinarum-LF	Sspon.007B0026621	1	0.11	0.11	0.09
S. officinarum-LF	Sspon.001A0028810	1	0.1	0.12	0	GO:0005575	ARID BRIGHT DNA-binding domain-containing protein
S. officinarum-LF	Sspon.001B0021490	1	0.1	0.11	0
S. officinarum-LF	Sspon.001B0026060	1	0.1	0.09	0.06
S. officinarum-LF	Sspon.002A0000140	1	0.1	0.05	0	GO:0001071	Myb-like DNA-binding domain
S. officinarum-LF	Sspon.002A0015430	1	0.1	0.03	0
S. officinarum-LF	Sspon.002A0018460	1	0.1	0.04	0	GO:0005575	Triose-phosphate Transporter family
S. officinarum-LF	Sspon.002A0027750	1	0.1	0.13	0
S. officinarum-LF	Sspon.003A0007640	1	0.1	0.1	0.05	GO:0006082	2OG-Fe(II) oxygenase superfamily
S. officinarum-LF	Sspon.003A0007830	1	0.1	0.08	0.04
S. officinarum-LF	Sspon.003A0007850	1	0.1	0.09	0
S. officinarum-LF	Sspon.005A0002850	1	0.1	0.08	0.03	GO:0005575	Glycosyl hydrolases family 32 C terminal
S. officinarum-LF	Sspon.006A0004311	1	0.1	0.09	0.05
S. officinarum-LF	Sspon.007A0017370	1	0.1	0.11	0.03
S. officinarum-LF	Sspon.008B0003350	1	0.1	0.09	0.06	GO:0005575	GDP-fucose protein O-fucosyltransferase
S. officinarum-LF	Sspon.001A0031260	1	0.09	0.05	0.02
S. officinarum-LF	Sspon.001B0003520	1	0.09	0.1	0
S. officinarum-LF	Sspon.001B0024970	1	0.09	0.03	0
S. officinarum-LF	Sspon.001B0043761	1	0.09	0.09	0.04
S. officinarum-LF	Sspon.002B0000932	1	0.09	0.11	0
S. officinarum-LF	Sspon.003A0017430	1	0.09	0.08	0.07	GO:0005575	Retrotransposon protein
S. officinarum-LF	Sspon.003B0006962	1	0.09	0.08	0.05
S. officinarum-LF	Sspon.005A0001561	1	0.09	0.09	0.04	GO:0005575	cellulase activity
S. officinarum-LF	Sspon.005A0002220	1	0.09	0.03	0	GO:0001666	2OG-Fe(II) oxygenase superfamily
S. officinarum-LF	Sspon.005A0013920	1	0.09	0.08	0
S. officinarum-LF	Sspon.005A0026751	1	0.09	0.05	0.02
S. officinarum-LF	Sspon.005B0021850	1	0.09	0.09	0
S. officinarum-LF	Sspon.006A0016480	1	0.09	0.03	0	GO:0003674
S. officinarum-LF	Sspon.006D0007190	1	0.09	0.11	0.03
S. officinarum-LF	Sspon.007A0008420	1	0.09	0.1	0.06
S. officinarum-LF	Sspon.008A0000601	1	0.09	0.07	0.01
S. officinarum-LF	Sspon.008A0004762	1	0.09	0.04	0
S. officinarum-LF	Sspon.008D0005341	1	0.09	0.09	0	GO:0005575	PP2C_SIG
S. officinarum-LF	Sspon.008D0021330	1	0.09	0.1	0.03	GO:0001071	GRAS domain family
S. officinarum-LF	Sspon.001A0025430	1	0.08	0.05	0
S. officinarum-LF	Sspon.001C0009610	1	0.08	0.08	0.07	GO:0008150	Agenet domain
S. officinarum-LF	Sspon.001D0008420	1	0.08	0.08	0.02
S. officinarum-LF	Sspon.002A0017690	1	0.08	0.03	0	GO:0000902	Spermine/spermidine synthase
S. officinarum-LF	Sspon.002A0035370	1	0.08	0.07	0.04
S. officinarum-LF	Sspon.002A0042381	1	0.08	0.08	0.07
S. officinarum-LF	Sspon.002C0010990	1	0.08	0.07	0.05
S. officinarum-LF	Sspon.003A0005560	1	0.08	0.04	0
S. officinarum-LF	Sspon.003A0011871	1	0.08	0.05	0
S. officinarum-LF	Sspon.003A0027271	1	0.08	0.07	0.05
S. officinarum-LF	Sspon.004A0009103	1	0.08	0.04	0	GO:0005575	zipper protein
S. officinarum-LF	Sspon.004B0010110	1	0.08	0.07	0
S. officinarum-LF	Sspon.004B0017240	1	0.08	0.08	0
S. officinarum-LF	Sspon.006A0018670	1	0.08	0.09	0
S. officinarum-LF	Sspon.007A0026590	1	0.08	0.05	0
S. officinarum-LF	Sspon.008A0005910	1	0.08	0.04	0
S. officinarum-LF	Sspon.008C0010650	1	0.08	0.07	0.06
S. officinarum-LF	Sspon.008C0011900	1	0.08	0.08	0.07	GO:0003674	Protein of unknown function (DUF1604)
S. officinarum-LF	Sspon.001A0003010	1	0.07	0.06	0
S. officinarum-LF	Sspon.001A0020750	1	0.07	0.02	0	GO:0003674	serine threonine-protein kinase
S. officinarum-LF	Sspon.001B0026131	1	0.07	0.07	0.04
S. officinarum-LF	Sspon.001B0044630	1	0.07	0.08	0.04	GO:0005575	Di-glucose binding within endoplasmic reticulum
S. officinarum-LF	Sspon.002A0002770	1	0.07	0.06	0.05
S. officinarum-LF	Sspon.002B0007091	1	0.07	0.05	0.02	GO:0005575	FH2
S. officinarum-LF	Sspon.002B0018520	1	0.07	0.07	0.02
S. officinarum-LF	Sspon.002D0022790	1	0.07	0.06	0
S. officinarum-LF	Sspon.003A0006251	1	0.07	0.04	0	GO:0001071	HLH
S. officinarum-LF	Sspon.004A0010320	1	0.07	0.05	0.03
S. officinarum-LF	Sspon.004A0019910	1	0.07	0.07	0.03	GO:0003674	Subtilase family
S. officinarum-LF	Sspon.004A0020260	1	0.07	0.04	0
S. officinarum-LF	Sspon.004B0008400	1	0.07	0.05	0
S. officinarum-LF	Sspon.004B0013320	1	0.07	0.03	0
S. officinarum-LF	Sspon.005A0019820	1	0.07	0.08	0.02
S. officinarum-LF	Sspon.005C0022800	1	0.07	0.04	0.02
S. officinarum-LF	Sspon.006D0015800	1	0.07	0.07	0.03
S. officinarum-LF	Sspon.006D0020930	1	0.07	0.05	0
S. officinarum-LF	Sspon.007A0027241	1	0.07	0.06	0	GO:0003674
S. officinarum-LF	Sspon.007B0024040	1	0.07	0.06	0.05
S. officinarum-LF	Sspon.007C0021320	1	0.07	0.05	0.03
S. officinarum-LF	Sspon.007D0027330	1	0.07	0.07	0.04
S. officinarum-LF	Sspon.001A0018700	1	0.06	0.07	0
S. officinarum-LF	Sspon.001A0031390	1	0.06	0.06	0.04
S. officinarum-LF	Sspon.001A0041860	1	0.06	0.05	0	GO:0005575	UDP-glucoronosyl and UDP-glucosyl transferase
S. officinarum-LF	Sspon.001A0042420	1	0.06	0.06	0.03
S. officinarum-LF	Sspon.002A0017830	1	0.06	0.04	0.02	GO:0003674	Peptidase inhibitor I9
S. officinarum-LF	Sspon.002A0019230	1	0.06	0.06	0	GO:0005575	Typical P-type R2R3 Myb protein
S. officinarum-LF	Sspon.002A0036390	1	0.06	0.06	0.03	GO:0005575	Transmembrane amino acid transporter protein
S. officinarum-LF	Sspon.003C0002010	1	0.06	0.06	0	GO:0005575	Transcriptional activator that binds specifically to the DNA sequence 5'- AG CCGAC-3'. Binding to the C-repeat DRE element mediates high salinity- and dehydration-inducible transcription
S. officinarum-LF	Sspon.003C0002390	1	0.06	0.05	0	GO:0000041	ZIP Zinc transporter
S. officinarum-LF	Sspon.003C0019860	1	0.06	0.05	0
S. officinarum-LF	Sspon.004B0021220	1	0.06	0.06	0
S. officinarum-LF	Sspon.005A0011540	1	0.06	0.08	0
S. officinarum-LF	Sspon.005A0026840	1	0.06	0.02	0
S. officinarum-LF	Sspon.006A0000700	1	0.06	0.05	0.04
S. officinarum-LF	Sspon.006C0019751	1	0.06	0.05	0
S. officinarum-LF	Sspon.007B0011130	1	0.06	0.06	0
S. officinarum-LF	Sspon.008B0013201	1	0.06	0.07	0
S. officinarum-LF	Sspon.001A0005030	1	0.05	0.04	0	GO:0003674	This enzyme converts phytoene into zeta-carotene via the intermediary of phytofluene by the symmetrical introduction of two double bonds at the C-11 and C-11' positions of phytoene
S. officinarum-LF	Sspon.001A0014210	1	0.05	0.03	0	GO:0005575	Vacuolar cation proton exchanger
S. officinarum-LF	Sspon.001B0032730	1	0.05	0.06	0.01	GO:0005575	Glycerophosphoryl diester
S. officinarum-LF	Sspon.001D0010530	1	0.05	0.02	0
S. officinarum-LF	Sspon.001D0049280	1	0.05	0.06	0
S. officinarum-LF	Sspon.002A0008752	1	0.05	0.03	0	GO:0005575	Xyloglucan endo-transglycosylase (XET) C-terminus
S. officinarum-LF	Sspon.002A0015030	1	0.05	0.02	0	GO:0000003	Squamosa promoter-binding-like protein
S. officinarum-LF	Sspon.002B0029310	1	0.05	0.03	0.01	GO:0005575	Retrotransposon protein
S. officinarum-LF	Sspon.002B0034730	1	0.05	0.03	0
S. officinarum-LF	Sspon.002D0037860	1	0.05	0.04	0.03
S. officinarum-LF	Sspon.002D0038300	1	0.05	0.03	0
S. officinarum-LF	Sspon.003A0008040	1	0.05	0.04	0	GO:0005575	DYNc
S. officinarum-LF	Sspon.003D0021671	1	0.05	0.04	0.03
S. officinarum-LF	Sspon.004A0009650	1	0.05	0.03	0
S. officinarum-LF	Sspon.004A0016210	1	0.05	0.04	0.02
S. officinarum-LF	Sspon.004A0024580	1	0.05	0.02	0
S. officinarum-LF	Sspon.005A0002470	1	0.05	0.02	0
S. officinarum-LF	Sspon.005A0003650	1	0.05	0.04	0	GO:0005575	Cupin domain
S. officinarum-LF	Sspon.005A0003790	1	0.05	0.05	0
S. officinarum-LF	Sspon.005A0027450	1	0.05	0.05	0	GO:0000041	Cation transporting ATPase, C-terminus
S. officinarum-LF	Sspon.005D0024240	1	0.05	0.05	0.01
S. officinarum-LF	Sspon.006A0024450	1	0.05	0.04	0
S. officinarum-LF	Sspon.006B0003380	1	0.05	0.05	0.03
S. officinarum-LF	Sspon.006C0019842	1	0.05	0.03	0.02
S. officinarum-LF	Sspon.007A0019650	1	0.05	0.03	0
S. officinarum-LF	Sspon.007D0011810	1	0.05	0.03	0.02
S. officinarum-LF	Sspon.008A0004810	1	0.05	0.02	0
S. officinarum-LF	Sspon.001A0009940	1	0.04	0.05	0	GO:0003674	Synthesizes nicotianamine, a polyamine that is the first intermediate in the synthesis of the phytosiderophores of the mugineic acid type found in gramineae which serve as a sensor for the physiological iron status within the plant, and or might be involved in the transport of iron
S. officinarum-LF	Sspon.001A0012810	1	0.04	0.05	0
S. officinarum-LF	Sspon.001A0015861	1	0.04	0.03	0.01
S. officinarum-LF	Sspon.001A0024240	1	0.04	0.03	0
S. officinarum-LF	Sspon.002A0008970	1	0.04	0.03	0
S. officinarum-LF	Sspon.002C0027130	1	0.04	0.03	0	GO:0003674	orotate phosphoribosyltransferase activity
S. officinarum-LF	Sspon.003A0027960	1	0.04	0.02	0
S. officinarum-LF	Sspon.003B0000350	1	0.04	0.04	0.03	GO:0005575	Aminopeptidase I zinc metalloprotease (M18)
S. officinarum-LF	Sspon.003C0012290	1	0.04	0.04	0	GO:0005575	U3 small nucleolar RNA-associated protein
S. officinarum-LF	Sspon.003D0012981	1	0.04	0.04	0
S. officinarum-LF	Sspon.004A0010131	1	0.04	0.03	0.01
S. officinarum-LF	Sspon.004A0025450	1	0.04	0.02	0
S. officinarum-LF	Sspon.004D0006720	1	0.04	0.04	0
S. officinarum-LF	Sspon.005A0016690	1	0.04	0.02	0	GO:0005575	START domain
S. officinarum-LF	Sspon.005A0019190	1	0.04	0.05	0.01
S. officinarum-LF	Sspon.005A0024840	1	0.04	0.04	0.01
S. officinarum-LF	Sspon.005B0001940	1	0.04	0.03	0.02
S. officinarum-LF	Sspon.006A0016810	1	0.04	0.02	0
S. officinarum-LF	Sspon.001A0023550	1	0.03	0.02	0	GO:0002376	Amb_all
S. officinarum-LF	Sspon.001A0036440	1	0.03	0.02	0.01
S. officinarum-LF	Sspon.001C0006390	1	0.03	0.03	0	GO:0003674	Ras family
S. officinarum-LF	Sspon.002A0016610	1	0.03	0.02	0
S. officinarum-LF	Sspon.002A0020250	1	0.03	0.01	0
S. officinarum-LF	Sspon.002A0027400	1	0.03	0.01	0
S. officinarum-LF	Sspon.002A0031390	1	0.03	0.03	0	GO:0005575	DEAD/DEAH box helicase
S. officinarum-LF	Sspon.002A0039990	1	0.03	0.02	0
S. officinarum-LF	Sspon.003A0006692	1	0.03	0.03	0	GO:0001071	HLH
S. officinarum-LF	Sspon.003A0015991	1	0.03	0.01	0
S. officinarum-LF	Sspon.003B0019740	1	0.03	0.01	0
S. officinarum-LF	Sspon.003B0034742	1	0.03	0.01	0
S. officinarum-LF	Sspon.004B0007350	1	0.03	0.02	0.01
S. officinarum-LF	Sspon.005A0003811	1	0.03	0.02	0
S. officinarum-LF	Sspon.005A0005331	1	0.03	0.01	0	GO:0005575	POT family
S. officinarum-LF	Sspon.005A0008580	1	0.03	0.03	0
S. officinarum-LF	Sspon.005B0004924	1	0.03	0.01	0	GO:0005575	START
S. officinarum-LF	Sspon.006A0003520	1	0.03	0.02	0
S. officinarum-LF	Sspon.006B0008810	1	0.03	0.02	0
S. officinarum-LF	Sspon.006B0019660	1	0.03	0.03	0
S. officinarum-LF	Sspon.006D0009940	1	0.03	0.04	0	GO:0003674	Pfam:DUF140
S. officinarum-LF	Sspon.007A0004530	1	0.03	0.01	0	GO:0005575	heat stress transcription factor
S. officinarum-LF	Sspon.007A0007420	1	0.03	0.03	0
S. officinarum-LF	Sspon.008A0014820	1	0.03	0.02	0	GO:0003674	12-oxophytodienoic acid reductase
S. officinarum-LF	Sspon.008B0007402	1	0.03	0.02	0
S. officinarum-LF	Sspon.001A0000791	1	0.02	0.02	0
S. officinarum-LF	Sspon.001A0015340	1	0.02	0.02	0	GO:0003674	GH3 auxin-responsive promoter
S. officinarum-LF	Sspon.001A0017570	1	0.02	0.01	0
S. officinarum-LF	Sspon.001D0012180	1	0.02	0.02	0
S. officinarum-LF	Sspon.002A0011691	1	0.02	0.02	0
S. officinarum-LF	Sspon.002C0001971	1	0.02	0.02	0
S. officinarum-LF	Sspon.003A0008280	1	0.02	0.01	0
S. officinarum-LF	Sspon.004A0001671	1	0.02	0.02	0
S. officinarum-LF	Sspon.004A0015580	1	0.02	0.01	0
S. officinarum-LF	Sspon.004C0001440	1	0.02	0.02	0	GO:0000003	o-methyltransferase
S. officinarum-LF	Sspon.004D0009110	1	0.02	0.01	0	GO:0005575	Pollen allergen
S. officinarum-LF	Sspon.005A0026270	1	0.02	0.02	0
S. officinarum-LF	Sspon.005B0003570	1	0.02	0.02	0	GO:0005575	Pfam:DZC
S. officinarum-LF	Sspon.006A0018290	1	0.02	0.01	0
S. officinarum-LF	Sspon.007A0002402	1	0.02	0.02	0
S. officinarum-LF	Sspon.001C0031990	1	0.01	0.01	0
S. officinarum-LF	Sspon.002A0019871	1	0.01	0.01	0
S. officinarum-LF	Sspon.002A0026940	1	0.01	0.01	0
S. officinarum-LF	Sspon.002C0010680	1	0.01	0.01	0	GO:0005575	Sodium/hydrogen exchanger family
S. officinarum-LF	Sspon.003B0016810	1	0.01	0.01	0
S. officinarum-LF	Sspon.004B0021300	1	0.01	0.01	0
S. officinarum-LF	Sspon.005C0009150	1	0.01	0.01	0
S. officinarum-LF	Sspon.006B0024340	1	0.01	0.01	0
S. officinarum-LF	Sspon.006D0012440	1	0.01	0.01	0	GO:0005575	germin-like protein
S. officinarum-LF	Sspon.007A0008350	1	0.01	0.01	0
S. officinarum-LF	Sspon.007C0027610	1	0.01	0.01	0
S. officinarum-LF	Sspon.008A0016370	1	0.01	0.01	0
S. officinarum-LF	Sspon.004B0022940	2	2391.98	2019.94	2255.53
S. officinarum-LF	Sspon.007B0025270	2	975.02	381.91	167.32	GO:0005575	Pfam:DUF3711
S. officinarum-LF	Sspon.001A0033200	2	879.33	400.96	460.69
S. officinarum-LF	Sspon.005A0012460	2	732.9	335.62	325.59	GO:0000166	Is associated with a DNA binding complex that binds to the G box, a well-characterized cis-acting DNA regulatory element found in plant genes
S. officinarum-LF	Sspon.007A0027210	2	658.71	161.63	111.62	GO:0005575	Photosystem I reaction center subunit N
S. officinarum-LF	Sspon.006A0016230	2	635.93	206.93	118.09
S. officinarum-LF	Sspon.001A0040700	2	436.71	246.85	398.55
S. officinarum-LF	Sspon.008A0007790	2	380.5	262.07	278.37	GO:0005575	chlorophyll a-b binding protein 8
S. officinarum-LF	Sspon.007A0001033	2	326.76	157.62	110.87
S. officinarum-LF	Sspon.003B0000790	2	320.09	153.88	165.43	GO:0002376	Ferredoxin--NADP reductase, leaf isozyme
S. officinarum-LF	Sspon.003A0015420	2	277.96	63.82	43.93
S. officinarum-LF	Sspon.003A0007150	2	269.19	115.07	123.29
S. officinarum-LF	Sspon.006A0007520	2	251.68	172.14	167.77	GO:0005575	Lipocalin / cytosolic fatty-acid binding protein family
S. officinarum-LF	Sspon.002A0007310	2	225.05	89.8	93.78	GO:0005575	This protein promotes the GTP-dependent binding of aminoacyl-tRNA to the A-site of ribosomes during protein biosynthesis (By similarity)
S. officinarum-LF	Sspon.001D0043111	2	222.81	109.45	88.04	GO:0005575	ARF
S. officinarum-LF	Sspon.001B0018980	2	222.5	73.17	75.17
S. officinarum-LF	Sspon.002A0009391	2	222.09	30.61	12.36
S. officinarum-LF	Sspon.001A0005701	2	216.52	40.4	6.1	GO:0000003	Inositol-3-phosphate synthase
S. officinarum-LF	Sspon.002B0029851	2	215.3	86.33	68.73	GO:0002218	Photorespiratory enzyme that can exert a strong regulation over photosynthesis, possibly through a feed-back inhibition on Rubisco activase. Not required for oxalate accumulation (By similarity)
S. officinarum-LF	Sspon.006A0002751	2	207.05	101.57	125.28
S. officinarum-LF	Sspon.005A0015290	2	203.27	100.55	90.65
S. officinarum-LF	Sspon.005B0014190	2	187.72	61.43	63.43
S. officinarum-LF	Sspon.001A0038721	2	170.85	52.89	93.58	GO:0000103	Thioredoxin
S. officinarum-LF	Sspon.001A0040740	2	164.85	75.29	105.32	GO:0005575	2Fe-2S iron-sulfur cluster binding domain
S. officinarum-LF	Sspon.003A0008541	2	163.17	40.34	22
S. officinarum-LF	Sspon.001A0001950	2	159	50.08	35.36
S. officinarum-LF	Sspon.006C0018051	2	158.79	80.46	119.87
S. officinarum-LF	Sspon.006A0021970	2	158.05	19.68	18.38	GO:0005575	Barwin family
S. officinarum-LF	Sspon.004A0008440	2	150.61	60.42	39.94	GO:0003674	Membrane intrinsic protein
S. officinarum-LF	Sspon.003B0017310	2	146.2	77.79	67.7
S. officinarum-LF	Sspon.001A0032941	2	144.53	23.28	4.31
S. officinarum-LF	Sspon.005A0027190	2	143.85	31.27	21.23	GO:0005575	NPH3 family
S. officinarum-LF	Sspon.006A0024540	2	142.29	26.58	18.54
S. officinarum-LF	Sspon.001B0018950	2	128.93	51.14	49.22
S. officinarum-LF	Sspon.001A0037060	2	126.84	29.1	7.21
S. officinarum-LF	Sspon.002A0020240	2	123.76	39.73	52.87
S. officinarum-LF	Sspon.007A0012841	2	121.61	64.44	54.05	GO:0005575	60S ribosomal protein
S. officinarum-LF	Sspon.003B0011020	2	116.25	14.48	5.93
S. officinarum-LF	Sspon.002A0023280	2	114.95	72.44	56.08	GO:0000166	ADP-ribosylation factor
S. officinarum-LF	Sspon.003A0012270	2	110.03	38.79	30.41	GO:0003674	Ubiquitin-conjugating enzyme
S. officinarum-LF	Sspon.007A0017070	2	105.43	33.74	22.53
S. officinarum-LF	Sspon.006A0014990	2	103.61	7.74	1
S. officinarum-LF	Sspon.003A0029361	2	101.61	41.82	61.58	GO:0003674	Metallothioneins have a high content of cysteine residues that bind various heavy metals
S. officinarum-LF	Sspon.005A0013340	2	101.04	63.43	49.69	GO:0005575	Enzyme of the cupin superfamily
S. officinarum-LF	Sspon.005A0007351	2	99.75	15.72	5.19	GO:0005575	Major Facilitator Superfamily
S. officinarum-LF	Sspon.005A0012830	2	99.53	55.05	42.21	GO:0005575	PLAT/LH2 domain
S. officinarum-LF	Sspon.006A0007462	2	95.21	38.55	16.14	GO:0005575	Glyceraldehyde-3-phosphate dehydrogenase
S. officinarum-LF	Sspon.006B0019850	2	92.2	38.62	18.16
S. officinarum-LF	Sspon.005A0001943	2	91.63	49.32	47.1
S. officinarum-LF	Sspon.003B0035990	2	91.47	36.27	15.28	GO:0005575	Inherit from strNOG: Glutaredoxin
S. officinarum-LF	Sspon.005A0011910	2	90.25	19.9	34.9
S. officinarum-LF	Sspon.004A0007160	2	89.77	21.93	35.26
S. officinarum-LF	Sspon.001A0030550	2	88.94	37.35	53.44	GO:0005575	2Fe-2S iron-sulfur cluster binding domain
S. officinarum-LF	Sspon.007C0001660	2	88.33	43.22	52.96
S. officinarum-LF	Sspon.004A0022470	2	88.05	70.48	78.37
S. officinarum-LF	Sspon.005D0009080	2	86.89	21.93	23.87	GO:0003674	Major intrinsic protein
S. officinarum-LF	Sspon.003A0003772	2	84.69	49.85	41.73	GO:0000041	Cation efflux family
S. officinarum-LF	Sspon.001B0008711	2	84.47	18.78	3.58
S. officinarum-LF	Sspon.008B0004140	2	83.56	75.56	82.85	GO:0005575	polyubiquitin
S. officinarum-LF	Sspon.001B0006080	2	83.34	52.33	75.78
S. officinarum-LF	Sspon.007A0010640	2	83.1	25.53	23.24	GO:0005575	CY
S. officinarum-LF	Sspon.002A0018120	2	82.1	48.63	35.39
S. officinarum-LF	Sspon.001A0017381	2	81.11	19.62	2.73
S. officinarum-LF	Sspon.004B0011550	2	79.39	26.61	41.89
S. officinarum-LF	Sspon.006A0013191	2	78.19	30.8	45.15
S. officinarum-LF	Sspon.002B0005320	2	77.5	4.01	5.17
S. officinarum-LF	Sspon.006A0008340	2	76.9	17.24	26.83
S. officinarum-LF	Sspon.008A0018947	2	76.08	43.17	34.28	GO:0005575	Transcription elongation factor
S. officinarum-LF	Sspon.001A0009900	2	74.7	25.65	49.31
S. officinarum-LF	Sspon.006B0016750	2	74.25	39.79	29.11	GO:0005575	EFh
S. officinarum-LF	Sspon.008A0010571	2	73.85	29.53	57.68
S. officinarum-LF	Sspon.002A0009220	2	73.72	11.02	1.23	GO:0000103	Phosphoadenosine phosphosulfate reductase family
S. officinarum-LF	Sspon.004A0001590	2	72.23	37.42	46.05	GO:0005575	Ribosomal protein S30
S. officinarum-LF	Sspon.001B0009820	2	71.77	26.46	13.78
S. officinarum-LF	Sspon.003A0019000	2	71.12	11.66	2.22
S. officinarum-LF	Sspon.001A0029040	2	70.96	36	41.74
S. officinarum-LF	Sspon.006A0018162	2	69.73	15.35	4.09	GO:0003674	Ferredoxins are iron-sulfur proteins that transfer electrons in a wide variety of metabolic reactions
S. officinarum-LF	Sspon.004A0020880	2	69.36	11.54	0.58	GO:0003674	UDP-glucoronosyl and UDP-glucosyl transferase
S. officinarum-LF	Sspon.007A0014780	2	68.04	4.89	6.74	GO:0005575	Glutaredoxin
S. officinarum-LF	Sspon.004A0010680	2	67.29	49.18	61.81	GO:0003674	Protein of unknown function (DUF1092)
S. officinarum-LF	Sspon.003A0028461	2	67.22	20.21	10	GO:0003674	6-phosphofructokinase
S. officinarum-LF	Sspon.004A0005230	2	67.1	39.71	29.53	GO:0005575	NUDIX domain
S. officinarum-LF	Sspon.002A0002400	2	66.5	17.75	4.31
S. officinarum-LF	Sspon.007A0020270	2	66.05	18.82	20.4
S. officinarum-LF	Sspon.002A0001614	2	64.81	30.52	28.94
S. officinarum-LF	Sspon.004C0001480	2	63.81	29.62	16.75	GO:0005575	Pfam:DUF862
S. officinarum-LF	Sspon.007D0020841	2	63.19	13.26	11.83
S. officinarum-LF	Sspon.007A0014820	2	61.93	13.82	29.59	GO:0001071	Zinc finger C-x8-C-x5-C-x3-H type (and similar)
S. officinarum-LF	Sspon.005B0023701	2	60.19	35.13	48.07	GO:0005575	Stem-specific protein
S. officinarum-LF	Sspon.002A0028520	2	59.7	30.94	28.24
S. officinarum-LF	Sspon.001A0039271	2	59.4	7.75	0.52	GO:0005575	Protein of unknown function (DUF642)
S. officinarum-LF	Sspon.002A0002580	2	58.93	38.52	32
S. officinarum-LF	Sspon.003C0006460	2	57.5	17.5	42.34	GO:0000413	Peptidyl-prolyl cis-trans isomerase
S. officinarum-LF	Sspon.002A0012630	2	56.7	4.89	7.88	GO:0001071	heat stress transcription factor
S. officinarum-LF	Sspon.003A0000470	2	56.39	27.76	17.75	GO:0005575	MYND finger
S. officinarum-LF	Sspon.004A0009560	2	56.12	12.24	5.04	GO:0005575	ferredoxin-thioredoxin reductase, variable
S. officinarum-LF	Sspon.007A0028030	2	55.95	20.6	22.86
S. officinarum-LF	Sspon.008A0009091	2	55.75	10.92	1.41
S. officinarum-LF	Sspon.007A0008291	2	55.28	24.06	52.09	GO:0005575	60S ribosomal protein L36
S. officinarum-LF	Sspon.004A0002160	2	54.86	24.52	17.93	GO:0005575	Cytochrome b5-like Heme/Steroid binding domain
S. officinarum-LF	Sspon.006A0005837	2	54.19	26.77	24.87	GO:0005575	Synaptobrevin
S. officinarum-LF	Sspon.005A0010971	2	53.04	22.16	18.09
S. officinarum-LF	Sspon.006C0020270	2	52.23	9.65	2.57
S. officinarum-LF	Sspon.001A0017552	2	52.21	22.73	26.08	GO:0003674	Dual specificity phosphatase, catalytic domain
S. officinarum-LF	Sspon.007A0011890	2	52.14	35.98	44.77
S. officinarum-LF	Sspon.001A0003300	2	51.58	11.46	19.42	GO:0006950	FAD binding domain containing protein, expressed
S. officinarum-LF	Sspon.008D0008470	2	51.31	12.17	15.01
S. officinarum-LF	Sspon.008D0009960	2	50.81	5.79	1.93
S. officinarum-LF	Sspon.003B0026071	2	50.46	25.28	24.36
S. officinarum-LF	Sspon.004A0005730	2	50.46	26.92	23.17	GO:0005575	Sucrase/ferredoxin-like
S. officinarum-LF	Sspon.005A0016290	2	50.44	15.76	35.44
S. officinarum-LF	Sspon.001A0031360	2	49.94	12.42	4.46
S. officinarum-LF	Sspon.006A0005742	2	49.48	9.24	4.96	GO:0000302	Pyridine nucleotide-disulphide oxidoreductase
S. officinarum-LF	Sspon.001C0011380	2	49.45	16.79	18.26
S. officinarum-LF	Sspon.002A0035730	2	49.15	37.24	48.1
S. officinarum-LF	Sspon.004A0016980	2	48.12	23.26	28.18	GO:0003674	NmrA-like family
S. officinarum-LF	Sspon.001A0025970	2	48.1	20.47	24.71	GO:0005575	Glutaredoxin
S. officinarum-LF	Sspon.001C0026080	2	47.71	12.77	11.7	GO:0003674	Melibiase
S. officinarum-LF	Sspon.002B0009341	2	47.4	20.26	14.49	GO:0005575
S. officinarum-LF	Sspon.001A0019100	2	47.39	9.24	3.27
S. officinarum-LF	Sspon.003A0006040	2	47.27	7.12	1.38
S. officinarum-LF	Sspon.005A0022070	2	46.86	23.31	22.15
S. officinarum-LF	Sspon.003A0009510	2	46.45	27.58	23.26	GO:0003674	cytidine deaminase
S. officinarum-LF	Sspon.002A0012540	2	46.21	20.89	22
S. officinarum-LF	Sspon.006D0025311	2	46.2	13.94	3.17	GO:0000166	ATPase family associated with various cellular activities (AAA)
S. officinarum-LF	Sspon.005A0021122	2	46.01	16.75	5.93	GO:0005575	DnaJ domain
S. officinarum-LF	Sspon.001A0010230	2	45.84	18.72	8.38
S. officinarum-LF	Sspon.005B0023720	2	44.88	33.13	41.08	GO:0005575	Stem-specific protein
S. officinarum-LF	Sspon.001A0040332	2	44.79	22.21	32.42	GO:0005575	Mitochondrial import inner membrane translocase subunit
S. officinarum-LF	Sspon.001A0023280	2	44.65	15.21	21.8
S. officinarum-LF	Sspon.004A0010710	2	44.08	11.74	21.47
S. officinarum-LF	Sspon.005A0017000	2	44.07	22.61	15.14	GO:0005575	CASP-like protein
S. officinarum-LF	Sspon.002B0000701	2	43.17	15.71	16.18
S. officinarum-LF	Sspon.004A0018210	2	42.98	18.53	15.23	GO:0005575	phosphoenolpyruvate carboxylase
S. officinarum-LF	Sspon.002B0000840	2	42.95	41.92	41.92
S. officinarum-LF	Sspon.001A0040370	2	42.65	4.75	2.27	GO:0005575	Pterin 4 alpha carbinolamine dehydratase
S. officinarum-LF	Sspon.003A0016721	2	42.34	16.3	12.49
S. officinarum-LF	Sspon.008A0018700	2	42.28	14.24	19.74
S. officinarum-LF	Sspon.002A0005871	2	41.65	20.53	15.12	GO:0000278	Inherit from strNOG: MFP1 attachment factor
S. officinarum-LF	Sspon.001C0004223	2	41	15.98	29.78	GO:0003674	40S ribosomal protein S28
S. officinarum-LF	Sspon.003A0011240	2	40.86	17.48	15.51	GO:0003674	GXGXG motif
S. officinarum-LF	Sspon.001B0011110	2	40.78	4.17	12.93
S. officinarum-LF	Sspon.001A0020260	2	40.46	18.95	14.77
S. officinarum-LF	Sspon.003A0002591	2	40.38	23.68	20.7	GO:0005575
S. officinarum-LF	Sspon.005A0006904	2	40.1	11.13	10.24
S. officinarum-LF	Sspon.002A0026070	2	39.96	0	0	GO:0005575	Domain of unknown function (DUF588)
S. officinarum-LF	Sspon.002A0030970	2	39.89	32.6	31.82
S. officinarum-LF	Sspon.001A0030480	2	39.32	13.48	16.48
S. officinarum-LF	Sspon.002A0021600	2	38.97	16.83	12.32	GO:0005575	HSF-type DNA-binding
S. officinarum-LF	Sspon.006A0003130	2	38.26	24.16	26.64
S. officinarum-LF	Sspon.002B0021911	2	38.19	9.59	18.28
S. officinarum-LF	Sspon.004A0003500	2	38.08	10.92	7.05	GO:0003674	oxidoreductase activity, acting on other nitrogenous compounds as donors, iron-sulfur protein as acceptor
S. officinarum-LF	Sspon.001B0015070	2	37.86	10.57	9
S. officinarum-LF	Sspon.008A0009081	2	37.78	8.75	4.57
S. officinarum-LF	Sspon.002A0021591	2	37.72	21.8	19.41
S. officinarum-LF	Sspon.003D0018600	2	37.42	5.66	0.9
S. officinarum-LF	Sspon.006A0007924	2	37.17	12.22	4
S. officinarum-LF	Sspon.001A0015510	2	37.16	28.86	35.59	GO:0003674	allene oxide cyclase
S. officinarum-LF	Sspon.001C0028272	2	36.86	11.42	3.25
S. officinarum-LF	Sspon.001D0043281	2	36.68	15.1	11.18	GO:0005575	Polysaccharide biosynthesis protein
S. officinarum-LF	Sspon.002A0024910	2	36.68	7.32	6.69	GO:0003674	Plasma membrane intrinsic protein
S. officinarum-LF	Sspon.002A0020820	2	36.52	7.05	2.02
S. officinarum-LF	Sspon.003A0023070	2	36.32	8.71	2.03	GO:0003674	Triose-phosphate Transporter family
S. officinarum-LF	Sspon.003A0014860	2	36.29	1.82	1.33
S. officinarum-LF	Sspon.003A0013441	2	36.2	4.93	0.82
S. officinarum-LF	Sspon.007A0020160	2	36.18	12.85	12.15	GO:0003674	Glutathione S-transferase, N-terminal domain
S. officinarum-LF	Sspon.004A0013670	2	35.92	7.11	0.38
S. officinarum-LF	Sspon.005A0009261	2	35.78	15.51	17.13
S. officinarum-LF	Sspon.002B0005000	2	35.75	25.09	23.09
S. officinarum-LF	Sspon.001C0028320	2	35.7	21.7	34.36
S. officinarum-LF	Sspon.005B0017850	2	35.64	9.02	15.02	GO:0005575	Ion channel regulatory protein UNC-93
S. officinarum-LF	Sspon.001B0013460	2	35.62	6.66	4.71	GO:0000302	heat shock
S. officinarum-LF	Sspon.002A0004321	2	35.59	10.15	8.36
S. officinarum-LF	Sspon.001A0022750	2	35.44	20.45	16.63
S. officinarum-LF	Sspon.003A0013430	2	35.16	4.73	5.45
S. officinarum-LF	Sspon.005B0003361	2	35.11	16.28	12.45
S. officinarum-LF	Sspon.006A0013142	2	35	14.06	12.35
S. officinarum-LF	Sspon.003A0009280	2	34.81	15.74	16.25
S. officinarum-LF	Sspon.003A0007062	2	34.61	19.24	16.41	GO:0002376	NPR1/NIM1 like defence protein C terminal
S. officinarum-LF	Sspon.008A0008150	2	34.33	6.74	2.35
S. officinarum-LF	Sspon.005B0002331	2	34.31	2.36	0.22	GO:0005575	Uncharacterized ACR, COG1678
S. officinarum-LF	Sspon.007A0009960	2	33.85	21.03	17.57	GO:0000151	LRR_CC
S. officinarum-LF	Sspon.001B0009400	2	32.96	0.87	0.42	GO:0005575	THN
S. officinarum-LF	Sspon.006A0011200	2	32.79	17.89	18.93
S. officinarum-LF	Sspon.004A0027060	2	32.69	14.12	13.26	GO:0000003	Ankyrin repeat-containing protein
S. officinarum-LF	Sspon.006B0012971	2	32.6	3.86	0.61	GO:0001071	BBOX
S. officinarum-LF	Sspon.004A0021841	2	32.56	15.75	11.86	GO:0003674	Cytidylyltransferase
S. officinarum-LF	Sspon.002A0016510	2	32.24	13.51	11.56
S. officinarum-LF	Sspon.003C0018020	2	31.72	24.32	29.74	GO:0006950	CHY zinc finger
S. officinarum-LF	Sspon.004A0019560	2	31.63	10.93	10.76
S. officinarum-LF	Sspon.003A0001580	2	31.58	8.17	5.39	GO:0005575	May play an important role in maintaining the flux of carbon towards starch formation
S. officinarum-LF	Sspon.003A0007080	2	31.14	13.69	7.93	GO:0005575
S. officinarum-LF	Sspon.002C0044460	2	31.12	11.39	12.99
S. officinarum-LF	Sspon.001A0042230	2	30.99	8.92	10.72	GO:0005575	Ankyrin repeat
S. officinarum-LF	Sspon.007A0014770	2	30.93	7.33	8.39	GO:0000041	zinc transporter
S. officinarum-LF	Sspon.001A0013321	2	30.58	15.51	15
S. officinarum-LF	Sspon.006A0014480	2	30.55	14.77	25.01	GO:0006950	Protein of unknown function (DUF1005)
S. officinarum-LF	Sspon.001C0005280	2	30.45	15	27.5	GO:0001071	K-box region
S. officinarum-LF	Sspon.001A0028160	2	30.35	17.82	14.9
S. officinarum-LF	Sspon.007B0000720	2	29.68	4.57	0.14
S. officinarum-LF	Sspon.001A0030380	2	29.33	13.92	12.18	GO:0003674	Synthesizes nicotianamine, a polyamine that is the first intermediate in the synthesis of the phytosiderophores of the mugineic acid type found in gramineae which
S. officinarum-LF	Sspon.002A0025620	2	29.09	4.85	2.04	GO:0005575	BT1 family
S. officinarum-LF	Sspon.002C0000591	2	29.01	12.21	15.08	GO:0005575	Oligosaccaryltransferase
S. officinarum-LF	Sspon.002A0043110	2	28.84	21.71	20.82	GO:0005575	thaumatin-like protein
S. officinarum-LF	Sspon.004A0004511	2	28.72	6.48	1.12	GO:0005575	starch synthase
S. officinarum-LF	Sspon.007C0022820	2	28.64	12.29	13.58	GO:0005575	Strictosidine synthase
S. officinarum-LF	Sspon.007B0028310	2	28.54	6.84	5.6
S. officinarum-LF	Sspon.008B0011162	2	28.23	10.56	18.05
S. officinarum-LF	Sspon.005A0002832	2	27.98	11.77	24.22	GO:0000375	PHD finger protein 5A
S. officinarum-LF	Sspon.001A0003831	2	27.76	4.23	1.56	GO:0005575	HSF-type DNA-binding
S. officinarum-LF	Sspon.004A0015410	2	27.65	11.47	7.61	GO:0001071	BRIGHT
S. officinarum-LF	Sspon.002A0014970	2	27.64	2.27	4.9	GO:0000003	Zinc finger C-x8-C-x5-C-x3-H type (and similar)
S. officinarum-LF	Sspon.002A0018980	2	27.54	22.9	27.42
S. officinarum-LF	Sspon.004B0004640	2	27.51	9.63	13.01
S. officinarum-LF	Sspon.003A0018800	2	27.42	10.44	11.48
S. officinarum-LF	Sspon.001A0016020	2	27.32	7.25	3.94
S. officinarum-LF	Sspon.004A0026790	2	27.21	10.64	8.91	GO:0005575	L-lactate dehydrogenase
S. officinarum-LF	Sspon.002A0013461	2	27.17	5.83	2.49
S. officinarum-LF	Sspon.002A0002010	2	27.04	10.09	5.24	GO:0005575	KIP1-like protein
S. officinarum-LF	Sspon.002B0037470	2	26.99	9.72	15.8	GO:0006950	NAF domain
S. officinarum-LF	Sspon.001B0038110	2	26.92	14.54	15.04	GO:0001071	transcriptional regulator that acts as a repressor of the gibberellin (GA) signaling pathway. Probably acts by participating in large multiprotein complexes that repress transcription of GA-inducible genes. Upon GA application, it is degraded by the proteasome, allowing the GA signaling pathway
S. officinarum-LF	Sspon.008A0002460	2	26.76	14.19	12.12
S. officinarum-LF	Sspon.005B0007310	2	26.6	14.15	15.49
S. officinarum-LF	Sspon.001A0032301	2	26.5	12.44	8.8
S. officinarum-LF	Sspon.002A0002390	2	26.25	5.46	1.48
S. officinarum-LF	Sspon.006A0007460	2	25.76	8.72	2.43	GO:0006810	NAF domain
S. officinarum-LF	Sspon.003A0015441	2	25.65	11.1	13.64
S. officinarum-LF	Sspon.001A0008470	2	25.46	20.44	24.59
S. officinarum-LF	Sspon.007A0028430	2	25.34	5.62	4.75
S. officinarum-LF	Sspon.003B0010384	2	25.33	11.23	5.9	GO:0000151	WD domain, G-beta repeat
S. officinarum-LF	Sspon.003A0009940	2	25.21	10.47	9.93
S. officinarum-LF	Sspon.005A0001672	2	25.05	13.12	13.06	GO:0005575	May be required for the maturation of extramitochondrial Fe S proteins. Has anti-apoptotic effects in the cell (By similarity)
S. officinarum-LF	Sspon.006C0025271	2	25	10.89	5.87	GO:0000302	CpeT/CpcT family (DUF1001)
S. officinarum-LF	Sspon.005A0015160	2	24.95	8.04	13.71	GO:0005575	DNA-binding protein that specifically recognizes a negative element (S1F) within the RPS1 promoter (By similarity)
S. officinarum-LF	Sspon.002A0005150	2	24.88	13.34	16.8	GO:0005575	Sulfotransferase domain
S. officinarum-LF	Sspon.006A0018161	2	24.74	4.91	1.05
S. officinarum-LF	Sspon.006A0019320	2	24.35	7.07	5.14	GO:0005575	HVA22-like protein e
S. officinarum-LF	Sspon.007A0001210	2	24.02	18.87	21.14	GO:0002218	GH3 auxin-responsive promoter
S. officinarum-LF	Sspon.001A0018972	2	23.98	12.99	10.03
S. officinarum-LF	Sspon.001A0008430	2	23.72	3.38	5.43
S. officinarum-LF	Sspon.008B0003972	2	23.69	1.35	1.43	GO:0003674	(2R)-phospho-3-sulfolactate synthase (ComA)
S. officinarum-LF	Sspon.001A0035502	2	23.64	7.19	3.33	GO:0005575	Pfam:efhand
S. officinarum-LF	Sspon.005A0004411	2	23.64	5.55	3.95
S. officinarum-LF	Sspon.007A0014931	2	23.54	9.23	11.88	GO:0005575	May be involved in the degradation process of specific misfolded endoplasmic reticulum (ER) luminal proteins
S. officinarum-LF	Sspon.003A0015810	2	23.43	19.93	20.76	GO:0003674	NAD binding domain of 6-phosphogluconate dehydrogenase
S. officinarum-LF	Sspon.005A0000131	2	23.21	7.64	5.75	GO:0006996	Inherit from NOG: Senescence-inducible chloroplast stay-green protein
S. officinarum-LF	Sspon.002C0009930	2	23.1	5.96	5.18
S. officinarum-LF	Sspon.007A0008290	2	22.92	1.92	0.47	GO:0000166	MreB/Mbl protein
S. officinarum-LF	Sspon.001A0009820	2	22.87	4.05	5.13
S. officinarum-LF	Sspon.006A0006133	2	22.51	11.48	8.03	GO:0003674	ABC transporter
S. officinarum-LF	Sspon.001A0029350	2	22.27	3.27	2.29
S. officinarum-LF	Sspon.002A0018640	2	22.26	12.7	21.61
S. officinarum-LF	Sspon.001A0017551	2	22.17	9.56	8.46	GO:0003674	Dual specificity phosphatase, catalytic domain
S. officinarum-LF	Sspon.002A0000570	2	21.93	6.41	9.17	GO:0005575	Ascorbate Peroxidase
S. officinarum-LF	Sspon.001A0012350	2	21.87	7.72	11.26	GO:0005575	peptide methionine sulfoxide reductase
S. officinarum-LF	Sspon.003A0007180	2	21.84	11.77	10.09	GO:0005575	Protein of unknown function (DUF3571)
S. officinarum-LF	Sspon.001A0042320	2	21.8	9.37	17.79	GO:0005575	histone h2a
S. officinarum-LF	Sspon.002B0020320	2	21.76	12.85	10.09
[truncated: 61,937 more rows]
