# Supplementary material for: Transcriptome Dynamics Underlying Magnesium Deficiency Stress in Three Founding Saccharum Species
Source: Int J Mol Sci. 2022 Aug 26;23(17):9681. doi: 10.3390/ijms23179681 (PMC9456333; doi:10.3390/ijms23179681)
Supplement: Supplementary file 1 [file ijms-23-09681-s001.zip › Supplementary file S9.xls]

## Sheet: Sheet1
Supplementary Table S7 Mapman functional class enrichment of DEGs in leaves and roots of the three Saccharum species
Define	GENE ID	BIN	Function annotation
S. officinarum-LEAF-down-regulate gene	Sspon.002A0024440	1.3.13	PS.calvin cycle.rubisco interacting
S. officinarum-LEAF-down-regulate gene	Sspon.008B0021830	1.3.13	PS.calvin cycle.rubisco interacting
S. officinarum-LEAF-down-regulate gene	Sspon.003A0013922	1.1.1.2	PS.lightreaction.photosystem II.PSII polypeptide subunits
S. officinarum-LEAF-down-regulate gene	Sspon.003A0014480	2.1.2.3	major CHO metabolism.synthesis.starch.starch branching
S. officinarum-LEAF-down-regulate gene	Sspon.001C0027702	2.2.1.1	major CHO metabolism.degradation.sucrose.fructokinase
S. officinarum-LEAF-down-regulate gene	Sspon.001B0032580	2.2.1.1	major CHO metabolism.degradation.sucrose.fructokinase
S. officinarum-LEAF-down-regulate gene	Sspon.001A0014250	2.2.1.5	major CHO metabolism.degradation.sucrose.Susy
S. officinarum-LEAF-down-regulate gene	Sspon.007A0008651	3.5	minor CHO metabolism.others
S. officinarum-LEAF-down-regulate gene	Sspon.006A0005572	3.5	minor CHO metabolism.others
S. officinarum-LEAF-down-regulate gene	Sspon.008B0017730	3.1.2.2	minor CHO metabolism.raffinose family.raffinose synthases.putative
S. officinarum-LEAF-down-regulate gene	Sspon.008B0017743	3.1.2.2	minor CHO metabolism.raffinose family.raffinose synthases.putative
S. officinarum-LEAF-down-regulate gene	Sspon.001C0014280	7.1.2	OPP.oxidative PP.6-phosphogluconolactonase
S. officinarum-LEAF-down-regulate gene	Sspon.006A0025190	10.6.2	cell wall.degradation.mannan-xylose-arabinose-fucose
S. officinarum-LEAF-down-regulate gene	Sspon.003C0008910	10.3.2	cell wall.hemicellulose synthesis.glucuronoxylan
S. officinarum-LEAF-down-regulate gene	Sspon.006A0011690	10.6.2	cell wall.degradation.mannan-xylose-arabinose-fucose
S. officinarum-LEAF-down-regulate gene	Sspon.006A0011690	10.7	cell wall.modification
S. officinarum-LEAF-down-regulate gene	Sspon.006A0007921	11.1.31	lipid metabolism.FA synthesis and FA elongation.pyruvate DH
S. officinarum-LEAF-down-regulate gene	Sspon.006A0022793	11.9.4.2	lipid metabolism.lipid degradation.beta-oxidation.acyl CoA DH
S. officinarum-LEAF-down-regulate gene	Sspon.007A0003410	12.2.1.2	N-metabolism.ammonia metabolism.glutamate synthase.NADH dependent
S. officinarum-LEAF-down-regulate gene	Sspon.007B0002350	12.2.1.2	N-metabolism.ammonia metabolism.glutamate synthase.NADH dependent
S. officinarum-LEAF-down-regulate gene	Sspon.004A0014650	13.1.4.1.1	amino acid metabolism.synthesis.branched chain group.common.acetolactate synthase
S. officinarum-LEAF-down-regulate gene	Sspon.007A0003753	13.1.3.2.1	amino acid metabolism.synthesis.aspartate family.threonine.threonine synthase
S. officinarum-LEAF-down-regulate gene	Sspon.002A0023070	16.5.1.3.1	secondary metabolism.sulfur-containing.glucosinolates.degradation.myrosinase
S. officinarum-LEAF-down-regulate gene	Sspon.008B0017551	16.8.4	secondary metabolism.flavonoids.flavonols
S. officinarum-LEAF-down-regulate gene	Sspon.001B0027240	17.5.3	hormone metabolism.ethylene.induced-regulated-responsive-activated
S. officinarum-LEAF-down-regulate gene	Sspon.008A0000690	17.3.1.2.8	hormone metabolism.brassinosteroid.synthesis-degradation.sterols.DWF1
S. officinarum-LEAF-down-regulate gene	Sspon.001B0044260	17.5.2	hormone metabolism.ethylene.signal transduction
S. officinarum-LEAF-down-regulate gene	Sspon.003A0019390	17.5.3	hormone metabolism.ethylene.induced-regulated-responsive-activated
S. officinarum-LEAF-down-regulate gene	Sspon.005A0001120	17.2.3	hormone metabolism.auxin.induced-regulated-responsive-activated
S. officinarum-LEAF-down-regulate gene	Sspon.004A0023640	17.8.1	hormone metabolism.salicylic acid.synthesis-degradation
S. officinarum-LEAF-down-regulate gene	Sspon.004A0023640	17.8.1.1.7	hormone metabolism.salicylic acid.synthesis-degradation.synthesis.methyl-SA methylesterase
S. officinarum-LEAF-down-regulate gene	Sspon.008B0017551	17.5.1	hormone metabolism.ethylene.synthesis-degradation
S. officinarum-LEAF-down-regulate gene	Sspon.001A0040300	17.4.1	hormone metabolism.cytokinin.synthesis-degradation
S. officinarum-LEAF-down-regulate gene	Sspon.007A0026440	17.2.3	hormone metabolism.auxin.induced-regulated-responsive-activated
S. officinarum-LEAF-down-regulate gene	Sspon.001B0036091	18.2	Co-factor and vitamine metabolism.thiamine
S. officinarum-LEAF-down-regulate gene	Sspon.003A0016270	18.2	Co-factor and vitamine metabolism.thiamine
S. officinarum-LEAF-down-regulate gene	Sspon.005A0001153	19.14	tetrapyrrole synthesis.protochlorophyllide reductase
S. officinarum-LEAF-down-regulate gene	Sspon.006B0023210	20.1.7	stress.biotic.PR-proteins
S. officinarum-LEAF-down-regulate gene	Sspon.005A0001500	20.2.1	stress.abiotic.heat
S. officinarum-LEAF-down-regulate gene	Sspon.001B0027240	20.2	stress.abiotic
S. officinarum-LEAF-down-regulate gene	Sspon.008A0011040	20.2.1	stress.abiotic.heat
S. officinarum-LEAF-down-regulate gene	Sspon.004A0003040	21.1	redox.thioredoxin
S. officinarum-LEAF-down-regulate gene	Sspon.002A0001170	21.1	redox.thioredoxin
S. officinarum-LEAF-down-regulate gene	Sspon.006A0009480	21.1	redox.thioredoxin
S. officinarum-LEAF-down-regulate gene	Sspon.002A0037740	23.4.10	nucleotide metabolism.phosphotransfer and pyrophosphatases.nucleoside diphosphate kinase
S. officinarum-LEAF-down-regulate gene	Sspon.001A0031121	23.5.5	nucleotide metabolism.deoxynucleotide metabolism.dUTP diphosphatase
S. officinarum-LEAF-down-regulate gene	Sspon.005A0025770	23.1.1.10	nucleotide metabolism.synthesis.pyrimidine.CTP synthetase
S. officinarum-LEAF-down-regulate gene	Sspon.001A0012290	23.3	nucleotide metabolism.salvage
S. officinarum-LEAF-down-regulate gene	Sspon.006A0018000	26.18	misc.invertase/pectin methylesterase inhibitor family protein
S. officinarum-LEAF-down-regulate gene	Sspon.003C0008910	26.2	misc.UDP glucosyl and glucoronyl transferases
S. officinarum-LEAF-down-regulate gene	Sspon.001B0044260	26.24	misc.GCN5-related N-acetyltransferase
S. officinarum-LEAF-down-regulate gene	Sspon.001A0000291	26.21	misc.protease inhibitor/seed storage/lipid transfer protein (LTP) family protein
S. officinarum-LEAF-down-regulate gene	Sspon.006A0001860	26.7	misc.oxidases - copper, flavone etc
S. officinarum-LEAF-down-regulate gene	Sspon.007D0022800	26.3.2	misc.gluco-, galacto- and mannosidases.beta-galactosidase
S. officinarum-LEAF-down-regulate gene	Sspon.004A0023520	26.4.1	misc.beta 1,3 glucan hydrolases.glucan endo-1,3-beta-glucosidase
S. officinarum-LEAF-down-regulate gene	Sspon.002A0023070	26.3	misc.gluco-, galacto- and mannosidases
S. officinarum-LEAF-down-regulate gene	Sspon.001A0040300	26.2	misc.UDP glucosyl and glucoronyl transferases
S. officinarum-LEAF-down-regulate gene	Sspon.006A0002413	26.22	misc.short chain dehydrogenase/reductase (SDR)
S. officinarum-LEAF-down-regulate gene	Sspon.002C0026790	26.1	misc.cytochrome P450
S. officinarum-LEAF-down-regulate gene	Sspon.001A0028620	26.1	misc.cytochrome P450
S. officinarum-LEAF-down-regulate gene	Sspon.007A0017360	27.1.1	RNA.processing.splicing
S. officinarum-LEAF-down-regulate gene	Sspon.003B0000252	27.3.20	RNA.regulation of transcription.G2-like transcription factor family, GARP
S. officinarum-LEAF-down-regulate gene	Sspon.007C0016850	27.1.1	RNA.processing.splicing
S. officinarum-LEAF-down-regulate gene	Sspon.001A0012900	27.4	RNA.RNA binding
S. officinarum-LEAF-down-regulate gene	Sspon.004A0005460	27.4	RNA.RNA binding
S. officinarum-LEAF-down-regulate gene	Sspon.004A0005751	27.3.7	RNA.regulation of transcription.C2C2(Zn) CO-like, Constans-like zinc finger family
S. officinarum-LEAF-down-regulate gene	Sspon.003B0009120	27.4	RNA.RNA binding
S. officinarum-LEAF-down-regulate gene	Sspon.003A0004730	27.4	RNA.RNA binding
S. officinarum-LEAF-down-regulate gene	Sspon.003A0000860	27.3.55	RNA.regulation of transcription.HDA
S. officinarum-LEAF-down-regulate gene	Sspon.006C0025320	27.3.6	RNA.regulation of transcription.bHLH,Basic Helix-Loop-Helix family
S. officinarum-LEAF-down-regulate gene	Sspon.002A0015060	27.3.57	RNA.regulation of transcription.JUMONJI family
S. officinarum-LEAF-down-regulate gene	Sspon.005A0004430	27.3.69	RNA.regulation of transcription.SET-domain transcriptional regulator family
S. officinarum-LEAF-down-regulate gene	Sspon.002A0022840	27.3.35	RNA.regulation of transcription.bZIP transcription factor family
S. officinarum-LEAF-down-regulate gene	Sspon.001A0013440	27.1.1	RNA.processing.splicing
S. officinarum-LEAF-down-regulate gene	Sspon.006C0003610	27.3.7	RNA.regulation of transcription.C2C2(Zn) CO-like, Constans-like zinc finger family
S. officinarum-LEAF-down-regulate gene	Sspon.007A0026440	27.3.29	RNA.regulation of transcription.TCP transcription factor family
S. officinarum-LEAF-down-regulate gene	Sspon.005A0008092	27.3.7	RNA.regulation of transcription.C2C2(Zn) CO-like, Constans-like zinc finger family
S. officinarum-LEAF-down-regulate gene	Sspon.004A0011912	28.2	DNA.repair
S. officinarum-LEAF-down-regulate gene	Sspon.002A0035641	28.2	DNA.repair
S. officinarum-LEAF-down-regulate gene	Sspon.001A0023682	28.1	DNA.synthesis/chromatin structure
S. officinarum-LEAF-down-regulate gene	Sspon.006A0013861	28.1	DNA.synthesis/chromatin structure
S. officinarum-LEAF-down-regulate gene	Sspon.004B0013850	28.2	DNA.repair
S. officinarum-LEAF-down-regulate gene	Sspon.007B0001550	28.1	DNA.synthesis/chromatin structure
S. officinarum-LEAF-down-regulate gene	Sspon.007B0001550	28.2	DNA.repair
S. officinarum-LEAF-down-regulate gene	Sspon.006B0023210	29.1.5	protein.aa activation.isoleucine-tRNA ligase
S. officinarum-LEAF-down-regulate gene	Sspon.005B0008672	29.4	protein.postranslational modification
S. officinarum-LEAF-down-regulate gene	Sspon.001A0007480	29.6	protein.folding
S. officinarum-LEAF-down-regulate gene	Sspon.002A0024440	29.6	protein.folding
S. officinarum-LEAF-down-regulate gene	Sspon.004C0017840	29.5.11.4.2	protein.degradation.ubiquitin.E3.RING
S. officinarum-LEAF-down-regulate gene	Sspon.008B0021830	29.6	protein.folding
S. officinarum-LEAF-down-regulate gene	Sspon.002A0025461	29.5	protein.degradation
S. officinarum-LEAF-down-regulate gene	Sspon.002A0025461	29.5.5	protein.degradation.serine protease
S. officinarum-LEAF-down-regulate gene	Sspon.001A0022550	29.5.11.4.5.2	protein.degradation.ubiquitin.E3.BTB/POZ Cullin3.BTB/POZ
S. officinarum-LEAF-down-regulate gene	Sspon.004B0001000	29.5.11.4.3.2	protein.degradation.ubiquitin.E3.SCF.FBOX
S. officinarum-LEAF-down-regulate gene	Sspon.001A0023340	29.5.11.4.2	protein.degradation.ubiquitin.E3.RING
S. officinarum-LEAF-down-regulate gene	Sspon.001B0018290	29.5	protein.degradation
S. officinarum-LEAF-down-regulate gene	Sspon.001C0023310	29.5.11.4.2	protein.degradation.ubiquitin.E3.RING
S. officinarum-LEAF-down-regulate gene	Sspon.004D0003210	29.5.11.4.2	protein.degradation.ubiquitin.E3.RING
S. officinarum-LEAF-down-regulate gene	Sspon.006C0011310	29.5.11.4.2	protein.degradation.ubiquitin.E3.RING
S. officinarum-LEAF-down-regulate gene	Sspon.002A0017790	29.5.3	protein.degradation.cysteine protease
S. officinarum-LEAF-down-regulate gene	Sspon.001A0011070	29.4	protein.postranslational modification
S. officinarum-LEAF-down-regulate gene	Sspon.001A0034810	30.4.5	signalling.phosphinositides.inositol-1,3,4-trisphosphate 5/6-kinase
S. officinarum-LEAF-down-regulate gene	Sspon.004B0015310	30.5	signalling.G-proteins
S. officinarum-LEAF-down-regulate gene	Sspon.001A0034860	30.4.5	signalling.phosphinositides.inositol-1,3,4-trisphosphate 5/6-kinase
S. officinarum-LEAF-down-regulate gene	Sspon.006A0007370	30.2.2	signalling.receptor kinases.leucine rich repeat II
S. officinarum-LEAF-down-regulate gene	Sspon.005A0020941	30.5	signalling.G-proteins
S. officinarum-LEAF-down-regulate gene	Sspon.002A0001280	30.2.3	signalling.receptor kinases.leucine rich repeat III
S. officinarum-LEAF-down-regulate gene	Sspon.003B0029980	30.2.12	signalling.receptor kinases.leucine rich repeat XII
S. officinarum-LEAF-down-regulate gene	Sspon.004A0006280	30.2.19	signalling.receptor kinases.legume-lectin
S. officinarum-LEAF-down-regulate gene	Sspon.004A0006280	30.2.99	signalling.receptor kinases.misc
S. officinarum-LEAF-down-regulate gene	Sspon.005B0001710	30.11	signalling.light
S. officinarum-LEAF-down-regulate gene	Sspon.004B0015310	31.1	cell.organisation
S. officinarum-LEAF-down-regulate gene	Sspon.001B0014250	31.1	cell.organisation
S. officinarum-LEAF-down-regulate gene	Sspon.003A0023220	31.3.1	cell.cycle.peptidylprolyl isomerase
S. officinarum-LEAF-down-regulate gene	Sspon.004A0007350	34.13	transport.peptides and oligopeptides
S. officinarum-LEAF-down-regulate gene	Sspon.004A0018790	34.2	transport.sugars
S. officinarum-LEAF-down-regulate gene	Sspon.004A0013190	34.5	transport.ammonium
S. officinarum-LEAF-down-regulate gene	Sspon.004B0005990	34.13	transport.peptides and oligopeptides
S. officinarum-LEAF-down-regulate gene	Sspon.005A0005332	34.3	transport.amino acids
S. officinarum-LEAF-down-regulate gene	Sspon.005A0005332	34.13	transport.peptides and oligopeptides
S. officinarum-LEAF-down-regulate gene	Sspon.004B0011323	34.2	transport.sugars
S. officinarum-LEAF-down-regulate gene	Sspon.007B0003621	34.9	transport.metabolite transporters at the mitochondrial membrane
S. officinarum-LEAF-down-regulate gene	Sspon.004A0012530	34.2	transport.sugars
S. officinarum-LEAF-down-regulate gene	Sspon.007A0014140	34.19.2	transport.Major Intrinsic Proteins.TIP
S. officinarum-LEAF-down-regulate gene	Sspon.003A0001040	35.2	not assigned.unknown
S. officinarum-LEAF-down-regulate gene	Sspon.001A0005031	35.2	not assigned.unknown
S. officinarum-LEAF-down-regulate gene	Sspon.008A0010480	35.1	not assigned.no ontology
S. officinarum-LEAF-down-regulate gene	Sspon.007A0007890	35.2	not assigned.unknown
S. officinarum-LEAF-down-regulate gene	Sspon.005A0019390	35.2	not assigned.unknown
S. officinarum-LEAF-down-regulate gene	Sspon.002A0025781	35.2	not assigned.unknown
S. officinarum-LEAF-down-regulate gene	Sspon.002A0023240	35.2	not assigned.unknown
S. officinarum-LEAF-down-regulate gene	Sspon.006A0005892	35.1	not assigned.no ontology
S. officinarum-LEAF-down-regulate gene	Sspon.007A0008743	35.2	not assigned.unknown
S. officinarum-LEAF-down-regulate gene	Sspon.008A0020150	35.2	not assigned.unknown
S. officinarum-LEAF-down-regulate gene	Sspon.001A0040362	35.2	not assigned.unknown
S. officinarum-LEAF-down-regulate gene	Sspon.003C0011210	35.2	not assigned.unknown
S. officinarum-LEAF-down-regulate gene	Sspon.003C0011450	35.2	not assigned.unknown
S. officinarum-LEAF-down-regulate gene	Sspon.007B0015150	35.2	not assigned.unknown
S. officinarum-LEAF-down-regulate gene	Sspon.005A0021670	35.2	not assigned.unknown
S. officinarum-LEAF-down-regulate gene	Sspon.005A0008100	35.2	not assigned.unknown
S. officinarum-LEAF-down-regulate gene	Sspon.003A0020080	35.1	not assigned.no ontology
S. officinarum-LEAF-down-regulate gene	Sspon.008A0017930	35.2	not assigned.unknown
S. officinarum-LEAF-down-regulate gene	Sspon.004B0003890	35.2	not assigned.unknown
S. officinarum-LEAF-down-regulate gene	Sspon.003A0022492	35.2	not assigned.unknown
S. officinarum-LEAF-down-regulate gene	Sspon.002A0021550	35.2	not assigned.unknown
S. officinarum-LEAF-down-regulate gene	Sspon.006B0010730	35.2	not assigned.unknown
S. officinarum-LEAF-down-regulate gene	Sspon.001A0018280	35.2	not assigned.unknown
S. officinarum-LEAF-down-regulate gene	Sspon.003A0006941	35.1	not assigned.no ontology
S. officinarum-LEAF-down-regulate gene	Sspon.004C0025620	35.2	not assigned.unknown
S. officinarum-LEAF-down-regulate gene	Sspon.002A0004820	35.2	not assigned.unknown
S. officinarum-LEAF-down-regulate gene	Sspon.001A0031101	35.1	not assigned.no ontology
S. officinarum-LEAF-down-regulate gene	Sspon.001A0008480	35.2	not assigned.unknown
S. officinarum-LEAF-down-regulate gene	Sspon.006A0022750	35.2	not assigned.unknown
S. officinarum-LEAF-down-regulate gene	Sspon.003B0004150	35.2	not assigned.unknown
S. officinarum-LEAF-down-regulate gene	Sspon.006B0018760	35.2	not assigned.unknown
S. officinarum-LEAF-down-regulate gene	Sspon.003A0019590	35.2	not assigned.unknown
S. officinarum-LEAF-down-regulate gene	Sspon.001B0009150	35.2	not assigned.unknown
S. officinarum-LEAF-down-regulate gene	Sspon.007B0000403	35.1.5	not assigned.no ontology.pentatricopeptide (PPR) repeat-containing protein
S. officinarum-LEAF-down-regulate gene	Sspon.006A0001740	35.1	not assigned.no ontology
S. officinarum-LEAF-down-regulate gene	Sspon.007A0013220	35.2	not assigned.unknown
S. officinarum-LEAF-down-regulate gene	Sspon.006A0003810	35.2	not assigned.unknown
S. officinarum-LEAF-down-regulate gene	Sspon.005A0013370	35.2	not assigned.unknown
S. officinarum-LEAF-down-regulate gene	Sspon.002B0014860	35.2	not assigned.unknown
S. officinarum-LEAF-down-regulate gene	Sspon.002A0018012	35.2	not assigned.unknown
S. officinarum-LEAF-down-regulate gene	Sspon.004C0001070	35.2	not assigned.unknown
S. officinarum-LEAF-down-regulate gene	Sspon.002C0018831	35.2	not assigned.unknown
S. officinarum-LEAF-down-regulate gene	Sspon.001A0029630	35.2	not assigned.unknown
S. officinarum-LEAF-down-regulate gene	Sspon.006A0002530	35.2	not assigned.unknown
S. officinarum-LEAF-down-regulate gene	Sspon.002A0038450	35.2	not assigned.unknown
S. officinarum-LEAF-down-regulate gene	Sspon.007A0006710	35.2	not assigned.unknown
S. officinarum-LEAF-down-regulate gene	Sspon.001A0039401	35.2	not assigned.unknown
S. officinarum-LEAF-down-regulate gene	Sspon.006A0003890	35.2	not assigned.unknown
S. officinarum-LEAF-down-regulate gene	Sspon.008A0008740	35.2	not assigned.unknown
S. officinarum-LEAF-down-regulate gene	Sspon.003B0008980	35.2	not assigned.unknown
S. officinarum-LEAF-down-regulate gene	Sspon.004A0008370	35.2	not assigned.unknown
S. officinarum-LEAF-up-regulate gene	Sspon.007B0002330	1.1.5.2	PS.lightreaction.other electron carrier (ox/red).ferredoxin
S. officinarum-LEAF-up-regulate gene	Sspon.006D0025311	1.3.13	PS.calvin cycle.rubisco interacting
S. officinarum-LEAF-up-regulate gene	Sspon.006B0026070	1.3.13	PS.calvin cycle.rubisco interacting
S. officinarum-LEAF-up-regulate gene	Sspon.006A0018162	1.1.5.2	PS.lightreaction.other electron carrier (ox/red).ferredoxin
S. officinarum-LEAF-up-regulate gene	Sspon.005A0023720	1.3.6	PS.calvin cycle.aldolase
S. officinarum-LEAF-up-regulate gene	Sspon.005A0010492	1.2.1	PS.photorespiration.phosphoglycolate phosphatase
S. officinarum-LEAF-up-regulate gene	Sspon.006B0005490	1.1.40	PS.lightreaction.cyclic electron flow-chlororespiration
S. officinarum-LEAF-up-regulate gene	Sspon.001A0011700	2.2.2.1.2	major CHO metabolism.degradation.starch.starch cleavage.beta amylase
S. officinarum-LEAF-up-regulate gene	Sspon.002A0025930	2.1.2.2	major CHO metabolism.synthesis.starch.starch synthase
S. officinarum-LEAF-up-regulate gene	Sspon.003B0003981	2.1.1.1	major CHO metabolism.synthesis.sucrose.SPS
S. officinarum-LEAF-up-regulate gene	Sspon.003B0007170	2.2.2.4	major CHO metabolism.degradation.starch.D enzyme
S. officinarum-LEAF-up-regulate gene	Sspon.004A0004511	2.1.2.2	major CHO metabolism.synthesis.starch.starch synthase
S. officinarum-LEAF-up-regulate gene	Sspon.005A0010492	3.99	minor CHO metabolism.misc
S. officinarum-LEAF-up-regulate gene	Sspon.001A0005701	3.4.3	minor CHO metabolism.myo-inositol.InsP Synthases
S. officinarum-LEAF-up-regulate gene	Sspon.001A0025040	3.8.2	minor CHO metabolism.galactose.alpha-galactosidases
S. officinarum-LEAF-up-regulate gene	Sspon.003A0028461	4.1.4	glycolysis.cytosolic branch.phosphofructokinase (PFK)
S. officinarum-LEAF-up-regulate gene	Sspon.003A0028461	4.2.4	glycolysis.plastid branch.phosphofructokinase (PFK)
S. officinarum-LEAF-up-regulate gene	Sspon.003A0028461	4.3.4	glycolysis.unclear/dually targeted.phosphofructokinase (PFK)
S. officinarum-LEAF-up-regulate gene	Sspon.006A0007462	4.1.9	glycolysis.cytosolic branch.non-phosphorylating glyceraldehyde 3-phosphate dehydrogenase (NPGAP-DH)
S. officinarum-LEAF-up-regulate gene	Sspon.003C0020320	8.3	TCA / org transformation.carbonic anhydrases
S. officinarum-LEAF-up-regulate gene	Sspon.007D0012940	8.2.10	TCA / org transformation.other organic acid transformatons.malic
S. officinarum-LEAF-up-regulate gene	Sspon.003C0000370	9.1.1	mitochondrial electron transport / ATP synthesis.NADH-DH.complex I
S. officinarum-LEAF-up-regulate gene	Sspon.003C0011270	9.2.1.4	mitochondrial electron transport / ATP synthesis.NADH-DH.type II.internal matrix
S. officinarum-LEAF-up-regulate gene	Sspon.002A0030100	10.3	cell wall.hemicellulose synthesis
S. officinarum-LEAF-up-regulate gene	Sspon.002C0030020	10.3	cell wall.hemicellulose synthesis
S. officinarum-LEAF-up-regulate gene	Sspon.006B0009140	10.1.2	cell wall.precursor synthesis.UGE
S. officinarum-LEAF-up-regulate gene	Sspon.008A0013550	11.4	lipid metabolism.TAG synthesis
S. officinarum-LEAF-up-regulate gene	Sspon.008A0015000	11.9.3.2	lipid metabolism.lipid degradation.lysophospholipases.carboxylesterase
S. officinarum-LEAF-up-regulate gene	Sspon.008A0015000	11.9.4.5	lipid metabolism.lipid degradation.beta-oxidation.acyl-CoA thioesterase
S. officinarum-LEAF-up-regulate gene	Sspon.008B0002781	11.9.2	lipid metabolism.lipid degradation.lipases
S. officinarum-LEAF-up-regulate gene	Sspon.001C0027610	13.99	amino acid metabolism.misc
S. officinarum-LEAF-up-regulate gene	Sspon.001A0032450	13	amino acid metabolism
S. officinarum-LEAF-up-regulate gene	Sspon.001A0032450	13.99	amino acid metabolism.misc
S. officinarum-LEAF-up-regulate gene	Sspon.005D0001341	13.99	amino acid metabolism.misc
S. officinarum-LEAF-up-regulate gene	Sspon.003A0007220	13.1.6.2.1	amino acid metabolism.synthesis.aromatic aa.phenylalanine and tyrosine.chorismate mutase
S. officinarum-LEAF-up-regulate gene	Sspon.005C0005420	13.2.5.2	amino acid metabolism.degradation.serine-glycine-cysteine group.glycine
S. officinarum-LEAF-up-regulate gene	Sspon.005A0016530	13.2.5.2	amino acid metabolism.degradation.serine-glycine-cysteine group.glycine
S. officinarum-LEAF-up-regulate gene	Sspon.001A0041381	13.1.3.4.13	amino acid metabolism.synthesis.aspartate family.methionine.methionine S-methyltransferase
S. officinarum-LEAF-up-regulate gene	Sspon.002A0009220	14.2	S-assimilation.APR
S. officinarum-LEAF-up-regulate gene	Sspon.007A0005960	14.3	S-assimilation.sulfite redox
S. officinarum-LEAF-up-regulate gene	Sspon.007B0025270	15	metal handling
S. officinarum-LEAF-up-regulate gene	Sspon.005A0018651	16.2.1.10	secondary metabolism.phenylpropanoids.lignin biosynthesis.CAD
S. officinarum-LEAF-up-regulate gene	Sspon.005A0013260	16.8.2	secondary metabolism.flavonoids.chalcones
S. officinarum-LEAF-up-regulate gene	Sspon.002B0035990	16.2	secondary metabolism.phenylpropanoids
S. officinarum-LEAF-up-regulate gene	Sspon.002B0035990	16.8.5.1	secondary metabolism.flavonoids.isoflavones.isoflavone reductase
S. officinarum-LEAF-up-regulate gene	Sspon.003B0027780	16.8.5.1	secondary metabolism.flavonoids.isoflavones.isoflavone reductase
S. officinarum-LEAF-up-regulate gene	Sspon.001A0001350	16.8.3	secondary metabolism.flavonoids.dihydroflavonols
S. officinarum-LEAF-up-regulate gene	Sspon.006A0024580	16.4.1	secondary metabolism.N misc.alkaloid-like
S. officinarum-LEAF-up-regulate gene	Sspon.004A0014760	16.1.5	secondary metabolism.isoprenoids.terpenoids
S. officinarum-LEAF-up-regulate gene	Sspon.006A0007430	16.2.1.4	secondary metabolism.phenylpropanoids.lignin biosynthesis.HCT
S. officinarum-LEAF-up-regulate gene	Sspon.006C0020270	16.4.1	secondary metabolism.N misc.alkaloid-like
S. officinarum-LEAF-up-regulate gene	Sspon.003A0027551	16.8.4	secondary metabolism.flavonoids.flavonols
S. officinarum-LEAF-up-regulate gene	Sspon.005B0007220	16.8.4	secondary metabolism.flavonoids.flavonols
S. officinarum-LEAF-up-regulate gene	Sspon.003A0023100	16.8.3	secondary metabolism.flavonoids.dihydroflavonols
S. officinarum-LEAF-up-regulate gene	Sspon.003A0032090	16.8.4	secondary metabolism.flavonoids.flavonols
S. officinarum-LEAF-up-regulate gene	Sspon.003A0032090	16.8.4.2	secondary metabolism.flavonoids.flavonols.flavonol 3-O-glycosyltransferase
S. officinarum-LEAF-up-regulate gene	Sspon.003A0032091	16.8.4	secondary metabolism.flavonoids.flavonols
S. officinarum-LEAF-up-regulate gene	Sspon.008A0012490	16.8.3	secondary metabolism.flavonoids.dihydroflavonols
S. officinarum-LEAF-up-regulate gene	Sspon.003C0020550	16.8.4	secondary metabolism.flavonoids.flavonols
S. officinarum-LEAF-up-regulate gene	Sspon.005A0007300	16.8.3	secondary metabolism.flavonoids.dihydroflavonols
S. officinarum-LEAF-up-regulate gene	Sspon.003C0005360	17	hormone metabolism
S. officinarum-LEAF-up-regulate gene	Sspon.003C0005360	17.5.3	hormone metabolism.ethylene.induced-regulated-responsive-activated
S. officinarum-LEAF-up-regulate gene	Sspon.008B0015780	17.1.2	hormone metabolism.abscisic acid.signal transduction
S. officinarum-LEAF-up-regulate gene	Sspon.008B0015780	17.1.3	hormone metabolism.abscisic acid.induced-regulated-responsive-activated
S. officinarum-LEAF-up-regulate gene	Sspon.003A0003101	17.2.3	hormone metabolism.auxin.induced-regulated-responsive-activated
S. officinarum-LEAF-up-regulate gene	Sspon.002B0032270	17.2.3	hormone metabolism.auxin.induced-regulated-responsive-activated
S. officinarum-LEAF-up-regulate gene	Sspon.002B0030830	17.3.2.99	hormone metabolism.brassinosteroid.signal transduction.other
S. officinarum-LEAF-up-regulate gene	Sspon.003A0027551	17.4.1	hormone metabolism.cytokinin.synthesis-degradation
S. officinarum-LEAF-up-regulate gene	Sspon.005B0007220	17.4.1	hormone metabolism.cytokinin.synthesis-degradation
S. officinarum-LEAF-up-regulate gene	Sspon.007B0018860	17.8.1	hormone metabolism.salicylic acid.synthesis-degradation
S. officinarum-LEAF-up-regulate gene	Sspon.007B0018860	17.8.1.1.4	hormone metabolism.salicylic acid.synthesis-degradation.synthesis.SA glucosyltransferase ether bond making SAG
S. officinarum-LEAF-up-regulate gene	Sspon.007B0018860	17.8.1.1.5	hormone metabolism.salicylic acid.synthesis-degradation.synthesis.SA glucosyltransferase ester and ether bond making SGE, SAG
S. officinarum-LEAF-up-regulate gene	Sspon.003A0032090	17.4.1	hormone metabolism.cytokinin.synthesis-degradation
S. officinarum-LEAF-up-regulate gene	Sspon.003A0032091	17.4.1	hormone metabolism.cytokinin.synthesis-degradation
S. officinarum-LEAF-up-regulate gene	Sspon.003C0020550	17.4.1	hormone metabolism.cytokinin.synthesis-degradation
S. officinarum-LEAF-up-regulate gene	Sspon.003B0032030	17.4.1	hormone metabolism.cytokinin.synthesis-degradation
S. officinarum-LEAF-up-regulate gene	Sspon.002A0010330	18.1	Co-factor and vitamine metabolism.molybdenum cofactor
S. officinarum-LEAF-up-regulate gene	Sspon.007A0026520	20.1.7	stress.biotic.PR-proteins
S. officinarum-LEAF-up-regulate gene	Sspon.001A0037710	20.2.1	stress.abiotic.heat
S. officinarum-LEAF-up-regulate gene	Sspon.002A0041680	20.2.1	stress.abiotic.heat
S. officinarum-LEAF-up-regulate gene	Sspon.007A0004570	20.2.1	stress.abiotic.heat
S. officinarum-LEAF-up-regulate gene	Sspon.004A0003770	20.2.1	stress.abiotic.heat
S. officinarum-LEAF-up-regulate gene	Sspon.007A0008290	20.2.1	stress.abiotic.heat
S. officinarum-LEAF-up-regulate gene	Sspon.006D0025080	20.1	stress.biotic
S. officinarum-LEAF-up-regulate gene	Sspon.003A0022120	20.1	stress.biotic
S. officinarum-LEAF-up-regulate gene	Sspon.001B0029540	20.1	stress.biotic
S. officinarum-LEAF-up-regulate gene	Sspon.007A0004621	20.1	stress.biotic
S. officinarum-LEAF-up-regulate gene	Sspon.001B0009400	20.1	stress.biotic
S. officinarum-LEAF-up-regulate gene	Sspon.003A0027551	20.1	stress.biotic
S. officinarum-LEAF-up-regulate gene	Sspon.005B0007220	20.1	stress.biotic
S. officinarum-LEAF-up-regulate gene	Sspon.003A0032090	20.1	stress.biotic
S. officinarum-LEAF-up-regulate gene	Sspon.003A0032091	20.1	stress.biotic
S. officinarum-LEAF-up-regulate gene	Sspon.003C0020550	20.1	stress.biotic
S. officinarum-LEAF-up-regulate gene	Sspon.003B0032030	20.1	stress.biotic
S. officinarum-LEAF-up-regulate gene	Sspon.003A0013680	20.1	stress.biotic
S. officinarum-LEAF-up-regulate gene	Sspon.004A0009560	21.1	redox.thioredoxin
S. officinarum-LEAF-up-regulate gene	Sspon.003B0035990	21.4	redox.glutaredoxins
S. officinarum-LEAF-up-regulate gene	Sspon.006A0005742	21.2	redox.ascorbate and glutathione
S. officinarum-LEAF-up-regulate gene	Sspon.006A0005742	21.2.1	redox.ascorbate and glutathione.ascorbate
S. officinarum-LEAF-up-regulate gene	Sspon.006A0019860	21.1	redox.thioredoxin
S. officinarum-LEAF-up-regulate gene	Sspon.002A0018550	23.1.99	nucleotide metabolism.synthesis.unspecified
S. officinarum-LEAF-up-regulate gene	Sspon.002A0024140	23.2.1.2	nucleotide metabolism.degradation.pyrimidine.uridine nucleosidase
S. officinarum-LEAF-up-regulate gene	Sspon.001B0039191	23.1.99	nucleotide metabolism.synthesis.unspecified
S. officinarum-LEAF-up-regulate gene	Sspon.002A0036822	23.2.2	nucleotide metabolism.degradation.purine
S. officinarum-LEAF-up-regulate gene	Sspon.002A0036822	23.3	nucleotide metabolism.salvage
S. officinarum-LEAF-up-regulate gene	Sspon.008A0015000	24	Biodegradation of Xenobiotics
S. officinarum-LEAF-up-regulate gene	Sspon.001B0012281	26.11	misc.alcohol dehydrogenases
S. officinarum-LEAF-up-regulate gene	Sspon.003C0005360	26.8	misc.nitrilases, *nitrile lyases, berberine bridge enzymes, reticuline oxidases, troponine reductases
S. officinarum-LEAF-up-regulate gene	Sspon.002A0006480	26.7	misc.oxidases - copper, flavone etc
S. officinarum-LEAF-up-regulate gene	Sspon.008B0010380	26.8	misc.nitrilases, *nitrile lyases, berberine bridge enzymes, reticuline oxidases, troponine reductases
S. officinarum-LEAF-up-regulate gene	Sspon.005B0022630	26.1	misc.cytochrome P450
S. officinarum-LEAF-up-regulate gene	Sspon.003A0013380	26.1	misc.cytochrome P450
S. officinarum-LEAF-up-regulate gene	Sspon.001A0041940	26.1	misc.cytochrome P450
S. officinarum-LEAF-up-regulate gene	Sspon.008A0009091	26.1	misc.cytochrome P450
S. officinarum-LEAF-up-regulate gene	Sspon.003A0013441	26.1	misc.cytochrome P450
S. officinarum-LEAF-up-regulate gene	Sspon.007A0005630	26.1	misc.cytochrome P450
S. officinarum-LEAF-up-regulate gene	Sspon.007C0010560	26.1	misc.cytochrome P450
S. officinarum-LEAF-up-regulate gene	Sspon.003B0011020	26.1	misc.cytochrome P450
S. officinarum-LEAF-up-regulate gene	Sspon.005A0018280	26.7	misc.oxidases - copper, flavone etc
S. officinarum-LEAF-up-regulate gene	Sspon.008B0002781	26.28	misc.GDSL-motif lipase
S. officinarum-LEAF-up-regulate gene	Sspon.005A0006901	26.28	misc.GDSL-motif lipase
S. officinarum-LEAF-up-regulate gene	Sspon.001A0016020	26.9	misc.glutathione S transferases
S. officinarum-LEAF-up-regulate gene	Sspon.003C0014310	26.9	misc.glutathione S transferases
S. officinarum-LEAF-up-regulate gene	Sspon.003A0022910	26.9	misc.glutathione S transferases
S. officinarum-LEAF-up-regulate gene	Sspon.001B0018470	26.7	misc.oxidases - copper, flavone etc
S. officinarum-LEAF-up-regulate gene	Sspon.001C0014221	26.7	misc.oxidases - copper, flavone etc
S. officinarum-LEAF-up-regulate gene	Sspon.007A0028330	26.7	misc.oxidases - copper, flavone etc
S. officinarum-LEAF-up-regulate gene	Sspon.006A0024580	26.8	misc.nitrilases, *nitrile lyases, berberine bridge enzymes, reticuline oxidases, troponine reductases
S. officinarum-LEAF-up-regulate gene	Sspon.001A0041320	26.22	misc.short chain dehydrogenase/reductase (SDR)
S. officinarum-LEAF-up-regulate gene	Sspon.006C0020270	26.8	misc.nitrilases, *nitrile lyases, berberine bridge enzymes, reticuline oxidases, troponine reductases
S. officinarum-LEAF-up-regulate gene	Sspon.003A0027551	26.2	misc.UDP glucosyl and glucoronyl transferases
S. officinarum-LEAF-up-regulate gene	Sspon.005B0007220	26.2	misc.UDP glucosyl and glucoronyl transferases
S. officinarum-LEAF-up-regulate gene	Sspon.007B0018860	26.2	misc.UDP glucosyl and glucoronyl transferases
S. officinarum-LEAF-up-regulate gene	Sspon.004A0020880	26.2	misc.UDP glucosyl and glucoronyl transferases
S. officinarum-LEAF-up-regulate gene	Sspon.003A0032090	26.2	misc.UDP glucosyl and glucoronyl transferases
S. officinarum-LEAF-up-regulate gene	Sspon.003A0032091	26.2	misc.UDP glucosyl and glucoronyl transferases
S. officinarum-LEAF-up-regulate gene	Sspon.003C0020550	26.2	misc.UDP glucosyl and glucoronyl transferases
S. officinarum-LEAF-up-regulate gene	Sspon.003B0032030	26.2	misc.UDP glucosyl and glucoronyl transferases
S. officinarum-LEAF-up-regulate gene	Sspon.003A0012910	26.2	misc.UDP glucosyl and glucoronyl transferases
S. officinarum-LEAF-up-regulate gene	Sspon.005A0007300	26.2	misc.UDP glucosyl and glucoronyl transferases
S. officinarum-LEAF-up-regulate gene	Sspon.001A0040470	26.4	misc.beta 1,3 glucan hydrolases
S. officinarum-LEAF-up-regulate gene	Sspon.005A0026750	27.3.27	RNA.regulation of transcription.NAC domain transcription factor family
S. officinarum-LEAF-up-regulate gene	Sspon.001A0023910	27.3.67	RNA.regulation of transcription.putative transcription regulator
S. officinarum-LEAF-up-regulate gene	Sspon.004D0004690	27.3.3	RNA.regulation of transcription.AP2/EREBP, APETALA2/Ethylene-responsive element binding protein family
S. officinarum-LEAF-up-regulate gene	Sspon.004B0022300	27.3.35	RNA.regulation of transcription.bZIP transcription factor family
S. officinarum-LEAF-up-regulate gene	Sspon.006B0012971	27.3.7	RNA.regulation of transcription.C2C2(Zn) CO-like, Constans-like zinc finger family
S. officinarum-LEAF-up-regulate gene	Sspon.002B0010601	27.3.7	RNA.regulation of transcription.C2C2(Zn) CO-like, Constans-like zinc finger family
S. officinarum-LEAF-up-regulate gene	Sspon.003C0029071	27.3.36	RNA.regulation of transcription.Argonaute
S. officinarum-LEAF-up-regulate gene	Sspon.008D0021330	27.3.21	RNA.regulation of transcription.GRAS transcription factor family
S. officinarum-LEAF-up-regulate gene	Sspon.004D0020060	27.3.23	RNA.regulation of transcription.HSF,Heat-shock transcription factor family
S. officinarum-LEAF-up-regulate gene	Sspon.008A0009691	27.3.23	RNA.regulation of transcription.HSF,Heat-shock transcription factor family
S. officinarum-LEAF-up-regulate gene	Sspon.001A0003831	27.3.23	RNA.regulation of transcription.HSF,Heat-shock transcription factor family
S. officinarum-LEAF-up-regulate gene	Sspon.001B0043110	27.3.25	RNA.regulation of transcription.MYB domain transcription factor family
S. officinarum-LEAF-up-regulate gene	Sspon.008A0000810	27.3.26	RNA.regulation of transcription.MYB-related transcription factor family
S. officinarum-LEAF-up-regulate gene	Sspon.006A0014990	27.3.26	RNA.regulation of transcription.MYB-related transcription factor family
S. officinarum-LEAF-up-regulate gene	Sspon.004A0005390	27.3.25	RNA.regulation of transcription.MYB domain transcription factor family
S. officinarum-LEAF-up-regulate gene	Sspon.006D0013430	27.3.26	RNA.regulation of transcription.MYB-related transcription factor family
S. officinarum-LEAF-up-regulate gene	Sspon.006C0014220	27.3.26	RNA.regulation of transcription.MYB-related transcription factor family
S. officinarum-LEAF-up-regulate gene	Sspon.005C0022410	27.3.89	RNA.regulation of transcription.ovate family OFP
S. officinarum-LEAF-up-regulate gene	Sspon.002B0004720	27.3.37	RNA.regulation of transcription.AS2,Lateral Organ Boundaries Gene Family
S. officinarum-LEAF-up-regulate gene	Sspon.001C0008092	27.3.25	RNA.regulation of transcription.MYB domain transcription factor family
S. officinarum-LEAF-up-regulate gene	Sspon.001C0008062	27.3.25	RNA.regulation of transcription.MYB domain transcription factor family
S. officinarum-LEAF-up-regulate gene	Sspon.007A0000950	27.3.85	RNA.regulation of transcription.sigma like plant
S. officinarum-LEAF-up-regulate gene	Sspon.001C0011800	27.3.32	RNA.regulation of transcription.WRKY domain transcription factor family
S. officinarum-LEAF-up-regulate gene	Sspon.003D0018600	27.3.8	RNA.regulation of transcription.C2C2(Zn) DOF zinc finger family
S. officinarum-LEAF-up-regulate gene	Sspon.003A0006040	27.3.8	RNA.regulation of transcription.C2C2(Zn) DOF zinc finger family
S. officinarum-LEAF-up-regulate gene	Sspon.004D0017156	27.3.22	RNA.regulation of transcription.HB,Homeobox transcription factor family
S. officinarum-LEAF-up-regulate gene	Sspon.002B0004770	27.3.11	RNA.regulation of transcription.C2H2 zinc finger family
S. officinarum-LEAF-up-regulate gene	Sspon.004A0000421	27.3.11	RNA.regulation of transcription.C2H2 zinc finger family
S. officinarum-LEAF-up-regulate gene	Sspon.003B0006053	27.3.72	RNA.regulation of transcription.Transcriptional Adaptor Zinc Bundle (TAZ) domain family
S. officinarum-LEAF-up-regulate gene	Sspon.003B0006051	27.3.72	RNA.regulation of transcription.Transcriptional Adaptor Zinc Bundle (TAZ) domain family
S. officinarum-LEAF-up-regulate gene	Sspon.003A0001710	27.3.72	RNA.regulation of transcription.Transcriptional Adaptor Zinc Bundle (TAZ) domain family
S. officinarum-LEAF-up-regulate gene	Sspon.001C0008092	28.1	DNA.synthesis/chromatin structure
S. officinarum-LEAF-up-regulate gene	Sspon.001C0008092	28.99	DNA.unspecified
S. officinarum-LEAF-up-regulate gene	Sspon.007B0003812	29.2.1.2.2.24	protein.synthesis.ribosomal protein.eukaryotic.60S subunit.L24
S. officinarum-LEAF-up-regulate gene	Sspon.002B0040160	29.5.9	protein.degradation.AAA type
S. officinarum-LEAF-up-regulate gene	Sspon.003A0020361	29.2.2.3.99	protein.synthesis.ribosome biogenesis.Pre-rRNA processing and modifications.misc
S. officinarum-LEAF-up-regulate gene	Sspon.003A0020361	29.2.3	protein.synthesis.initiation
S. officinarum-LEAF-up-regulate gene	Sspon.001A0010230	29.4	protein.postranslational modification
S. officinarum-LEAF-up-regulate gene	Sspon.002C0044020	29.4	protein.postranslational modification
S. officinarum-LEAF-up-regulate gene	Sspon.002C0044020	29.4.1	protein.postranslational modification.kinase
S. officinarum-LEAF-up-regulate gene	Sspon.002C0044020	29.4.1.55	protein.postranslational modification.kinase.receptor like cytoplasmatic kinase V
S. officinarum-LEAF-up-regulate gene	Sspon.002A0022700	29.3.4.99	protein.targeting.secretory pathway.unspecified
S. officinarum-LEAF-up-regulate gene	Sspon.002B0007900	29.3.4.99	protein.targeting.secretory pathway.unspecified
S. officinarum-LEAF-up-regulate gene	Sspon.002A0010230	29.2.3	protein.synthesis.initiation
S. officinarum-LEAF-up-regulate gene	Sspon.002A0020861	29.4	protein.postranslational modification
S. officinarum-LEAF-up-regulate gene	Sspon.007B0022490	29.4	protein.postranslational modification
S. officinarum-LEAF-up-regulate gene	Sspon.007A0008290	29.6	protein.folding
S. officinarum-LEAF-up-regulate gene	Sspon.006A0007460	29.4	protein.postranslational modification
S. officinarum-LEAF-up-regulate gene	Sspon.008A0014242	29.5.7	protein.degradation.metalloprotease
S. officinarum-LEAF-up-regulate gene	Sspon.008D0005341	29.4	protein.postranslational modification
S. officinarum-LEAF-up-regulate gene	Sspon.007A0012630	29.4	protein.postranslational modification
S. officinarum-LEAF-up-regulate gene	Sspon.004A0017971	29.5.5	protein.degradation.serine protease
S. officinarum-LEAF-up-regulate gene	Sspon.002B0030830	29.5.5	protein.degradation.serine protease
S. officinarum-LEAF-up-regulate gene	Sspon.001A0019100	29.5	protein.degradation
S. officinarum-LEAF-up-regulate gene	Sspon.001A0019100	29.5.5	protein.degradation.serine protease
S. officinarum-LEAF-up-regulate gene	Sspon.002A0024970	29.4	protein.postranslational modification
S. officinarum-LEAF-up-regulate gene	Sspon.002A0024970	29.4.1	protein.postranslational modification.kinase
S. officinarum-LEAF-up-regulate gene	Sspon.007A0018200	29.4.1.58	protein.postranslational modification.kinase.receptor like cytoplasmatic kinase VIII
S. officinarum-LEAF-up-regulate gene	Sspon.002B0028000	29.4.1	protein.postranslational modification.kinase
S. officinarum-LEAF-up-regulate gene	Sspon.001C0009430	29.4	protein.postranslational modification
S. officinarum-LEAF-up-regulate gene	Sspon.004A0001120	29.5.5	protein.degradation.serine protease
S. officinarum-LEAF-up-regulate gene	Sspon.002A0036822	29.5.11.4.3.2	protein.degradation.ubiquitin.E3.SCF.FBOX
S. officinarum-LEAF-up-regulate gene	Sspon.003B0006053	29.5.11.4.5.2	protein.degradation.ubiquitin.E3.BTB/POZ Cullin3.BTB/POZ
S. officinarum-LEAF-up-regulate gene	Sspon.003B0006051	29.5.11.4.5.2	protein.degradation.ubiquitin.E3.BTB/POZ Cullin3.BTB/POZ
S. officinarum-LEAF-up-regulate gene	Sspon.003A0001710	29.5.11.4.5.2	protein.degradation.ubiquitin.E3.BTB/POZ Cullin3.BTB/POZ
S. officinarum-LEAF-up-regulate gene	Sspon.001C0014631	29.5.9	protein.degradation.AAA type
S. officinarum-LEAF-up-regulate gene	Sspon.006B0019850	30.7	signalling.14-3-3 proteins
S. officinarum-LEAF-up-regulate gene	Sspon.008B0019870	30.2.25	signalling.receptor kinases.wall associated kinase
S. officinarum-LEAF-up-regulate gene	Sspon.002A0041281	30.3	signalling.calcium
S. officinarum-LEAF-up-regulate gene	Sspon.004A0012650	30.3	signalling.calcium
S. officinarum-LEAF-up-regulate gene	Sspon.002C0044020	30.2.8.2	signalling.receptor kinases.leucine rich repeat VIII.VIII-2
S. officinarum-LEAF-up-regulate gene	Sspon.002C0044020	30.2.17	signalling.receptor kinases.DUF 26
S. officinarum-LEAF-up-regulate gene	Sspon.002C0044020	30.2.22	signalling.receptor kinases.proline extensin like
S. officinarum-LEAF-up-regulate gene	Sspon.002C0044020	30.2.24	signalling.receptor kinases.S-locus glycoprotein like
S. officinarum-LEAF-up-regulate gene	Sspon.002A0020861	30.2.19	signalling.receptor kinases.legume-lectin
S. officinarum-LEAF-up-regulate gene	Sspon.002A0020861	30.2.99	signalling.receptor kinases.misc
S. officinarum-LEAF-up-regulate gene	Sspon.001A0023250	30.2.19	signalling.receptor kinases.legume-lectin
S. officinarum-LEAF-up-regulate gene	Sspon.001A0023250	30.2.99	signalling.receptor kinases.misc
S. officinarum-LEAF-up-regulate gene	Sspon.007B0022490	30.2.19	signalling.receptor kinases.legume-lectin
S. officinarum-LEAF-up-regulate gene	Sspon.007B0022490	30.2.99	signalling.receptor kinases.misc
S. officinarum-LEAF-up-regulate gene	Sspon.003C0007690	30.2.10	signalling.receptor kinases.leucine rich repeat X
S. officinarum-LEAF-up-regulate gene	Sspon.003A0008290	30.2.11	signalling.receptor kinases.leucine rich repeat XI
S. officinarum-LEAF-up-regulate gene	Sspon.007A0017590	30.6	signalling.MAP kinases
S. officinarum-LEAF-up-regulate gene	Sspon.001A0035502	30.3	signalling.calcium
S. officinarum-LEAF-up-regulate gene	Sspon.007A0016050	30.3	signalling.calcium
S. officinarum-LEAF-up-regulate gene	Sspon.002C0012120	30.2.17	signalling.receptor kinases.DUF 26
S. officinarum-LEAF-up-regulate gene	Sspon.001C0009430	30.6	signalling.MAP kinases
S. officinarum-LEAF-up-regulate gene	Sspon.005A0024510	31.1.1.1.1	cell.organisation.cytoskeleton.actin.Actin
S. officinarum-LEAF-up-regulate gene	Sspon.001A0037060	31.1.1.1.2	cell.organisation.cytoskeleton.actin.actin depolymerizing factors
S. officinarum-LEAF-up-regulate gene	Sspon.001A0029300	31.3	cell.cycle
S. officinarum-LEAF-up-regulate gene	Sspon.007B0024301	31.4	cell.vesicle transport
S. officinarum-LEAF-up-regulate gene	Sspon.002B0014720	31.4	cell.vesicle transport
S. officinarum-LEAF-up-regulate gene	Sspon.005A0004860	31.1.1.3.8	cell.organisation.cytoskeleton.Myosin.Class VII
S. officinarum-LEAF-up-regulate gene	Sspon.006A0005830	31.3.1	cell.cycle.peptidylprolyl isomerase
S. officinarum-LEAF-up-regulate gene	Sspon.006A0007924	31.2	cell.division
S. officinarum-LEAF-up-regulate gene	Sspon.003B0007570	31.2	cell.division
S. officinarum-LEAF-up-regulate gene	Sspon.004A0025270	31.3	cell.cycle
S. officinarum-LEAF-up-regulate gene	Sspon.002A0037380	31.4	cell.vesicle transport
S. officinarum-LEAF-up-regulate gene	Sspon.005A0026750	33.99	development.unspecified
S. officinarum-LEAF-up-regulate gene	Sspon.008A0013550	33.99	development.unspecified
S. officinarum-LEAF-up-regulate gene	Sspon.003C0029071	33.99	development.unspecified
S. officinarum-LEAF-up-regulate gene	Sspon.002A0010230	33.99	development.unspecified
S. officinarum-LEAF-up-regulate gene	Sspon.002C0009450	33.99	development.unspecified
S. officinarum-LEAF-up-regulate gene	Sspon.001A0029661	33.99	development.unspecified
S. officinarum-LEAF-up-regulate gene	Sspon.006A0002240	33.99	development.unspecified
S. officinarum-LEAF-up-regulate gene	Sspon.001A0005281	33.99	development.unspecified
S. officinarum-LEAF-up-regulate gene	Sspon.006A0006290	33.99	development.unspecified
S. officinarum-LEAF-up-regulate gene	Sspon.002A0016411	33.99	development.unspecified
S. officinarum-LEAF-up-regulate gene	Sspon.007B0014271	33.99	development.unspecified
S. officinarum-LEAF-up-regulate gene	Sspon.007A0005910	33.99	development.unspecified
S. officinarum-LEAF-up-regulate gene	Sspon.007B0006762	33.99	development.unspecified
S. officinarum-LEAF-up-regulate gene	Sspon.003A0000720	34.16	transport.ABC transporters and multidrug resistance systems
S. officinarum-LEAF-up-regulate gene	Sspon.003B0013790	34.16	transport.ABC transporters and multidrug resistance systems
S. officinarum-LEAF-up-regulate gene	Sspon.001A0003490	34.16	transport.ABC transporters and multidrug resistance systems
S. officinarum-LEAF-up-regulate gene	Sspon.004A0005900	34.3	transport.amino acids
S. officinarum-LEAF-up-regulate gene	Sspon.001A0040931	34.5	transport.ammonium
S. officinarum-LEAF-up-regulate gene	Sspon.002A0025620	34.99	transport.misc
S. officinarum-LEAF-up-regulate gene	Sspon.008A0002872	34.14	transport.unspecified cations
S. officinarum-LEAF-up-regulate gene	Sspon.004C0001891	34.7	transport.phosphate
S. officinarum-LEAF-up-regulate gene	Sspon.002A0024442	34.15	transport.potassium
S. officinarum-LEAF-up-regulate gene	Sspon.001A0027724	34.15	transport.potassium
S. officinarum-LEAF-up-regulate gene	Sspon.005A0007351	34.98	transport.membrane system unknown
S. officinarum-LEAF-up-regulate gene	Sspon.006A0013902	34.98	transport.membrane system unknown
S. officinarum-LEAF-up-regulate gene	Sspon.002A0010880	34.7	transport.phosphate
S. officinarum-LEAF-up-regulate gene	Sspon.005A0026180	34.2	transport.sugars
S. officinarum-LEAF-up-regulate gene	Sspon.005A0026180	34.16	transport.ABC transporters and multidrug resistance systems
S. officinarum-LEAF-up-regulate gene	Sspon.005A0026180	34.99	transport.misc
S. officinarum-LEAF-up-regulate gene	Sspon.006A0006290	34.99	transport.misc
S. officinarum-LEAF-up-regulate gene	Sspon.002A0016411	34.99	transport.misc
S. officinarum-LEAF-up-regulate gene	Sspon.002A0009401	34.99	transport.misc
S. officinarum-LEAF-up-regulate gene	Sspon.002A0010930	34.99	transport.misc
S. officinarum-LEAF-up-regulate gene	Sspon.002A0002100	34.9	transport.metabolite transporters at the mitochondrial membrane
S. officinarum-LEAF-up-regulate gene	Sspon.003A0030740	34.9	transport.metabolite transporters at the mitochondrial membrane
S. officinarum-LEAF-up-regulate gene	Sspon.005D0010570	34.4	transport.nitrate
S. officinarum-LEAF-up-regulate gene	Sspon.005D0010570	34.13	transport.peptides and oligopeptides
S. officinarum-LEAF-up-regulate gene	Sspon.008A0013280	34.13	transport.peptides and oligopeptides
S. officinarum-LEAF-up-regulate gene	Sspon.008A0013290	34.13	transport.peptides and oligopeptides
S. officinarum-LEAF-up-regulate gene	Sspon.004B0006260	34.13	transport.peptides and oligopeptides
S. officinarum-LEAF-up-regulate gene	Sspon.003B0017461	34.16	transport.ABC transporters and multidrug resistance systems
S. officinarum-LEAF-up-regulate gene	Sspon.007B0007061	34.12	transport.metal
S. officinarum-LEAF-up-regulate gene	Sspon.007A0007610	34.12	transport.metal
S. officinarum-LEAF-up-regulate gene	Sspon.005B0000840	34.6	transport.sulphate
S. officinarum-LEAF-up-regulate gene	Sspon.001A0005840	34.6	transport.sulphate
S. officinarum-LEAF-up-regulate gene	Sspon.001D0029900	34.99	transport.misc
S. officinarum-LEAF-up-regulate gene	Sspon.001C0028272	34.99	transport.misc
S. officinarum-LEAF-up-regulate gene	Sspon.005A0004620	34.14	transport.unspecified cations
S. officinarum-LEAF-up-regulate gene	Sspon.001A0029822	34.99	transport.misc
S. officinarum-LEAF-up-regulate gene	Sspon.001A0005921	34.2	transport.sugars
S. officinarum-LEAF-up-regulate gene	Sspon.003B0007141	34.3	transport.amino acids
S. officinarum-LEAF-up-regulate gene	Sspon.002A0016460	34.1	transport.nucleotides
S. officinarum-LEAF-up-regulate gene	Sspon.003A0023070	34.8	transport.metabolite transporters at the envelope membrane
S. officinarum-LEAF-up-regulate gene	Sspon.001C0006940	34.3	transport.amino acids
S. officinarum-LEAF-up-regulate gene	Sspon.008D0009080	34.12	transport.metal
S. officinarum-LEAF-up-regulate gene	Sspon.007B0010311	35.1	not assigned.no ontology
S. officinarum-LEAF-up-regulate gene	Sspon.004A0023510	35.2	not assigned.unknown
S. officinarum-LEAF-up-regulate gene	Sspon.003A0002631	35.1	not assigned.no ontology
S. officinarum-LEAF-up-regulate gene	Sspon.004A0021720	35.2	not assigned.unknown
S. officinarum-LEAF-up-regulate gene	Sspon.004B0022220	35.2	not assigned.unknown
S. officinarum-LEAF-up-regulate gene	Sspon.002A0009391	35.1.19	not assigned.no ontology.C2 domain-containing protein
S. officinarum-LEAF-up-regulate gene	Sspon.005A0008320	35.2	not assigned.unknown
S. officinarum-LEAF-up-regulate gene	Sspon.003C0010380	35.2	not assigned.unknown
S. officinarum-LEAF-up-regulate gene	Sspon.001A0017381	35.2	not assigned.unknown
S. officinarum-LEAF-up-regulate gene	Sspon.001A0036260	35.1	not assigned.no ontology
S. officinarum-LEAF-up-regulate gene	Sspon.006D0018420	35.2	not assigned.unknown
S. officinarum-LEAF-up-regulate gene	Sspon.006C0025271	35.2	not assigned.unknown
S. officinarum-LEAF-up-regulate gene	Sspon.001A0024660	35.2	not assigned.unknown
S. officinarum-LEAF-up-regulate gene	Sspon.001A0020920	35.2	not assigned.unknown
S. officinarum-LEAF-up-regulate gene	Sspon.003A0018811	35.2	not assigned.unknown
S. officinarum-LEAF-up-regulate gene	Sspon.008A0007816	35.2	not assigned.unknown
S. officinarum-LEAF-up-regulate gene	Sspon.008B0022101	35.1	not assigned.no ontology
S. officinarum-LEAF-up-regulate gene	Sspon.002A0002400	35.1	not assigned.no ontology
S. officinarum-LEAF-up-regulate gene	Sspon.002A0004120	35.1	not assigned.no ontology
S. officinarum-LEAF-up-regulate gene	Sspon.002A0002390	35.1	not assigned.no ontology
S. officinarum-LEAF-up-regulate gene	Sspon.004C0012070	35.2	not assigned.unknown
S. officinarum-LEAF-up-regulate gene	Sspon.002B0040280	35.2	not assigned.unknown
S. officinarum-LEAF-up-regulate gene	Sspon.001A0000360	35.2	not assigned.unknown
S. officinarum-LEAF-up-regulate gene	Sspon.001A0032941	35.2	not assigned.unknown
S. officinarum-LEAF-up-regulate gene	Sspon.001A0008951	35.1	not assigned.no ontology
S. officinarum-LEAF-up-regulate gene	Sspon.001B0008711	35.2	not assigned.unknown
S. officinarum-LEAF-up-regulate gene	Sspon.005B0017430	35.2	not assigned.unknown
S. officinarum-LEAF-up-regulate gene	Sspon.004A0006070	35.2	not assigned.unknown
S. officinarum-LEAF-up-regulate gene	Sspon.003D0011640	35.2	not assigned.unknown
S. officinarum-LEAF-up-regulate gene	Sspon.003A0019000	35.2	not assigned.unknown
S. officinarum-LEAF-up-regulate gene	Sspon.001B0024980	35.1	not assigned.no ontology
S. officinarum-LEAF-up-regulate gene	Sspon.001A0021141	35.1	not assigned.no ontology
S. officinarum-LEAF-up-regulate gene	Sspon.003C0029750	35.2	not assigned.unknown
S. officinarum-LEAF-up-regulate gene	Sspon.006A0000970	35.1	not assigned.no ontology
S. officinarum-LEAF-up-regulate gene	Sspon.001A0027840	35.1	not assigned.no ontology
S. officinarum-LEAF-up-regulate gene	Sspon.002A0012940	35.1	not assigned.no ontology
S. officinarum-LEAF-up-regulate gene	Sspon.001A0023940	35.2	not assigned.unknown
S. officinarum-LEAF-up-regulate gene	Sspon.001A0030661	35.2	not assigned.unknown
S. officinarum-LEAF-up-regulate gene	Sspon.007B0000720	35.2	not assigned.unknown
S. officinarum-LEAF-up-regulate gene	Sspon.003C0002460	35.2	not assigned.unknown
S. officinarum-LEAF-up-regulate gene	Sspon.001A0041331	35.2	not assigned.unknown
S. officinarum-LEAF-up-regulate gene	Sspon.001C0009150	35.2	not assigned.unknown
S. officinarum-LEAF-up-regulate gene	Sspon.004B0002250	35.2	not assigned.unknown
S. officinarum-LEAF-up-regulate gene	Sspon.001A0003420	35.2	not assigned.unknown
S. officinarum-LEAF-up-regulate gene	Sspon.001A0004890	35.2	not assigned.unknown
S. officinarum-LEAF-up-regulate gene	Sspon.001B0038031	35.2	not assigned.unknown
S. officinarum-LEAF-up-regulate gene	Sspon.004A0008210	35.2	not assigned.unknown
S. officinarum-LEAF-up-regulate gene	Sspon.004B0000110	35.2	not assigned.unknown
S. officinarum-LEAF-up-regulate gene	Sspon.001A0039271	35.2	not assigned.unknown
S. officinarum-LEAF-up-regulate gene	Sspon.008A0014230	35.2	not assigned.unknown
S. officinarum-LEAF-up-regulate gene	Sspon.003A0011310	35.2	not assigned.unknown
S. officinarum-LEAF-up-regulate gene	Sspon.001A0040370	35.2	not assigned.unknown
S. officinarum-LEAF-up-regulate gene	Sspon.003A0029320	35.1	not assigned.no ontology
S. officinarum-LEAF-up-regulate gene	Sspon.003B0007460	35.1	not assigned.no ontology
S. officinarum-LEAF-up-regulate gene	Sspon.004A0010900	35.1	not assigned.no ontology
S. officinarum-LEAF-up-regulate gene	Sspon.004A0007991	35.1	not assigned.no ontology
S. officinarum-LEAF-up-regulate gene	Sspon.002B0018380	35.2	not assigned.unknown
S. officinarum-LEAF-up-regulate gene	Sspon.002A0020820	35.2	not assigned.unknown
S. officinarum-LEAF-up-regulate gene	Sspon.003A0028420	35.2	not assigned.unknown
S. officinarum-LEAF-up-regulate gene	Sspon.005B0002331	35.1	not assigned.no ontology
S. officinarum-LEAF-up-regulate gene	Sspon.003B0010384	35.1	not assigned.no ontology
S. officinarum-LEAF-up-regulate gene	Sspon.003A0021380	35.2	not assigned.unknown
S. officinarum-LEAF-up-regulate gene	Sspon.002D0032930	35.2	not assigned.unknown
S. officinarum-LEAF-up-regulate gene	Sspon.008D0009960	35.2	not assigned.unknown
S. officinarum-LEAF-up-regulate gene	Sspon.003A0013390	35.2	not assigned.unknown
S. officinarum-LEAF-up-regulate gene	Sspon.002A0036350	35.2	not assigned.unknown
S. officinarum-LEAF-up-regulate gene	Sspon.003B0030170	35.2	not assigned.unknown
S. officinarum-LEAF-up-regulate gene	Sspon.004A0024190	35.2	not assigned.unknown
S. officinarum-LEAF-up-regulate gene	Sspon.006A0016230	35.2	not assigned.unknown
S. officinarum-LEAF-up-regulate gene	Sspon.007A0021780	35.2	not assigned.unknown
S. officinarum-LEAF-up-regulate gene	Sspon.007B0007100	35.2	not assigned.unknown
S. officinarum-LEAF-up-regulate gene	Sspon.001A0031360	35.2	not assigned.unknown
S. officinarum-LEAF-up-regulate gene	Sspon.005A0027380	35.2	not assigned.unknown
S. officinarum-LEAF-up-regulate gene	Sspon.001B0001780	35.2	not assigned.unknown
S. officinarum-LEAF-up-regulate gene	Sspon.001A0013451	35.2	not assigned.unknown
S. officinarum-LEAF-up-regulate gene	Sspon.007C0011970	35.2	not assigned.unknown
S. officinarum-LEAF-up-regulate gene	Sspon.005A0003591	35.2	not assigned.unknown
S. officinarum-LEAF-up-regulate gene	Sspon.003A0007080	35.2	not assigned.unknown
S. officinarum-LEAF-up-regulate gene	Sspon.004A0013670	35.2	not assigned.unknown
S. officinarum-LEAF-up-regulate gene	Sspon.005A0009070	35.2	not assigned.unknown
S. officinarum-LEAF-up-regulate gene	Sspon.002C0034241	35.2	not assigned.unknown
S. officinarum-LEAF-up-regulate gene	Sspon.001B0001100	35.2	not assigned.unknown
S. officinarum-LEAF-up-regulate gene	Sspon.003A0019800	35.2	not assigned.unknown
S. officinarum-LEAF-up-regulate gene	Sspon.008A0008150	35.2	not assigned.unknown
S. officinarum-LEAF-up-regulate gene	Sspon.008C0003470	35.2	not assigned.unknown
S. officinarum-LEAF-up-regulate gene	Sspon.002A0000880	35.2	not assigned.unknown
S. officinarum-LEAF-up-regulate gene	Sspon.005C0001061	35.1	not assigned.no ontology
S. officinarum-LEAF-up-regulate gene	Sspon.007B0005450	35.2	not assigned.unknown
S. officinarum-LEAF-up-regulate gene	Sspon.008A0002430	35.2	not assigned.unknown
S. officinarum-LEAF-up-regulate gene	Sspon.001A0001630	35.2	not assigned.unknown
S. officinarum-LEAF-up-regulate gene	Sspon.004D0007350	35.2	not assigned.unknown
S. officinarum-LEAF-up-regulate gene	Sspon.002A0005940	35.2	not assigned.unknown
S. officinarum-LEAF-up-regulate gene	Sspon.003A0013690	35.2	not assigned.unknown
S. officinarum-LEAF-up-regulate gene	Sspon.004B0011280	35.2	not assigned.unknown
S. officinarum-LEAF-up-regulate gene	Sspon.004B0020380	35.2	not assigned.unknown
S. officinarum-LEAF-up-regulate gene	Sspon.004A0024460	35.2	not assigned.unknown
S. officinarum-LEAF-up-regulate gene	Sspon.003A0020350	35.2	not assigned.unknown
S. officinarum-LEAF-up-regulate gene	Sspon.005B0025340	35.2	not assigned.unknown
S. officinarum-LEAF-up-regulate gene	Sspon.003A0000760	35.2	not assigned.unknown
S. officinarum-LEAF-up-regulate gene	Sspon.005B0013350	35.2	not assigned.unknown
S. officinarum-LEAF-up-regulate gene	Sspon.003A0011690	35.2	not assigned.unknown
S. officinarum-LEAF-up-regulate gene	Sspon.003A0030171	35.2	not assigned.unknown
S. officinarum-LEAF-up-regulate gene	Sspon.001A0017554	35.2	not assigned.unknown
S. officinarum-LEAF-up-regulate gene	Sspon.003C0012041	35.2	not assigned.unknown
S. officinarum-ROOT-down-regulate gene	Sspon.007B0021381	1.1.30	PS.lightreaction.state transition
S. officinarum-ROOT-down-regulate gene	Sspon.005A0007711	17.5.2	hormone metabolism.ethylene.signal transduction
S. officinarum-ROOT-down-regulate gene	Sspon.005C0020350	20.1	stress.biotic
S. officinarum-ROOT-down-regulate gene	Sspon.005A0021280	20.1.7	stress.biotic.PR-proteins
S. officinarum-ROOT-down-regulate gene	Sspon.007B0001300	27.3.3	RNA.regulation of transcription.AP2/EREBP, APETALA2/Ethylene-responsive element binding protein family
S. officinarum-ROOT-down-regulate gene	Sspon.001A0007480	29.6	protein.folding
S. officinarum-ROOT-down-regulate gene	Sspon.004B0001000	29.5.11.4.3.2	protein.degradation.ubiquitin.E3.SCF.FBOX
S. officinarum-ROOT-down-regulate gene	Sspon.007B0021381	29.4	protein.postranslational modification
S. officinarum-ROOT-down-regulate gene	Sspon.007B0021381	29.4.1	protein.postranslational modification.kinase
S. officinarum-ROOT-down-regulate gene	Sspon.007B0021381	29.4.1.55	protein.postranslational modification.kinase.receptor like cytoplasmatic kinase V
S. officinarum-ROOT-down-regulate gene	Sspon.007B0021381	29.4.1.57	protein.postranslational modification.kinase.receptor like cytoplasmatic kinase VII
S. officinarum-ROOT-down-regulate gene	Sspon.002D0034000	29.5	protein.degradation
S. officinarum-ROOT-down-regulate gene	Sspon.002D0034000	29.5.5	protein.degradation.serine protease
S. officinarum-ROOT-down-regulate gene	Sspon.002A0042130	30.2.25	signalling.receptor kinases.wall associated kinase
S. officinarum-ROOT-down-regulate gene	Sspon.008A0016350	30.2.12	signalling.receptor kinases.leucine rich repeat XII
S. officinarum-ROOT-down-regulate gene	Sspon.002B0005360	30.2.19	signalling.receptor kinases.legume-lectin
S. officinarum-ROOT-down-regulate gene	Sspon.002B0005360	30.2.99	signalling.receptor kinases.misc
S. officinarum-ROOT-down-regulate gene	Sspon.007B0021381	30.2.1	signalling.receptor kinases.leucine rich repeat I
S. officinarum-ROOT-down-regulate gene	Sspon.007B0021381	30.2.8.2	signalling.receptor kinases.leucine rich repeat VIII.VIII-2
S. officinarum-ROOT-down-regulate gene	Sspon.007B0021381	30.2.17	signalling.receptor kinases.DUF 26
S. officinarum-ROOT-down-regulate gene	Sspon.007B0021381	30.2.24	signalling.receptor kinases.S-locus glycoprotein like
S. officinarum-ROOT-down-regulate gene	Sspon.007B0021381	30.2.99	signalling.receptor kinases.misc
S. officinarum-ROOT-down-regulate gene	Sspon.001A0009541	33.99	development.unspecified
S. officinarum-ROOT-down-regulate gene	Sspon.001A0021960	35.2	not assigned.unknown
S. officinarum-ROOT-down-regulate gene	Sspon.007A0003530	35.2	not assigned.unknown
S. officinarum-ROOT-down-regulate gene	Sspon.002A0000950	35.2	not assigned.unknown
S. officinarum-ROOT-down-regulate gene	Sspon.005C0019660	35.2	not assigned.unknown
S. officinarum-ROOT-down-regulate gene	Sspon.001A0022710	35.2	not assigned.unknown
S. officinarum-ROOT-down-regulate gene	Sspon.004A0021600	35.2	not assigned.unknown
S. officinarum-ROOT-down-regulate gene	Sspon.002A0004820	35.2	not assigned.unknown
S. officinarum-ROOT-down-regulate gene	Sspon.001A0008480	35.2	not assigned.unknown
S. officinarum-ROOT-down-regulate gene	Sspon.001A0004250	35.1	not assigned.no ontology
S. officinarum-ROOT-up-regulate gene	Sspon.008B0022870	1.1.5.1	PS.lightreaction.other electron carrier (ox/red).plastocyanin
S. officinarum-ROOT-up-regulate gene	Sspon.005B0002780	2.1.2.2	major CHO metabolism.synthesis.starch.starch synthase
S. officinarum-ROOT-up-regulate gene	Sspon.001A0025040	3.8.2	minor CHO metabolism.galactose.alpha-galactosidases
S. officinarum-ROOT-up-regulate gene	Sspon.003C0000370	9.1.1	mitochondrial electron transport / ATP synthesis.NADH-DH.complex I
S. officinarum-ROOT-up-regulate gene	Sspon.005B0012440	10.2.1	cell wall.cellulose synthesis.cellulose synthase
S. officinarum-ROOT-up-regulate gene	Sspon.005D0016370	10.2.1	cell wall.cellulose synthesis.cellulose synthase
S. officinarum-ROOT-up-regulate gene	Sspon.006A0001721	16.2.1.6	secondary metabolism.phenylpropanoids.lignin biosynthesis.CCoAOMT
S. officinarum-ROOT-up-regulate gene	Sspon.001B0044670	16.5.1.1.3.4	secondary metabolism.sulfur-containing.glucosinolates.synthesis.indole.cytochrome P450 monooxygenase
S. officinarum-ROOT-up-regulate gene	Sspon.008A0008600	17.5.3	hormone metabolism.ethylene.induced-regulated-responsive-activated
S. officinarum-ROOT-up-regulate gene	Sspon.005B0011660	17.7.1.5	hormone metabolism.jasmonate.synthesis-degradation.12-Oxo-PDA-reductase
S. officinarum-ROOT-up-regulate gene	Sspon.006A0007910	17.4.1	hormone metabolism.cytokinin.synthesis-degradation
S. officinarum-ROOT-up-regulate gene	Sspon.001A0031640	20.2.99	stress.abiotic.unspecified
S. officinarum-ROOT-up-regulate gene	Sspon.004A0002340	20.1	stress.biotic
S. officinarum-ROOT-up-regulate gene	Sspon.004A0002890	20.2.1	stress.abiotic.heat
S. officinarum-ROOT-up-regulate gene	Sspon.007A0004570	20.2.1	stress.abiotic.heat
S. officinarum-ROOT-up-regulate gene	Sspon.003B0011020	26.1	misc.cytochrome P450
S. officinarum-ROOT-up-regulate gene	Sspon.001C0014221	26.7	misc.oxidases - copper, flavone etc
S. officinarum-ROOT-up-regulate gene	Sspon.001B0018470	26.7	misc.oxidases - copper, flavone etc
S. officinarum-ROOT-up-regulate gene	Sspon.008A0009091	26.1	misc.cytochrome P450
S. officinarum-ROOT-up-regulate gene	Sspon.001A0021560	26.27	misc.calcineurin-like phosphoesterase family protein
S. officinarum-ROOT-up-regulate gene	Sspon.003A0013441	26.1	misc.cytochrome P450
S. officinarum-ROOT-up-regulate gene	Sspon.001A0013340	26.1	misc.misc2
S. officinarum-ROOT-up-regulate gene	Sspon.001B0044670	26.1	misc.cytochrome P450
S. officinarum-ROOT-up-regulate gene	Sspon.001B0012281	26.11	misc.alcohol dehydrogenases
S. officinarum-ROOT-up-regulate gene	Sspon.001B0045290	26.2	misc.UDP glucosyl and glucoronyl transferases
S. officinarum-ROOT-up-regulate gene	Sspon.006A0007910	26.2	misc.UDP glucosyl and glucoronyl transferases
S. officinarum-ROOT-up-regulate gene	Sspon.002B0010601	27.3.7	RNA.regulation of transcription.C2C2(Zn) CO-like, Constans-like zinc finger family
S. officinarum-ROOT-up-regulate gene	Sspon.006D0013430	27.3.26	RNA.regulation of transcription.MYB-related transcription factor family
S. officinarum-ROOT-up-regulate gene	Sspon.006C0014220	27.3.26	RNA.regulation of transcription.MYB-related transcription factor family
S. officinarum-ROOT-up-regulate gene	Sspon.003A0006040	27.3.8	RNA.regulation of transcription.C2C2(Zn) DOF zinc finger family
S. officinarum-ROOT-up-regulate gene	Sspon.003D0018600	27.3.8	RNA.regulation of transcription.C2C2(Zn) DOF zinc finger family
S. officinarum-ROOT-up-regulate gene	Sspon.008A0000810	27.3.26	RNA.regulation of transcription.MYB-related transcription factor family
S. officinarum-ROOT-up-regulate gene	Sspon.006A0014990	27.3.26	RNA.regulation of transcription.MYB-related transcription factor family
S. officinarum-ROOT-up-regulate gene	Sspon.001C0014631	29.5.9	protein.degradation.AAA type
S. officinarum-ROOT-up-regulate gene	Sspon.006C0015041	29.4	protein.postranslational modification
S. officinarum-ROOT-up-regulate gene	Sspon.007B0023650	29.5.11.4.2	protein.degradation.ubiquitin.E3.RING
S. officinarum-ROOT-up-regulate gene	Sspon.006C0019220	30.2.25	signalling.receptor kinases.wall associated kinase
S. officinarum-ROOT-up-regulate gene	Sspon.007A0016050	30.3	signalling.calcium
S. officinarum-ROOT-up-regulate gene	Sspon.006C0015041	30.2.19	signalling.receptor kinases.legume-lectin
S. officinarum-ROOT-up-regulate gene	Sspon.006C0015041	30.2.99	signalling.receptor kinases.misc
S. officinarum-ROOT-up-regulate gene	Sspon.003B0007570	31.2	cell.division
S. officinarum-ROOT-up-regulate gene	Sspon.001A0013340	33.99	development.unspecified
S. officinarum-ROOT-up-regulate gene	Sspon.005A0015921	34.16	transport.ABC transporters and multidrug resistance systems
S. officinarum-ROOT-up-regulate gene	Sspon.007C0011260	34.99	transport.misc
S. officinarum-ROOT-up-regulate gene	Sspon.005A0007351	34.98	transport.membrane system unknown
S. officinarum-ROOT-up-regulate gene	Sspon.006A0004310	35.2	not assigned.unknown
S. officinarum-ROOT-up-regulate gene	Sspon.001A0039271	35.2	not assigned.unknown
S. officinarum-ROOT-up-regulate gene	Sspon.004A0010900	35.1	not assigned.no ontology
S. officinarum-ROOT-up-regulate gene	Sspon.008B0009320	35.2	not assigned.unknown
S. officinarum-ROOT-up-regulate gene	Sspon.002A0020240	35.2	not assigned.unknown
S. officinarum-ROOT-up-regulate gene	Sspon.002A0030180	35.1	not assigned.no ontology
S. officinarum-ROOT-up-regulate gene	Sspon.007B0000720	35.2	not assigned.unknown
S. officinarum-ROOT-up-regulate gene	Sspon.003A0020350	35.2	not assigned.unknown
S. officinarum-ROOT-up-regulate gene	Sspon.003A0012720	35.2	not assigned.unknown
S. officinarum-ROOT-up-regulate gene	Sspon.003C0029750	35.2	not assigned.unknown
S. officinarum-ROOT-up-regulate gene	Sspon.003A0021380	35.2	not assigned.unknown
S. officinarum-ROOT-up-regulate gene	Sspon.003A0011310	35.2	not assigned.unknown
S. officinarum-ROOT-up-regulate gene	Sspon.007B0001671	35.1.41	not assigned.no ontology.hydroxyproline rich proteins
S. officinarum-ROOT-up-regulate gene	Sspon.001A0041730	35.2	not assigned.unknown
S. officinarum-ROOT-up-regulate gene	Sspon.005A0026840	35.2	not assigned.unknown
S. robustum-LEAF-down-regulate gene	Sspon.004A0012310	1.1.1.2	PS.lightreaction.photosystem II.PSII polypeptide subunits
S. robustum-LEAF-down-regulate gene	Sspon.004A0012280	1.1.1.2	PS.lightreaction.photosystem II.PSII polypeptide subunits
S. robustum-LEAF-down-regulate gene	Sspon.007A0015490	1.3.8	PS.calvin cycle.transketolase
S. robustum-LEAF-down-regulate gene	Sspon.008B0017730	3.1.2.2	minor CHO metabolism.raffinose family.raffinose synthases.putative
S. robustum-LEAF-down-regulate gene	Sspon.002A0022100	4.2.2	glycolysis.plastid branch.phosphoglucomutase (PGM)
S. robustum-LEAF-down-regulate gene	Sspon.007A0015490	7.2.1	OPP.non-reductive PP.transketolase
S. robustum-LEAF-down-regulate gene	Sspon.003A0009330	11.3.2	lipid metabolism.Phospholipid synthesis.choline kinase
S. robustum-LEAF-down-regulate gene	Sspon.004C0008881	11.9.4.3	lipid metabolism.lipid degradation.beta-oxidation.enoyl CoA hydratase
S. robustum-LEAF-down-regulate gene	Sspon.001B0010211	11.9	lipid metabolism.lipid degradation
S. robustum-LEAF-down-regulate gene	Sspon.003D0012040	11.3.2	lipid metabolism.Phospholipid synthesis.choline kinase
S. robustum-LEAF-down-regulate gene	Sspon.004C0008881	13.2.6.3	amino acid metabolism.degradation.aromatic aa.tryptophan
S. robustum-LEAF-down-regulate gene	Sspon.005A0024591	16.2	secondary metabolism.phenylpropanoids
S. robustum-LEAF-down-regulate gene	Sspon.007B0004960	16.2	secondary metabolism.phenylpropanoids
S. robustum-LEAF-down-regulate gene	Sspon.007B0004960	16.2.1.9	secondary metabolism.phenylpropanoids.lignin biosynthesis.COMT
S. robustum-LEAF-down-regulate gene	Sspon.005D0004945	16.8.1.2	secondary metabolism.flavonoids.anthocyanins.anthocyanidin reductase
S. robustum-LEAF-down-regulate gene	Sspon.002B0011380	17.8.1.1.4	hormone metabolism.salicylic acid.synthesis-degradation.synthesis.SA glucosyltransferase ether bond making SAG
S. robustum-LEAF-down-regulate gene	Sspon.002B0011380	17.8.1.1.5	hormone metabolism.salicylic acid.synthesis-degradation.synthesis.SA glucosyltransferase ester and ether bond making SGE, SAG
S. robustum-LEAF-down-regulate gene	Sspon.002A0013080	17.8.1.1.5	hormone metabolism.salicylic acid.synthesis-degradation.synthesis.SA glucosyltransferase ester and ether bond making SGE, SAG
S. robustum-LEAF-down-regulate gene	Sspon.003A0016270	18.2	Co-factor and vitamine metabolism.thiamine
S. robustum-LEAF-down-regulate gene	Sspon.001B0036091	18.2	Co-factor and vitamine metabolism.thiamine
S. robustum-LEAF-down-regulate gene	Sspon.005A0001500	20.2.1	stress.abiotic.heat
S. robustum-LEAF-down-regulate gene	Sspon.002A0004790	20.2.1	stress.abiotic.heat
S. robustum-LEAF-down-regulate gene	Sspon.007A0015561	20.2.2	stress.abiotic.cold
S. robustum-LEAF-down-regulate gene	Sspon.008A0011040	20.2.1	stress.abiotic.heat
S. robustum-LEAF-down-regulate gene	Sspon.002A0001170	21.1	redox.thioredoxin
S. robustum-LEAF-down-regulate gene	Sspon.004A0003040	21.1	redox.thioredoxin
S. robustum-LEAF-down-regulate gene	Sspon.006B0023770	21.4	redox.glutaredoxins
S. robustum-LEAF-down-regulate gene	Sspon.006A0001860	26.7	misc.oxidases - copper, flavone etc
S. robustum-LEAF-down-regulate gene	Sspon.006A0024760	26.1	misc.cytochrome P450
S. robustum-LEAF-down-regulate gene	Sspon.007D0022800	26.3.2	misc.gluco-, galacto- and mannosidases.beta-galactosidase
S. robustum-LEAF-down-regulate gene	Sspon.006A0024780	26.1	misc.cytochrome P450
S. robustum-LEAF-down-regulate gene	Sspon.002A0016301	26.12	misc.peroxidases
S. robustum-LEAF-down-regulate gene	Sspon.007B0004960	26.6	misc.O-methyl transferases
S. robustum-LEAF-down-regulate gene	Sspon.007B0026431	26.3.2	misc.gluco-, galacto- and mannosidases.beta-galactosidase
S. robustum-LEAF-down-regulate gene	Sspon.003A0024121	26.1	misc.cytochrome P450
S. robustum-LEAF-down-regulate gene	Sspon.006A0018000	26.18	misc.invertase/pectin methylesterase inhibitor family protein
S. robustum-LEAF-down-regulate gene	Sspon.003B0000252	27.3.20	RNA.regulation of transcription.G2-like transcription factor family, GARP
S. robustum-LEAF-down-regulate gene	Sspon.002A0015060	27.3.57	RNA.regulation of transcription.JUMONJI family
S. robustum-LEAF-down-regulate gene	Sspon.002A0004790	27.3.23	RNA.regulation of transcription.HSF,Heat-shock transcription factor family
S. robustum-LEAF-down-regulate gene	Sspon.001A0035430	27.3.40	RNA.regulation of transcription.Aux/IAA family
S. robustum-LEAF-down-regulate gene	Sspon.001A0030992	27.3.75	RNA.regulation of transcription.GRP
S. robustum-LEAF-down-regulate gene	Sspon.001A0030992	27.4	RNA.RNA binding
S. robustum-LEAF-down-regulate gene	Sspon.008A0012380	27.3.7	RNA.regulation of transcription.C2C2(Zn) CO-like, Constans-like zinc finger family
S. robustum-LEAF-down-regulate gene	Sspon.005A0005831	27.3.26	RNA.regulation of transcription.MYB-related transcription factor family
S. robustum-LEAF-down-regulate gene	Sspon.008B0013491	27.3.7	RNA.regulation of transcription.C2C2(Zn) CO-like, Constans-like zinc finger family
S. robustum-LEAF-down-regulate gene	Sspon.004A0005751	27.3.7	RNA.regulation of transcription.C2C2(Zn) CO-like, Constans-like zinc finger family
S. robustum-LEAF-down-regulate gene	Sspon.003A0008690	27.3.23	RNA.regulation of transcription.HSF,Heat-shock transcription factor family
S. robustum-LEAF-down-regulate gene	Sspon.002A0016590	27.3.67	RNA.regulation of transcription.putative transcription regulator
S. robustum-LEAF-down-regulate gene	Sspon.001B0017430	29.5	protein.degradation
S. robustum-LEAF-down-regulate gene	Sspon.007B0014170	29.5.5	protein.degradation.serine protease
S. robustum-LEAF-down-regulate gene	Sspon.001A0023340	29.5.11.4.2	protein.degradation.ubiquitin.E3.RING
S. robustum-LEAF-down-regulate gene	Sspon.001B0018290	29.5	protein.degradation
S. robustum-LEAF-down-regulate gene	Sspon.005A0005820	29.4	protein.postranslational modification
S. robustum-LEAF-down-regulate gene	Sspon.002A0040080	29.4	protein.postranslational modification
S. robustum-LEAF-down-regulate gene	Sspon.002A0040080	29.4.1	protein.postranslational modification.kinase
S. robustum-LEAF-down-regulate gene	Sspon.004B0001000	29.5.11.4.3.2	protein.degradation.ubiquitin.E3.SCF.FBOX
S. robustum-LEAF-down-regulate gene	Sspon.006A0007370	30.2.2	signalling.receptor kinases.leucine rich repeat II
S. robustum-LEAF-down-regulate gene	Sspon.004B0015310	30.5	signalling.G-proteins
S. robustum-LEAF-down-regulate gene	Sspon.001A0035430	30.11	signalling.light
S. robustum-LEAF-down-regulate gene	Sspon.004B0015310	31.1	cell.organisation
S. robustum-LEAF-down-regulate gene	Sspon.004A0001700	34.3	transport.H+ transporting pyrophosphatase
S. robustum-LEAF-down-regulate gene	Sspon.007A0026930	34.3	transport.amino acids
S. robustum-LEAF-down-regulate gene	Sspon.007A0014140	34.19.2	transport.Major Intrinsic Proteins.TIP
S. robustum-LEAF-down-regulate gene	Sspon.001B0031180	35.2	not assigned.unknown
S. robustum-LEAF-down-regulate gene	Sspon.001A0036230	35.2	not assigned.unknown
S. robustum-LEAF-down-regulate gene	Sspon.001A0005031	35.2	not assigned.unknown
S. robustum-LEAF-down-regulate gene	Sspon.002A0036510	35.1.12	not assigned.no ontology.pumilio/Puf RNA-binding domain-containing protein
S. robustum-LEAF-down-regulate gene	Sspon.004A0021860	35.2	not assigned.unknown
S. robustum-LEAF-down-regulate gene	Sspon.005A0005330	35.2	not assigned.unknown
S. robustum-LEAF-down-regulate gene	Sspon.008A0002040	35.2	not assigned.unknown
S. robustum-LEAF-down-regulate gene	Sspon.007A0007890	35.2	not assigned.unknown
S. robustum-LEAF-down-regulate gene	Sspon.006A0008120	35.2	not assigned.unknown
S. robustum-LEAF-down-regulate gene	Sspon.001A0018460	35.2	not assigned.unknown
S. robustum-LEAF-down-regulate gene	Sspon.008A0020954	35.2	not assigned.unknown
S. robustum-LEAF-down-regulate gene	Sspon.001B0045320	35.2	not assigned.unknown
S. robustum-LEAF-down-regulate gene	Sspon.005D0007560	35.2	not assigned.unknown
S. robustum-LEAF-down-regulate gene	Sspon.004A0013520	35.2	not assigned.unknown
S. robustum-LEAF-down-regulate gene	Sspon.001D0017350	35.2	not assigned.unknown
S. robustum-LEAF-down-regulate gene	Sspon.006A0002172	35.2	not assigned.unknown
S. robustum-LEAF-down-regulate gene	Sspon.002B0014860	35.2	not assigned.unknown
S. robustum-LEAF-down-regulate gene	Sspon.002A0018012	35.2	not assigned.unknown
S. robustum-LEAF-down-regulate gene	Sspon.004B0003890	35.2	not assigned.unknown
S. robustum-LEAF-down-regulate gene	Sspon.003A0022492	35.2	not assigned.unknown
S. robustum-LEAF-down-regulate gene	Sspon.004C0001070	35.2	not assigned.unknown
S. robustum-LEAF-down-regulate gene	Sspon.007A0008921	35.2	not assigned.unknown
S. robustum-LEAF-down-regulate gene	Sspon.002A0021550	35.2	not assigned.unknown
S. robustum-LEAF-down-regulate gene	Sspon.001B0028500	35.2	not assigned.unknown
S. robustum-LEAF-down-regulate gene	Sspon.001A0021340	35.2	not assigned.unknown
S. robustum-LEAF-down-regulate gene	Sspon.002A0026470	35.2	not assigned.unknown
S. robustum-LEAF-down-regulate gene	Sspon.006C0023781	35.2	not assigned.unknown
S. robustum-LEAF-down-regulate gene	Sspon.002A0037140	35.1	not assigned.no ontology
S. robustum-LEAF-down-regulate gene	Sspon.001B0028470	35.2	not assigned.unknown
S. robustum-LEAF-down-regulate gene	Sspon.003A0011730	35.2	not assigned.unknown
S. robustum-LEAF-down-regulate gene	Sspon.001B0007680	35.2	not assigned.unknown
S. robustum-LEAF-down-regulate gene	Sspon.008A0021610	35.2	not assigned.unknown
S. robustum-LEAF-down-regulate gene	Sspon.001A0008480	35.2	not assigned.unknown
S. robustum-LEAF-down-regulate gene	Sspon.002A0040670	35.1.26	not assigned.no ontology.DC1 domain containing protein
S. robustum-LEAF-up-regulate gene	Sspon.005A0023720	1.3.6	PS.calvin cycle.aldolase
S. robustum-LEAF-up-regulate gene	Sspon.006B0026070	1.3.13	PS.calvin cycle.rubisco interacting
S. robustum-LEAF-up-regulate gene	Sspon.005A0010492	1.2.1	PS.photorespiration.phosphoglycolate phosphatase
S. robustum-LEAF-up-regulate gene	Sspon.001A0022970	2.1.2.2	major CHO metabolism.synthesis.starch.starch synthase
S. robustum-LEAF-up-regulate gene	Sspon.002A0025930	2.1.2.2	major CHO metabolism.synthesis.starch.starch synthase
S. robustum-LEAF-up-regulate gene	Sspon.004A0004511	2.1.2.2	major CHO metabolism.synthesis.starch.starch synthase
S. robustum-LEAF-up-regulate gene	Sspon.002D0005160	2.2.2.1.2	major CHO metabolism.degradation.starch.starch cleavage.beta amylase
S. robustum-LEAF-up-regulate gene	Sspon.007C0000870	2.1.2.1	major CHO metabolism.synthesis.starch.AGPase
S. robustum-LEAF-up-regulate gene	Sspon.001D0022970	2.1.2.2	major CHO metabolism.synthesis.starch.starch synthase
S. robustum-LEAF-up-regulate gene	Sspon.003A0009331	3.4.1	minor CHO metabolism.myo-inositol.poly-phosphatases
S. robustum-LEAF-up-regulate gene	Sspon.001A0005701	3.4.3	minor CHO metabolism.myo-inositol.InsP Synthases
S. robustum-LEAF-up-regulate gene	Sspon.005A0010492	3.99	minor CHO metabolism.misc
S. robustum-LEAF-up-regulate gene	Sspon.007A0008700	3.5	minor CHO metabolism.others
S. robustum-LEAF-up-regulate gene	Sspon.003A0003551	4.1.7	glycolysis.cytosolic branch.triosephosphate isomerase (TPI)
S. robustum-LEAF-up-regulate gene	Sspon.006A0007462	4.1.9	glycolysis.cytosolic branch.non-phosphorylating glyceraldehyde 3-phosphate dehydrogenase (NPGAP-DH)
S. robustum-LEAF-up-regulate gene	Sspon.003B0032970	8.2.10	TCA / org transformation.other organic acid transformatons.malic
S. robustum-LEAF-up-regulate gene	Sspon.003C0036192	8.2.10	TCA / org transformation.other organic acid transformatons.malic
S. robustum-LEAF-up-regulate gene	Sspon.007D0012940	8.2.10	TCA / org transformation.other organic acid transformatons.malic
S. robustum-LEAF-up-regulate gene	Sspon.003C0000370	9.1.1	mitochondrial electron transport / ATP synthesis.NADH-DH.complex I
S. robustum-LEAF-up-regulate gene	Sspon.008A0005951	10.1.8	cell wall.precursor synthesis.GER
S. robustum-LEAF-up-regulate gene	Sspon.008A0011751	11.1.8	lipid metabolism.FA synthesis and FA elongation.acyl coa ligase
S. robustum-LEAF-up-regulate gene	Sspon.007A0001960	11.1.10	lipid metabolism.FA synthesis and FA elongation.beta ketoacyl CoA synthase
S. robustum-LEAF-up-regulate gene	Sspon.008A0013550	11.4	lipid metabolism.TAG synthesis
S. robustum-LEAF-up-regulate gene	Sspon.008B0002781	11.9.2	lipid metabolism.lipid degradation.lipases
S. robustum-LEAF-up-regulate gene	Sspon.005A0025650	11.1.9	lipid metabolism.FA synthesis and FA elongation.long chain fatty acid CoA ligase
S. robustum-LEAF-up-regulate gene	Sspon.003A0007350	11.1.8	lipid metabolism.FA synthesis and FA elongation.acyl coa ligase
S. robustum-LEAF-up-regulate gene	Sspon.001B0014780	11.2.3	lipid metabolism.FA desaturation.omega 3 desaturase
S. robustum-LEAF-up-regulate gene	Sspon.001C0027610	13.99	amino acid metabolism.misc
S. robustum-LEAF-up-regulate gene	Sspon.005C0005420	13.2.5.2	amino acid metabolism.degradation.serine-glycine-cysteine group.glycine
S. robustum-LEAF-up-regulate gene	Sspon.001A0032450	13	amino acid metabolism
S. robustum-LEAF-up-regulate gene	Sspon.001A0032450	13.99	amino acid metabolism.misc
S. robustum-LEAF-up-regulate gene	Sspon.007A0020030	13.1.1.1.1	amino acid metabolism.synthesis.central amino acid metabolism.GABA.Glutamate decarboxylase
S. robustum-LEAF-up-regulate gene	Sspon.001A0041381	13.1.3.4.13	amino acid metabolism.synthesis.aspartate family.methionine.methionine S-methyltransferase
S. robustum-LEAF-up-regulate gene	Sspon.005A0016530	13.2.5.2	amino acid metabolism.degradation.serine-glycine-cysteine group.glycine
S. robustum-LEAF-up-regulate gene	Sspon.001A0041890	13.1.3.6.1.1	amino acid metabolism.synthesis.aspartate family.misc.homoserine.aspartate kinase
S. robustum-LEAF-up-regulate gene	Sspon.004A0021511	16.2.1.7	secondary metabolism.phenylpropanoids.lignin biosynthesis.CCR1
S. robustum-LEAF-up-regulate gene	Sspon.004C0010290	16.2.1.1	secondary metabolism.phenylpropanoids.lignin biosynthesis.PAL
S. robustum-LEAF-up-regulate gene	Sspon.004C0010310	16.2.1.1	secondary metabolism.phenylpropanoids.lignin biosynthesis.PAL
S. robustum-LEAF-up-regulate gene	Sspon.005A0018651	16.2.1.10	secondary metabolism.phenylpropanoids.lignin biosynthesis.CAD
S. robustum-LEAF-up-regulate gene	Sspon.004A0025460	16.1.5	secondary metabolism.isoprenoids.terpenoids
S. robustum-LEAF-up-regulate gene	Sspon.004D0027020	16.1.5	secondary metabolism.isoprenoids.terpenoids
S. robustum-LEAF-up-regulate gene	Sspon.002C0026910	16.4.1	secondary metabolism.N misc.alkaloid-like
S. robustum-LEAF-up-regulate gene	Sspon.004A0014760	16.1.5	secondary metabolism.isoprenoids.terpenoids
S. robustum-LEAF-up-regulate gene	Sspon.004A0010110	16.2.1.1	secondary metabolism.phenylpropanoids.lignin biosynthesis.PAL
S. robustum-LEAF-up-regulate gene	Sspon.007A0015380	16.8.4	secondary metabolism.flavonoids.flavonols
S. robustum-LEAF-up-regulate gene	Sspon.006A0024470	16.4.1	secondary metabolism.N misc.alkaloid-like
S. robustum-LEAF-up-regulate gene	Sspon.003C0031372	17.3.1.2.99	hormone metabolism.brassinosteroid.synthesis-degradation.sterols.other
S. robustum-LEAF-up-regulate gene	Sspon.002A0017030	17.1.1.2.1	hormone metabolism.abscisic acid.synthesis-degradation.degradation.8-hydroxylase
S. robustum-LEAF-up-regulate gene	Sspon.007A0015380	17.4.1	hormone metabolism.cytokinin.synthesis-degradation
S. robustum-LEAF-up-regulate gene	Sspon.004C0000041	20.2.1	stress.abiotic.heat
S. robustum-LEAF-up-regulate gene	Sspon.005D0024240	20.1.7	stress.biotic.PR-proteins
S. robustum-LEAF-up-regulate gene	Sspon.001B0009400	20.1	stress.biotic
S. robustum-LEAF-up-regulate gene	Sspon.002B0011430	20.1	stress.biotic
S. robustum-LEAF-up-regulate gene	Sspon.001A0036945	20.2.1	stress.abiotic.heat
S. robustum-LEAF-up-regulate gene	Sspon.003A0026670	20.1.7	stress.biotic.PR-proteins
S. robustum-LEAF-up-regulate gene	Sspon.003A0027970	20.2.1	stress.abiotic.heat
S. robustum-LEAF-up-regulate gene	Sspon.007A0015380	20.1	stress.biotic
S. robustum-LEAF-up-regulate gene	Sspon.007A0004570	20.2.1	stress.abiotic.heat
S. robustum-LEAF-up-regulate gene	Sspon.007A0027530	21.2.1.2	redox.ascorbate and glutathione.ascorbate.GDP-L-galactose-hexose-1-phosphate guanyltransferase
S. robustum-LEAF-up-regulate gene	Sspon.001A0039590	23.3.3	nucleotide metabolism.salvage.NUDIX hydrolases
S. robustum-LEAF-up-regulate gene	Sspon.002A0018550	23.1.99	nucleotide metabolism.synthesis.unspecified
S. robustum-LEAF-up-regulate gene	Sspon.002A0024140	23.2.1.2	nucleotide metabolism.degradation.pyrimidine.uridine nucleosidase
S. robustum-LEAF-up-regulate gene	Sspon.007A0016400	23.2	nucleotide metabolism.degradation
S. robustum-LEAF-up-regulate gene	Sspon.003A0013380	26.1	misc.cytochrome P450
S. robustum-LEAF-up-regulate gene	Sspon.002A0009690	26.7	misc.oxidases - copper, flavone etc
S. robustum-LEAF-up-regulate gene	Sspon.005C0020930	26.22	misc.short chain dehydrogenase/reductase (SDR)
S. robustum-LEAF-up-regulate gene	Sspon.005A0009321	26.3	misc.gluco-, galacto- and mannosidases
S. robustum-LEAF-up-regulate gene	Sspon.008A0009091	26.1	misc.cytochrome P450
S. robustum-LEAF-up-regulate gene	Sspon.002B0009010	26.1	misc.cytochrome P450
S. robustum-LEAF-up-regulate gene	Sspon.003A0009160	26.13	misc.acid and other phosphatases
S. robustum-LEAF-up-regulate gene	Sspon.003A0013441	26.1	misc.cytochrome P450
S. robustum-LEAF-up-regulate gene	Sspon.008B0002781	26.28	misc.GDSL-motif lipase
S. robustum-LEAF-up-regulate gene	Sspon.003C0009930	26.1	misc.cytochrome P450
S. robustum-LEAF-up-regulate gene	Sspon.002C0026910	26.8	misc.nitrilases, *nitrile lyases, berberine bridge enzymes, reticuline oxidases, troponine reductases
S. robustum-LEAF-up-regulate gene	Sspon.003A0010360	26.13	misc.acid and other phosphatases
S. robustum-LEAF-up-regulate gene	Sspon.002A0017030	26.1	misc.cytochrome P450
S. robustum-LEAF-up-regulate gene	Sspon.003A0022910	26.9	misc.glutathione S transferases
S. robustum-LEAF-up-regulate gene	Sspon.006A0000371	26.1	misc.cytochrome P450
S. robustum-LEAF-up-regulate gene	Sspon.003C0014310	26.9	misc.glutathione S transferases
S. robustum-LEAF-up-regulate gene	Sspon.007A0015380	26.2	misc.UDP glucosyl and glucoronyl transferases
S. robustum-LEAF-up-regulate gene	Sspon.006A0024470	26.8	misc.nitrilases, *nitrile lyases, berberine bridge enzymes, reticuline oxidases, troponine reductases
S. robustum-LEAF-up-regulate gene	Sspon.007A0000950	27.3.85	RNA.regulation of transcription.sigma like plant
S. robustum-LEAF-up-regulate gene	Sspon.002B0010601	27.3.7	RNA.regulation of transcription.C2C2(Zn) CO-like, Constans-like zinc finger family
S. robustum-LEAF-up-regulate gene	Sspon.006B0012971	27.3.7	RNA.regulation of transcription.C2C2(Zn) CO-like, Constans-like zinc finger family
S. robustum-LEAF-up-regulate gene	Sspon.004D0020060	27.3.23	RNA.regulation of transcription.HSF,Heat-shock transcription factor family
S. robustum-LEAF-up-regulate gene	Sspon.003B0006053	27.3.72	RNA.regulation of transcription.Transcriptional Adaptor Zinc Bundle (TAZ) domain family
S. robustum-LEAF-up-regulate gene	Sspon.003B0006051	27.3.72	RNA.regulation of transcription.Transcriptional Adaptor Zinc Bundle (TAZ) domain family
S. robustum-LEAF-up-regulate gene	Sspon.006D0013430	27.3.26	RNA.regulation of transcription.MYB-related transcription factor family
S. robustum-LEAF-up-regulate gene	Sspon.003A0001710	27.3.72	RNA.regulation of transcription.Transcriptional Adaptor Zinc Bundle (TAZ) domain family
S. robustum-LEAF-up-regulate gene	Sspon.004D0004690	27.3.3	RNA.regulation of transcription.AP2/EREBP, APETALA2/Ethylene-responsive element binding protein family
S. robustum-LEAF-up-regulate gene	Sspon.006C0014220	27.3.26	RNA.regulation of transcription.MYB-related transcription factor family
S. robustum-LEAF-up-regulate gene	Sspon.002B0003280	27.3.99	RNA.regulation of transcription.unclassified
S. robustum-LEAF-up-regulate gene	Sspon.008A0000810	27.3.26	RNA.regulation of transcription.MYB-related transcription factor family
S. robustum-LEAF-up-regulate gene	Sspon.006A0014990	27.3.26	RNA.regulation of transcription.MYB-related transcription factor family
S. robustum-LEAF-up-regulate gene	Sspon.001A0010230	29.4	protein.postranslational modification
S. robustum-LEAF-up-regulate gene	Sspon.003B0006053	29.5.11.4.5.2	protein.degradation.ubiquitin.E3.BTB/POZ Cullin3.BTB/POZ
S. robustum-LEAF-up-regulate gene	Sspon.003B0006051	29.5.11.4.5.2	protein.degradation.ubiquitin.E3.BTB/POZ Cullin3.BTB/POZ
S. robustum-LEAF-up-regulate gene	Sspon.001A0013610	29.4	protein.postranslational modification
S. robustum-LEAF-up-regulate gene	Sspon.001A0013610	29.4.1	protein.postranslational modification.kinase
S. robustum-LEAF-up-regulate gene	Sspon.003A0001710	29.5.11.4.5.2	protein.degradation.ubiquitin.E3.BTB/POZ Cullin3.BTB/POZ
S. robustum-LEAF-up-regulate gene	Sspon.003A0029390	29.4	protein.postranslational modification
S. robustum-LEAF-up-regulate gene	Sspon.002B0007900	29.3.4.99	protein.targeting.secretory pathway.unspecified
S. robustum-LEAF-up-regulate gene	Sspon.002A0022700	29.3.4.99	protein.targeting.secretory pathway.unspecified
S. robustum-LEAF-up-regulate gene	Sspon.007A0001371	29.5.9	protein.degradation.AAA type
S. robustum-LEAF-up-regulate gene	Sspon.008A0014242	29.5.7	protein.degradation.metalloprotease
S. robustum-LEAF-up-regulate gene	Sspon.007B0000680	29.5.9	protein.degradation.AAA type
S. robustum-LEAF-up-regulate gene	Sspon.001A0017670	29.5.5	protein.degradation.serine protease
S. robustum-LEAF-up-regulate gene	Sspon.007A0012070	29.2.5	protein.synthesis.release
S. robustum-LEAF-up-regulate gene	Sspon.001A0015380	29.5.11.4.2	protein.degradation.ubiquitin.E3.RING
S. robustum-LEAF-up-regulate gene	Sspon.001A0005690	29.4	protein.postranslational modification
S. robustum-LEAF-up-regulate gene	Sspon.007A0016050	30.3	signalling.calcium
S. robustum-LEAF-up-regulate gene	Sspon.004B0027321	30.3	signalling.calcium
S. robustum-LEAF-up-regulate gene	Sspon.005A0027190	30.11	signalling.light
S. robustum-LEAF-up-regulate gene	Sspon.002A0019180	30.4.1	signalling.phosphinositides.phosphatidylinositol-4-phosphate 5-kinase
S. robustum-LEAF-up-regulate gene	Sspon.007A0000460	30.2.22	signalling.receptor kinases.proline extensin like
S. robustum-LEAF-up-regulate gene	Sspon.002A0030450	30.11	signalling.light
S. robustum-LEAF-up-regulate gene	Sspon.008C0001411	30.3	signalling.calcium
S. robustum-LEAF-up-regulate gene	Sspon.005A0025440	30.3	signalling.calcium
S. robustum-LEAF-up-regulate gene	Sspon.004A0012650	30.3	signalling.calcium
S. robustum-LEAF-up-regulate gene	Sspon.008A0008020	31.1.1.3.8	cell.organisation.cytoskeleton.Myosin.Class VII
S. robustum-LEAF-up-regulate gene	Sspon.001A0024711	31.1.1.3.8	cell.organisation.cytoskeleton.Myosin.Class VII
S. robustum-LEAF-up-regulate gene	Sspon.005A0004860	31.1.1.3.8	cell.organisation.cytoskeleton.Myosin.Class VII
S. robustum-LEAF-up-regulate gene	Sspon.001A0005281	33.99	development.unspecified
S. robustum-LEAF-up-regulate gene	Sspon.002A0026900	33.2	development.late embryogenesis abundant
S. robustum-LEAF-up-regulate gene	Sspon.008A0013550	33.99	development.unspecified
S. robustum-LEAF-up-regulate gene	Sspon.003A0027550	34.18	transport.unspecified anions
S. robustum-LEAF-up-regulate gene	Sspon.002A0025620	34.99	transport.misc
S. robustum-LEAF-up-regulate gene	Sspon.006A0002372	34.16	transport.ABC transporters and multidrug resistance systems
S. robustum-LEAF-up-regulate gene	Sspon.005B0000840	34.6	transport.sulphate
S. robustum-LEAF-up-regulate gene	Sspon.003A0030740	34.9	transport.metabolite transporters at the mitochondrial membrane
S. robustum-LEAF-up-regulate gene	Sspon.004B0027321	34.21	transport.calcium
S. robustum-LEAF-up-regulate gene	Sspon.002A0007130	34.99	transport.misc
S. robustum-LEAF-up-regulate gene	Sspon.001C0006940	34.3	transport.amino acids
S. robustum-LEAF-up-regulate gene	Sspon.005A0007351	34.98	transport.membrane system unknown
S. robustum-LEAF-up-regulate gene	Sspon.002A0002100	34.9	transport.metabolite transporters at the mitochondrial membrane
S. robustum-LEAF-up-regulate gene	Sspon.003B0007141	34.3	transport.amino acids
S. robustum-LEAF-up-regulate gene	Sspon.008A0002872	34.14	transport.unspecified cations
S. robustum-LEAF-up-regulate gene	Sspon.005A0026180	34.2	transport.sugars
S. robustum-LEAF-up-regulate gene	Sspon.005A0026180	34.16	transport.ABC transporters and multidrug resistance systems
S. robustum-LEAF-up-regulate gene	Sspon.005A0026180	34.99	transport.misc
S. robustum-LEAF-up-regulate gene	Sspon.003A0009210	34.6	transport.sulphate
S. robustum-LEAF-up-regulate gene	Sspon.003C0028544	34.2	transport.sugars
S. robustum-LEAF-up-regulate gene	Sspon.003C0028544	34.16	transport.ABC transporters and multidrug resistance systems
S. robustum-LEAF-up-regulate gene	Sspon.003C0028544	34.99	transport.misc
S. robustum-LEAF-up-regulate gene	Sspon.004A0002451	34.3	transport.amino acids
S. robustum-LEAF-up-regulate gene	Sspon.001A0027724	34.15	transport.potassium
S. robustum-LEAF-up-regulate gene	Sspon.003A0020451	34.2	transport.sugars
S. robustum-LEAF-up-regulate gene	Sspon.003A0020451	34.16	transport.ABC transporters and multidrug resistance systems
S. robustum-LEAF-up-regulate gene	Sspon.003A0020451	34.99	transport.misc
S. robustum-LEAF-up-regulate gene	Sspon.007B0007061	34.12	transport.metal
S. robustum-LEAF-up-regulate gene	Sspon.002A0010880	34.7	transport.phosphate
S. robustum-LEAF-up-regulate gene	Sspon.001A0003490	34.16	transport.ABC transporters and multidrug resistance systems
S. robustum-LEAF-up-regulate gene	Sspon.007A0007610	34.12	transport.metal
S. robustum-LEAF-up-regulate gene	Sspon.002D0002470	35.2	not assigned.unknown
S. robustum-LEAF-up-regulate gene	Sspon.003A0013390	35.2	not assigned.unknown
S. robustum-LEAF-up-regulate gene	Sspon.001A0023940	35.2	not assigned.unknown
S. robustum-LEAF-up-regulate gene	Sspon.002B0018380	35.2	not assigned.unknown
S. robustum-LEAF-up-regulate gene	Sspon.008A0008150	35.2	not assigned.unknown
S. robustum-LEAF-up-regulate gene	Sspon.001A0039271	35.2	not assigned.unknown
S. robustum-LEAF-up-regulate gene	Sspon.006D0018420	35.2	not assigned.unknown
S. robustum-LEAF-up-regulate gene	Sspon.001A0026060	35.2	not assigned.unknown
S. robustum-LEAF-up-regulate gene	Sspon.001A0041331	35.2	not assigned.unknown
S. robustum-LEAF-up-regulate gene	Sspon.005C0001061	35.1	not assigned.no ontology
S. robustum-LEAF-up-regulate gene	Sspon.008A0020570	35.2	not assigned.unknown
S. robustum-LEAF-up-regulate gene	Sspon.002A0009201	35.1	not assigned.no ontology
S. robustum-LEAF-up-regulate gene	Sspon.004A0021720	35.2	not assigned.unknown
S. robustum-LEAF-up-regulate gene	Sspon.007B0005450	35.2	not assigned.unknown
S. robustum-LEAF-up-regulate gene	Sspon.006B0001820	35.2	not assigned.unknown
S. robustum-LEAF-up-regulate gene	Sspon.003B0032460	35.2	not assigned.unknown
S. robustum-LEAF-up-regulate gene	Sspon.008C0001900	35.2	not assigned.unknown
S. robustum-LEAF-up-regulate gene	Sspon.004D0007350	35.2	not assigned.unknown
S. robustum-LEAF-up-regulate gene	Sspon.001B0007660	35.2	not assigned.unknown
S. robustum-LEAF-up-regulate gene	Sspon.003A0001470	35.2	not assigned.unknown
S. robustum-LEAF-up-regulate gene	Sspon.001A0030272	35.2	not assigned.unknown
S. robustum-LEAF-up-regulate gene	Sspon.003A0004520	35.2	not assigned.unknown
S. robustum-LEAF-up-regulate gene	Sspon.006B0010960	35.2	not assigned.unknown
S. robustum-LEAF-up-regulate gene	Sspon.007A0011300	35.2	not assigned.unknown
S. robustum-LEAF-up-regulate gene	Sspon.002A0009391	35.1.19	not assigned.no ontology.C2 domain-containing protein
S. robustum-LEAF-up-regulate gene	Sspon.005C0013450	35.2	not assigned.unknown
S. robustum-LEAF-up-regulate gene	Sspon.007B0000720	35.2	not assigned.unknown
S. robustum-LEAF-up-regulate gene	Sspon.002B0027890	35.2	not assigned.unknown
S. robustum-LEAF-up-regulate gene	Sspon.004B0000530	35.2	not assigned.unknown
S. robustum-LEAF-up-regulate gene	Sspon.006A0000970	35.1	not assigned.no ontology
S. robustum-LEAF-up-regulate gene	Sspon.003A0020350	35.2	not assigned.unknown
S. robustum-LEAF-up-regulate gene	Sspon.002A0004120	35.1	not assigned.no ontology
S. robustum-LEAF-up-regulate gene	Sspon.008B0003990	35.2	not assigned.unknown
S. robustum-LEAF-up-regulate gene	Sspon.004B0022220	35.2	not assigned.unknown
S. robustum-LEAF-up-regulate gene	Sspon.001A0013451	35.2	not assigned.unknown
S. robustum-LEAF-up-regulate gene	Sspon.001A0003420	35.2	not assigned.unknown
S. robustum-LEAF-up-regulate gene	Sspon.001A0034142	35.1	not assigned.no ontology
S. robustum-LEAF-up-regulate gene	Sspon.003C0029750	35.2	not assigned.unknown
S. robustum-LEAF-up-regulate gene	Sspon.002A0030460	35.2	not assigned.unknown
S. robustum-LEAF-up-regulate gene	Sspon.005C0024720	35.2	not assigned.unknown
S. robustum-LEAF-up-regulate gene	Sspon.003A0011690	35.2	not assigned.unknown
S. robustum-LEAF-up-regulate gene	Sspon.003A0004281	35.2	not assigned.unknown
S. robustum-LEAF-up-regulate gene	Sspon.007A0024150	35.2	not assigned.unknown
S. robustum-LEAF-up-regulate gene	Sspon.008C0002320	35.1.1	not assigned.no ontology.ABC1 family protein
S. robustum-LEAF-up-regulate gene	Sspon.005B0011340	35.2	not assigned.unknown
S. robustum-LEAF-up-regulate gene	Sspon.005A0003980	35.2	not assigned.unknown
S. robustum-LEAF-up-regulate gene	Sspon.004A0000982	35.1.1	not assigned.no ontology.ABC1 family protein
S. robustum-LEAF-up-regulate gene	Sspon.007D0010530	35.2	not assigned.unknown
S. robustum-LEAF-up-regulate gene	Sspon.001A0020920	35.2	not assigned.unknown
S. robustum-LEAF-up-regulate gene	Sspon.002A0020820	35.2	not assigned.unknown
S. robustum-LEAF-up-regulate gene	Sspon.003A0007330	35.2	not assigned.unknown
S. robustum-ROOT-down-regulate gene	Sspon.003A0016270	18.2	Co-factor and vitamine metabolism.thiamine
S. robustum-ROOT-down-regulate gene	Sspon.001A0030540	26.1	misc.cytochrome P450
S. robustum-ROOT-down-regulate gene	Sspon.003A0018252	26.1	misc.cytochrome P450
S. robustum-ROOT-down-regulate gene	Sspon.003B0000252	27.3.20	RNA.regulation of transcription.G2-like transcription factor family, GARP
S. robustum-ROOT-down-regulate gene	Sspon.001A0030830	27.3.25	RNA.regulation of transcription.MYB domain transcription factor family
S. robustum-ROOT-down-regulate gene	Sspon.001A0030830	27.3.26	RNA.regulation of transcription.MYB-related transcription factor family
S. robustum-ROOT-down-regulate gene	Sspon.003D0023490	29.5.5	protein.degradation.serine protease
S. robustum-ROOT-down-regulate gene	Sspon.001B0041560	29.2.1.2.1.23	protein.synthesis.ribosomal protein.eukaryotic.40S subunit.S23
S. robustum-ROOT-down-regulate gene	Sspon.007A0014140	34.19.2	transport.Major Intrinsic Proteins.TIP
S. robustum-ROOT-down-regulate gene	Sspon.001B0045320	35.2	not assigned.unknown
S. robustum-ROOT-down-regulate gene	Sspon.005A0013020	35.2	not assigned.unknown
S. robustum-ROOT-down-regulate gene	Sspon.001A0021392	35.2	not assigned.unknown
S. robustum-ROOT-down-regulate gene	Sspon.002A0007360	35.2	not assigned.unknown
S. robustum-ROOT-down-regulate gene	Sspon.003A0022492	35.2	not assigned.unknown
S. robustum-ROOT-down-regulate gene	Sspon.002A0034880	35.1	not assigned.no ontology
S. robustum-ROOT-down-regulate gene	Sspon.001A0002740	35.2	not assigned.unknown
S. robustum-ROOT-down-regulate gene	Sspon.005B0001531	35.2	not assigned.unknown
S. robustum-ROOT-down-regulate gene	Sspon.005A0024310	35.2	not assigned.unknown
S. robustum-ROOT-up-regulate gene	Sspon.002B0010831	8.1.3	TCA / org transformation.TCA.aconitase
S. robustum-ROOT-up-regulate gene	Sspon.002A0005150	11.8	lipid metabolism.exotics(steroids, squalene etc)
S. robustum-ROOT-up-regulate gene	Sspon.003B0013571	17.2.2	hormone metabolism.auxin.signal transduction
S. robustum-ROOT-up-regulate gene	Sspon.008A0008600	17.5.3	hormone metabolism.ethylene.induced-regulated-responsive-activated
S. robustum-ROOT-up-regulate gene	Sspon.006C0009280	17.4.1	hormone metabolism.cytokinin.synthesis-degradation
S. robustum-ROOT-up-regulate gene	Sspon.008A0008550	17.2.1	hormone metabolism.auxin.synthesis-degradation
S. robustum-ROOT-up-regulate gene	Sspon.006A0022280	17.2.1	hormone metabolism.auxin.synthesis-degradation
S. robustum-ROOT-up-regulate gene	Sspon.004A0003770	20.2.1	stress.abiotic.heat
S. robustum-ROOT-up-regulate gene	Sspon.007A0008290	20.2.1	stress.abiotic.heat
S. robustum-ROOT-up-regulate gene	Sspon.003B0011020	26.1	misc.cytochrome P450
S. robustum-ROOT-up-regulate gene	Sspon.001A0006671	26.28	misc.GDSL-motif lipase
S. robustum-ROOT-up-regulate gene	Sspon.008A0008550	26.2	misc.UDP glucosyl and glucoronyl transferases
S. robustum-ROOT-up-regulate gene	Sspon.006A0022280	26.2	misc.UDP glucosyl and glucoronyl transferases
S. robustum-ROOT-up-regulate gene	Sspon.003A0013350	26.1	misc.cytochrome P450
S. robustum-ROOT-up-regulate gene	Sspon.003A0013441	26.1	misc.cytochrome P450
S. robustum-ROOT-up-regulate gene	Sspon.002A0014970	27.1.1	RNA.processing.splicing
S. robustum-ROOT-up-regulate gene	Sspon.004A0007690	27.3.26	RNA.regulation of transcription.MYB-related transcription factor family
S. robustum-ROOT-up-regulate gene	Sspon.006C0014220	27.3.26	RNA.regulation of transcription.MYB-related transcription factor family
S. robustum-ROOT-up-regulate gene	Sspon.003A0006040	27.3.8	RNA.regulation of transcription.C2C2(Zn) DOF zinc finger family
S. robustum-ROOT-up-regulate gene	Sspon.003D0018600	27.3.8	RNA.regulation of transcription.C2C2(Zn) DOF zinc finger family
S. robustum-ROOT-up-regulate gene	Sspon.006A0014990	27.3.26	RNA.regulation of transcription.MYB-related transcription factor family
S. robustum-ROOT-up-regulate gene	Sspon.006D0013430	27.3.26	RNA.regulation of transcription.MYB-related transcription factor family
S. robustum-ROOT-up-regulate gene	Sspon.003B0018221	29.2.4	protein.synthesis.elongation
S. robustum-ROOT-up-regulate gene	Sspon.001C0014631	29.5.9	protein.degradation.AAA type
S. robustum-ROOT-up-regulate gene	Sspon.007C0001121	29.1.1	protein.aa activation.tyrosine-tRNA ligase
S. robustum-ROOT-up-regulate gene	Sspon.001A0017570	29.5.9	protein.degradation.AAA type
S. robustum-ROOT-up-regulate gene	Sspon.003A0009061	29.2.4	protein.synthesis.elongation
S. robustum-ROOT-up-regulate gene	Sspon.007A0008290	29.6	protein.folding
S. robustum-ROOT-up-regulate gene	Sspon.002A0010230	29.2.3	protein.synthesis.initiation
S. robustum-ROOT-up-regulate gene	Sspon.007A0016050	30.3	signalling.calcium
S. robustum-ROOT-up-regulate gene	Sspon.006A0009967	30.3	signalling.calcium
S. robustum-ROOT-up-regulate gene	Sspon.003B0007570	31.2	cell.division
S. robustum-ROOT-up-regulate gene	Sspon.002A0010230	33.99	development.unspecified
S. robustum-ROOT-up-regulate gene	Sspon.005B0014560	34.99	transport.misc
S. robustum-ROOT-up-regulate gene	Sspon.004A0010561	34.99	transport.misc
S. robustum-ROOT-up-regulate gene	Sspon.001A0024360	35.2	not assigned.unknown
S. robustum-ROOT-up-regulate gene	Sspon.003A0020350	35.2	not assigned.unknown
S. robustum-ROOT-up-regulate gene	Sspon.003A0015420	35.2	not assigned.unknown
S. robustum-ROOT-up-regulate gene	Sspon.008A0012785	35.2	not assigned.unknown
S. robustum-ROOT-up-regulate gene	Sspon.002C0033900	35.2	not assigned.unknown
S. robustum-ROOT-up-regulate gene	Sspon.008A0015483	35.2	not assigned.unknown
S. robustum-ROOT-up-regulate gene	Sspon.003C0029750	35.2	not assigned.unknown
S. robustum-ROOT-up-regulate gene	Sspon.003A0021380	35.2	not assigned.unknown
S. robustum-ROOT-up-regulate gene	Sspon.003A0026120	35.1	not assigned.no ontology
S. robustum-ROOT-up-regulate gene	Sspon.006B0002130	35.2	not assigned.unknown
S. robustum-ROOT-up-regulate gene	Sspon.003A0011310	35.2	not assigned.unknown
S. robustum-ROOT-up-regulate gene	Sspon.003B0030170	35.2	not assigned.unknown
S. robustum-ROOT-up-regulate gene	Sspon.001A0011580	35.1	not assigned.no ontology
S. robustum-ROOT-up-regulate gene	Sspon.002D0001610	35.2	not assigned.unknown
S. robustum-ROOT-up-regulate gene	Sspon.006B0025610	35.2	not assigned.unknown
S. robustum-ROOT-up-regulate gene	Sspon.005B0010210	35.2	not assigned.unknown
S. robustum-ROOT-up-regulate gene	Sspon.004A0021560	35.2	not assigned.unknown
S. robustum-ROOT-up-regulate gene	Sspon.004A0007160	35.1.5	not assigned.no ontology.pentatricopeptide (PPR) repeat-containing protein
S. spontaneum-LEAF-down-regulate gene	Sspon.005A0003930	1.2.2	PS.photorespiration.glycolate oxydase
S. spontaneum-LEAF-down-regulate gene	Sspon.005D0005770	1.2.2	PS.photorespiration.glycolate oxydase
S. spontaneum-LEAF-down-regulate gene	Sspon.008B0017730	3.1.2.2	minor CHO metabolism.raffinose family.raffinose synthases.putative
S. spontaneum-LEAF-down-regulate gene	Sspon.002A0022100	4.2.2	glycolysis.plastid branch.phosphoglucomutase (PGM)
S. spontaneum-LEAF-down-regulate gene	Sspon.005A0010651	6.2	gluconeogenesis / glyoxylate cycle.malate synthase
S. spontaneum-LEAF-down-regulate gene	Sspon.002A0008760	6.9	gluconeogenesis / glyoxylate cycle.isocitrate lyase
S. spontaneum-LEAF-down-regulate gene	Sspon.007B0027940	10.5.1.1	cell wall.cell wall proteins.AGPs.AGP
S. spontaneum-LEAF-down-regulate gene	Sspon.001B0019680	13.1.6.3.1	amino acid metabolism.synthesis.aromatic aa.phenylalanine.arogenate dehydratase / prephenate dehydratase
S. spontaneum-LEAF-down-regulate gene	Sspon.005A0015980	13.99	amino acid metabolism.misc
S. spontaneum-LEAF-down-regulate gene	Sspon.005A0021250	16.8.3	secondary metabolism.flavonoids.dihydroflavonols
S. spontaneum-LEAF-down-regulate gene	Sspon.005A0021250	16.8.4	secondary metabolism.flavonoids.flavonols
S. spontaneum-LEAF-down-regulate gene	Sspon.007B0027260	16.2	secondary metabolism.phenylpropanoids
S. spontaneum-LEAF-down-regulate gene	Sspon.004A0021230	16.8.3.3	secondary metabolism.flavonoids.dihydroflavonols.flavonoid 3-monooxygenase
S. spontaneum-LEAF-down-regulate gene	Sspon.004C0005010	17.2.2	hormone metabolism.auxin.signal transduction
S. spontaneum-LEAF-down-regulate gene	Sspon.002B0011380	17.8.1.1.4	hormone metabolism.salicylic acid.synthesis-degradation.synthesis.SA glucosyltransferase ether bond making SAG
S. spontaneum-LEAF-down-regulate gene	Sspon.002B0011380	17.8.1.1.5	hormone metabolism.salicylic acid.synthesis-degradation.synthesis.SA glucosyltransferase ester and ether bond making SGE, SAG
S. spontaneum-LEAF-down-regulate gene	Sspon.005A0013010	17.4.1	hormone metabolism.cytokinin.synthesis-degradation
S. spontaneum-LEAF-down-regulate gene	Sspon.007A0026440	17.2.3	hormone metabolism.auxin.induced-regulated-responsive-activated
S. spontaneum-LEAF-down-regulate gene	Sspon.002A0013080	17.8.1.1.5	hormone metabolism.salicylic acid.synthesis-degradation.synthesis.SA glucosyltransferase ester and ether bond making SGE, SAG
S. spontaneum-LEAF-down-regulate gene	Sspon.005A0001500	20.2.1	stress.abiotic.heat
S. spontaneum-LEAF-down-regulate gene	Sspon.003A0014460	20.2.1	stress.abiotic.heat
S. spontaneum-LEAF-down-regulate gene	Sspon.008A0011040	20.2.1	stress.abiotic.heat
S. spontaneum-LEAF-down-regulate gene	Sspon.002A0004790	20.2.1	stress.abiotic.heat
S. spontaneum-LEAF-down-regulate gene	Sspon.002B0039110	20.1.7	stress.biotic.PR-proteins
S. spontaneum-LEAF-down-regulate gene	Sspon.006A0023560	20.1.7.6	stress.biotic.PR-proteins.proteinase inhibitors
S. spontaneum-LEAF-down-regulate gene	Sspon.004A0003040	21.1	redox.thioredoxin
S. spontaneum-LEAF-down-regulate gene	Sspon.002A0001170	21.1	redox.thioredoxin
S. spontaneum-LEAF-down-regulate gene	Sspon.005A0025770	23.1.1.10	nucleotide metabolism.synthesis.pyrimidine.CTP synthetase
S. spontaneum-LEAF-down-regulate gene	Sspon.005B0023840	26.4	misc.beta 1,3 glucan hydrolases
S. spontaneum-LEAF-down-regulate gene	Sspon.001B0019640	26.16	misc.myrosinaS. spontaneum-lectin-jacalin
S. spontaneum-LEAF-down-regulate gene	Sspon.005A0013010	26.2	misc.UDP glucosyl and glucoronyl transferases
S. spontaneum-LEAF-down-regulate gene	Sspon.004A0021230	26.1	misc.cytochrome P450
S. spontaneum-LEAF-down-regulate gene	Sspon.006A0024790	26.1	misc.cytochrome P450
S. spontaneum-LEAF-down-regulate gene	Sspon.002A0016301	26.12	misc.peroxidases
S. spontaneum-LEAF-down-regulate gene	Sspon.007B0027940	26.28	misc.GDSL-motif lipase
S. spontaneum-LEAF-down-regulate gene	Sspon.003B0000252	27.3.20	RNA.regulation of transcription.G2-like transcription factor family, GARP
S. spontaneum-LEAF-down-regulate gene	Sspon.002A0013790	27.3.27	RNA.regulation of transcription.NAC domain transcription factor family
S. spontaneum-LEAF-down-regulate gene	Sspon.003A0025220	27.3.3	RNA.regulation of transcription.AP2/EREBP, APETALA2/Ethylene-responsive element binding protein family
S. spontaneum-LEAF-down-regulate gene	Sspon.006A0003000	27.3.67	RNA.regulation of transcription.putative transcription regulator
S. spontaneum-LEAF-down-regulate gene	Sspon.007A0028010	27.3.7	RNA.regulation of transcription.C2C2(Zn) CO-like, Constans-like zinc finger family
S. spontaneum-LEAF-down-regulate gene	Sspon.002A0020590	27.3.36	RNA.regulation of transcription.Argonaute
S. spontaneum-LEAF-down-regulate gene	Sspon.007A0000650	27.3.47	RNA.regulation of transcription.ELF3
S. spontaneum-LEAF-down-regulate gene	Sspon.005A0007660	27.3.22	RNA.regulation of transcription.HB,Homeobox transcription factor family
S. spontaneum-LEAF-down-regulate gene	Sspon.002A0004790	27.3.23	RNA.regulation of transcription.HSF,Heat-shock transcription factor family
S. spontaneum-LEAF-down-regulate gene	Sspon.001A0035430	27.3.40	RNA.regulation of transcription.Aux/IAA family
S. spontaneum-LEAF-down-regulate gene	Sspon.001A0030992	27.3.75	RNA.regulation of transcription.GRP
S. spontaneum-LEAF-down-regulate gene	Sspon.001A0030992	27.4	RNA.RNA binding
S. spontaneum-LEAF-down-regulate gene	Sspon.007A0026440	27.3.29	RNA.regulation of transcription.TCP transcription factor family
S. spontaneum-LEAF-down-regulate gene	Sspon.006B0025520	29.5.4	protein.degradation.aspartate protease
S. spontaneum-LEAF-down-regulate gene	Sspon.003A0018500	29.5.5	protein.degradation.serine protease
S. spontaneum-LEAF-down-regulate gene	Sspon.001A0023340	29.5.11.4.2	protein.degradation.ubiquitin.E3.RING
S. spontaneum-LEAF-down-regulate gene	Sspon.001B0018290	29.5	protein.degradation
S. spontaneum-LEAF-down-regulate gene	Sspon.001A0038370	29.5	protein.degradation
S. spontaneum-LEAF-down-regulate gene	Sspon.006A0023560	29.5.5	protein.degradation.serine protease
S. spontaneum-LEAF-down-regulate gene	Sspon.001A0001160	29.5.1	protein.degradation.subtilases
S. spontaneum-LEAF-down-regulate gene	Sspon.004D0003210	29.5.11.4.2	protein.degradation.ubiquitin.E3.RING
S. spontaneum-LEAF-down-regulate gene	Sspon.001A0011070	29.4	protein.postranslational modification
S. spontaneum-LEAF-down-regulate gene	Sspon.001A0035430	30.11	signalling.light
S. spontaneum-LEAF-down-regulate gene	Sspon.002A0013790	33.99	development.unspecified
S. spontaneum-LEAF-down-regulate gene	Sspon.002A0020590	33.99	development.unspecified
S. spontaneum-LEAF-down-regulate gene	Sspon.006B0005290	33.99	development.unspecified
S. spontaneum-LEAF-down-regulate gene	Sspon.005A0007660	33.99	development.unspecified
S. spontaneum-LEAF-down-regulate gene	Sspon.007B0027940	33.99	development.unspecified
S. spontaneum-LEAF-down-regulate gene	Sspon.001B0008900	34.3	transport.amino acids
S. spontaneum-LEAF-down-regulate gene	Sspon.001B0008900	34.13	transport.peptides and oligopeptides
S. spontaneum-LEAF-down-regulate gene	Sspon.007B0014640	34.19.3	transport.Major Intrinsic Proteins.NIP
S. spontaneum-LEAF-down-regulate gene	Sspon.007B0014640	34.19.99	transport.Major Intrinsic Proteins.unspecified
S. spontaneum-LEAF-down-regulate gene	Sspon.007A0014140	34.19.2	transport.Major Intrinsic Proteins.TIP
S. spontaneum-LEAF-down-regulate gene	Sspon.002D0034190	35.2	not assigned.unknown
S. spontaneum-LEAF-down-regulate gene	Sspon.001A0005031	35.2	not assigned.unknown
S. spontaneum-LEAF-down-regulate gene	Sspon.004C0024330	35.2	not assigned.unknown
S. spontaneum-LEAF-down-regulate gene	Sspon.002A0036510	35.1.12	not assigned.no ontology.pumilio/Puf RNA-binding domain-containing protein
S. spontaneum-LEAF-down-regulate gene	Sspon.001A0040362	35.2	not assigned.unknown
S. spontaneum-LEAF-down-regulate gene	Sspon.002B0039120	35.2	not assigned.unknown
S. spontaneum-LEAF-down-regulate gene	Sspon.001A0021340	35.2	not assigned.unknown
S. spontaneum-LEAF-down-regulate gene	Sspon.001A0010680	35.2	not assigned.unknown
S. spontaneum-LEAF-down-regulate gene	Sspon.002B0039050	35.2	not assigned.unknown
S. spontaneum-LEAF-down-regulate gene	Sspon.007D0025480	35.2	not assigned.unknown
S. spontaneum-LEAF-down-regulate gene	Sspon.002A0004820	35.2	not assigned.unknown
S. spontaneum-LEAF-down-regulate gene	Sspon.001A0008480	35.2	not assigned.unknown
S. spontaneum-LEAF-down-regulate gene	Sspon.006A0023610	35.2	not assigned.unknown
S. spontaneum-LEAF-down-regulate gene	Sspon.001A0036230	35.2	not assigned.unknown
S. spontaneum-LEAF-down-regulate gene	Sspon.006A0008120	35.2	not assigned.unknown
S. spontaneum-LEAF-down-regulate gene	Sspon.006B0019841	35.2	not assigned.unknown
S. spontaneum-LEAF-down-regulate gene	Sspon.008A0010091	35.2	not assigned.unknown
S. spontaneum-LEAF-down-regulate gene	Sspon.002A0018012	35.2	not assigned.unknown
S. spontaneum-LEAF-down-regulate gene	Sspon.002C0017080	35.2	not assigned.unknown
S. spontaneum-LEAF-down-regulate gene	Sspon.004C0001070	35.2	not assigned.unknown
S. spontaneum-LEAF-down-regulate gene	Sspon.008A0003180	35.2	not assigned.unknown
S. spontaneum-LEAF-down-regulate gene	Sspon.003B0008980	35.2	not assigned.unknown
S. spontaneum-LEAF-down-regulate gene	Sspon.002A0040670	35.1.26	not assigned.no ontology.DC1 domain containing protein
S. spontaneum-LEAF-up-regulate gene	Sspon.005A0023720	1.3.6	PS.calvin cycle.aldolase
S. spontaneum-LEAF-up-regulate gene	Sspon.006B0005490	1.1.40	PS.lightreaction.cyclic electron flow-chlororespiration
S. spontaneum-LEAF-up-regulate gene	Sspon.004A0004511	2.1.2.2	major CHO metabolism.synthesis.starch.starch synthase
S. spontaneum-LEAF-up-regulate gene	Sspon.002D0005160	2.2.2.1.2	major CHO metabolism.degradation.starch.starch cleavage.beta amylase
S. spontaneum-LEAF-up-regulate gene	Sspon.001C0023670	2.2.2.1.2	major CHO metabolism.degradation.starch.starch cleavage.beta amylase
S. spontaneum-LEAF-up-regulate gene	Sspon.007C0000870	2.1.2.1	major CHO metabolism.synthesis.starch.AGPase
S. spontaneum-LEAF-up-regulate gene	Sspon.001B0044800	2.2.2.2	major CHO metabolism.degradation.starch.starch phosphorylase
S. spontaneum-LEAF-up-regulate gene	Sspon.002A0025930	2.1.2.2	major CHO metabolism.synthesis.starch.starch synthase
S. spontaneum-LEAF-up-regulate gene	Sspon.005A0015060	2.1.2.3	major CHO metabolism.synthesis.starch.starch branching
S. spontaneum-LEAF-up-regulate gene	Sspon.007A0001672	2.1.2.1	major CHO metabolism.synthesis.starch.AGPase
S. spontaneum-LEAF-up-regulate gene	Sspon.002A0008311	2.2.2.1.2	major CHO metabolism.degradation.starch.starch cleavage.beta amylase
S. spontaneum-LEAF-up-regulate gene	Sspon.006A0010082	2.1.2.1	major CHO metabolism.synthesis.starch.AGPase
S. spontaneum-LEAF-up-regulate gene	Sspon.001A0005701	3.4.3	minor CHO metabolism.myo-inositol.InsP Synthases
S. spontaneum-LEAF-up-regulate gene	Sspon.006A0007462	4.1.9	glycolysis.cytosolic branch.non-phosphorylating glyceraldehyde 3-phosphate dehydrogenase (NPGAP-DH)
S. spontaneum-LEAF-up-regulate gene	Sspon.004A0011141	4.1.8	glycolysis.cytosolic branch.glyceraldehyde 3-phosphate dehydrogenase (GAP-DH)
S. spontaneum-LEAF-up-regulate gene	Sspon.003A0008210	8.2.10	TCA / org transformation.other organic acid transformatons.malic
S. spontaneum-LEAF-up-regulate gene	Sspon.002B0024590	9.9	mitochondrial electron transport / ATP synthesis.F1-ATPase
S. spontaneum-LEAF-up-regulate gene	Sspon.005A0005251	9.4	mitochondrial electron transport / ATP synthesis.alternative oxidase
S. spontaneum-LEAF-up-regulate gene	Sspon.001D0038500	9.1.2	mitochondrial electron transport / ATP synthesis.NADH-DH.localisation not clear
S. spontaneum-LEAF-up-regulate gene	Sspon.002A0005192	10.2.2	cell wall.cellulose synthesis.COBRA
S. spontaneum-LEAF-up-regulate gene	Sspon.001A0017220	10.7	cell wall.modification
S. spontaneum-LEAF-up-regulate gene	Sspon.001A0010490	10.3	cell wall.hemicellulose synthesis
S. spontaneum-LEAF-up-regulate gene	Sspon.003A0026380	10.5.1.1	cell wall.cell wall proteins.AGPs.AGP
S. spontaneum-LEAF-up-regulate gene	Sspon.003A0007871	10.2.1	cell wall.cellulose synthesis.cellulose synthase
S. spontaneum-LEAF-up-regulate gene	Sspon.001A0014850	10.2.2	cell wall.cellulose synthesis.COBRA
S. spontaneum-LEAF-up-regulate gene	Sspon.003B0011490	11.1.8	lipid metabolism.FA synthesis and FA elongation.acyl coa ligase
S. spontaneum-LEAF-up-regulate gene	Sspon.007A0001960	11.1.10	lipid metabolism.FA synthesis and FA elongation.beta ketoacyl CoA synthase
S. spontaneum-LEAF-up-regulate gene	Sspon.001A0011265	11.9.3.3	lipid metabolism.lipid degradation.lysophospholipases.glycerophosphodiester phosphodiesterase
S. spontaneum-LEAF-up-regulate gene	Sspon.008A0015010	11.9.3.2	lipid metabolism.lipid degradation.lysophospholipases.carboxylesterase
S. spontaneum-LEAF-up-regulate gene	Sspon.008A0015010	11.9.4.5	lipid metabolism.lipid degradation.beta-oxidation.acyl-CoA thioesterase
S. spontaneum-LEAF-up-regulate gene	Sspon.002D0037810	11.3.1	lipid metabolism.Phospholipid synthesis.1-acylglycerol-3-phosphate O-acyltransferase
S. spontaneum-LEAF-up-regulate gene	Sspon.008A0019860	11.1.7	lipid metabolism.FA synthesis and FA elongation.ACP thioesterase
S. spontaneum-LEAF-up-regulate gene	Sspon.003B0017320	11.9.3.2	lipid metabolism.lipid degradation.lysophospholipases.carboxylesterase
S. spontaneum-LEAF-up-regulate gene	Sspon.007B0016790	11.9.2.1	lipid metabolism.lipid degradation.lipases.triacylglycerol lipase
S. spontaneum-LEAF-up-regulate gene	Sspon.003A0006750	11.3.5	lipid metabolism.Phospholipid synthesis.diacylglycerol kinase
S. spontaneum-LEAF-up-regulate gene	Sspon.007A0006060	11.3.1	lipid metabolism.Phospholipid synthesis.1-acylglycerol-3-phosphate O-acyltransferase
S. spontaneum-LEAF-up-regulate gene	Sspon.002B0024700	11.1.2	lipid metabolism.FA synthesis and FA elongation.Acetyl CoA Transacylase
S. spontaneum-LEAF-up-regulate gene	Sspon.008B0002781	11.9.2	lipid metabolism.lipid degradation.lipases
S. spontaneum-LEAF-up-regulate gene	Sspon.008A0022070	11.1.13	lipid metabolism.FA synthesis and FA elongation.acyl-CoA binding protein
S. spontaneum-LEAF-up-regulate gene	Sspon.003A0007350	11.1.8	lipid metabolism.FA synthesis and FA elongation.acyl coa ligase
S. spontaneum-LEAF-up-regulate gene	Sspon.007B0001110	11.1.10	lipid metabolism.FA synthesis and FA elongation.beta ketoacyl CoA synthase
S. spontaneum-LEAF-up-regulate gene	Sspon.001C0027610	13.99	amino acid metabolism.misc
S. spontaneum-LEAF-up-regulate gene	Sspon.004A0004320	13.1.6.1.5	amino acid metabolism.synthesis.aromatic aa.chorismate.shikimate kinase
S. spontaneum-LEAF-up-regulate gene	Sspon.001A0041381	13.1.3.4.13	amino acid metabolism.synthesis.aspartate family.methionine.methionine S-methyltransferase
S. spontaneum-LEAF-up-regulate gene	Sspon.001A0016980	13.2.2.2	amino acid metabolism.degradation.glutamate family.proline
S. spontaneum-LEAF-up-regulate gene	Sspon.001D0000310	13.1.3.1.1	amino acid metabolism.synthesis.aspartate family.asparagine.asparagine synthetase
S. spontaneum-LEAF-up-regulate gene	Sspon.005C0005420	13.2.5.2	amino acid metabolism.degradation.serine-glycine-cysteine group.glycine
S. spontaneum-LEAF-up-regulate gene	Sspon.005A0016530	13.2.5.2	amino acid metabolism.degradation.serine-glycine-cysteine group.glycine
S. spontaneum-LEAF-up-regulate gene	Sspon.001A0020440	15.3	metal handling.regulation
S. spontaneum-LEAF-up-regulate gene	Sspon.002A0024530	16.2	secondary metabolism.phenylpropanoids
S. spontaneum-LEAF-up-regulate gene	Sspon.006A0019931	16.8.2.1	secondary metabolism.flavonoids.chalcones.naringenin-chalcone synthase
S. spontaneum-LEAF-up-regulate gene	Sspon.005A0018651	16.2.1.10	secondary metabolism.phenylpropanoids.lignin biosynthesis.CAD
S. spontaneum-LEAF-up-regulate gene	Sspon.007A0024680	16.8.2	secondary metabolism.flavonoids.chalcones
S. spontaneum-LEAF-up-regulate gene	Sspon.004A0025460	16.1.5	secondary metabolism.isoprenoids.terpenoids
S. spontaneum-LEAF-up-regulate gene	Sspon.004A0014760	16.1.5	secondary metabolism.isoprenoids.terpenoids
S. spontaneum-LEAF-up-regulate gene	Sspon.002A0029970	16.1.1.1	secondary metabolism.isoprenoids.non-mevalonate pathway.DXS
S. spontaneum-LEAF-up-regulate gene	Sspon.008A0016370	16.2.1.4	secondary metabolism.phenylpropanoids.lignin biosynthesis.HCT
S. spontaneum-LEAF-up-regulate gene	Sspon.008A0012490	16.8.3	secondary metabolism.flavonoids.dihydroflavonols
S. spontaneum-LEAF-up-regulate gene	Sspon.008A0012460	16.2.1	secondary metabolism.phenylpropanoids.lignin biosynthesis
S. spontaneum-LEAF-up-regulate gene	Sspon.008A0012460	16.8.3	secondary metabolism.flavonoids.dihydroflavonols
S. spontaneum-LEAF-up-regulate gene	Sspon.001B0028141	16.7	secondary metabolism.wax
S. spontaneum-LEAF-up-regulate gene	Sspon.001A0039901	16.8.2.2	secondary metabolism.flavonoids.chalcones.chalcone isomerase
S. spontaneum-LEAF-up-regulate gene	Sspon.002A0016540	16.8.2	secondary metabolism.flavonoids.chalcones
S. spontaneum-LEAF-up-regulate gene	Sspon.001C0008991	17.6.1.4	hormone metabolism.gibberelin.synthesis-degradation.ent-kaurenoic acid hydroxylase/oxygenase
S. spontaneum-LEAF-up-regulate gene	Sspon.001C0008992	17.6.1.4	hormone metabolism.gibberelin.synthesis-degradation.ent-kaurenoic acid hydroxylase/oxygenase
S. spontaneum-LEAF-up-regulate gene	Sspon.006A0003230	17.2.3	hormone metabolism.auxin.induced-regulated-responsive-activated
S. spontaneum-LEAF-up-regulate gene	Sspon.008A0012460	17.1.1	hormone metabolism.abscisic acid.synthesis-degradation
S. spontaneum-LEAF-up-regulate gene	Sspon.003C0005360	17	hormone metabolism
S. spontaneum-LEAF-up-regulate gene	Sspon.003C0005360	17.5.3	hormone metabolism.ethylene.induced-regulated-responsive-activated
S. spontaneum-LEAF-up-regulate gene	Sspon.004A0019480	17.3.1.1.5	hormone metabolism.brassinosteroid.synthesis-degradation.BRs.metabolic regulation
S. spontaneum-LEAF-up-regulate gene	Sspon.004A0016481	18.13	Co-factor and vitamine metabolism.isochorismatase
S. spontaneum-LEAF-up-regulate gene	Sspon.008B0021751	20.2.99	stress.abiotic.unspecified
S. spontaneum-LEAF-up-regulate gene	Sspon.001B0029540	20.1	stress.biotic
S. spontaneum-LEAF-up-regulate gene	Sspon.001A0001950	20.1	stress.biotic
S. spontaneum-LEAF-up-regulate gene	Sspon.007A0002650	20.2.1	stress.abiotic.heat
S. spontaneum-LEAF-up-regulate gene	Sspon.001B0045520	20.1	stress.biotic
S. spontaneum-LEAF-up-regulate gene	Sspon.001B0045520	20.1.7	stress.biotic.PR-proteins
S. spontaneum-LEAF-up-regulate gene	Sspon.001A0026100	20.1	stress.biotic
S. spontaneum-LEAF-up-regulate gene	Sspon.003A0026592	20.1	stress.biotic
S. spontaneum-LEAF-up-regulate gene	Sspon.003A0026592	20.1.7	stress.biotic.PR-proteins
S. spontaneum-LEAF-up-regulate gene	Sspon.005A0022684	20.1.7	stress.biotic.PR-proteins
S. spontaneum-LEAF-up-regulate gene	Sspon.004C0000041	20.2.1	stress.abiotic.heat
S. spontaneum-LEAF-up-regulate gene	Sspon.001B0009400	20.1	stress.biotic
S. spontaneum-LEAF-up-regulate gene	Sspon.008A0021190	20.1	stress.biotic
S. spontaneum-LEAF-up-regulate gene	Sspon.008A0021190	20.1.7	stress.biotic.PR-proteins
S. spontaneum-LEAF-up-regulate gene	Sspon.008A0021190	20.2.99	stress.abiotic.unspecified
S. spontaneum-LEAF-up-regulate gene	Sspon.003A0012110	20.1.7	stress.biotic.PR-proteins
S. spontaneum-LEAF-up-regulate gene	Sspon.007A0026520	20.1.7	stress.biotic.PR-proteins
S. spontaneum-LEAF-up-regulate gene	Sspon.001B0013460	20.2.1	stress.abiotic.heat
S. spontaneum-LEAF-up-regulate gene	Sspon.002C0037200	20.1	stress.biotic
S. spontaneum-LEAF-up-regulate gene	Sspon.002C0037200	20.2	stress.abiotic
S. spontaneum-LEAF-up-regulate gene	Sspon.007A0004570	20.2.1	stress.abiotic.heat
S. spontaneum-LEAF-up-regulate gene	Sspon.004A0009100	21.99	redox.misc
S. spontaneum-LEAF-up-regulate gene	Sspon.003A0028720	21.4	redox.glutaredoxins
S. spontaneum-LEAF-up-regulate gene	Sspon.008A0010691	22.1.7	polyamine metabolism.synthesis.spermine synthase
S. spontaneum-LEAF-up-regulate gene	Sspon.002A0018540	22.1.2	polyamine metabolism.synthesis.SAM decarboxylase
S. spontaneum-LEAF-up-regulate gene	Sspon.002A0036822	23.2.2	nucleotide metabolism.degradation.purine
S. spontaneum-LEAF-up-regulate gene	Sspon.002A0036822	23.3	nucleotide metabolism.salvage
S. spontaneum-LEAF-up-regulate gene	Sspon.002A0024140	23.2.1.2	nucleotide metabolism.degradation.pyrimidine.uridine nucleosidase
S. spontaneum-LEAF-up-regulate gene	Sspon.006A0013142	24.2	Biodegradation of Xenobiotics.lactoylglutathione lyase
S. spontaneum-LEAF-up-regulate gene	Sspon.005A0004920	26.4	misc.beta 1,3 glucan hydrolases
S. spontaneum-LEAF-up-regulate gene	Sspon.005A0004920	26.4.1	misc.beta 1,3 glucan hydrolases.glucan endo-1,3-beta-glucosidase
S. spontaneum-LEAF-up-regulate gene	Sspon.003B0011020	26.1	misc.cytochrome P450
S. spontaneum-LEAF-up-regulate gene	Sspon.005A0009354	26.3	misc.gluco-, galacto- and mannosidases
S. spontaneum-LEAF-up-regulate gene	Sspon.001A0010490	26.2	misc.UDP glucosyl and glucoronyl transferases
S. spontaneum-LEAF-up-regulate gene	Sspon.001B0018470	26.7	misc.oxidases - copper, flavone etc
S. spontaneum-LEAF-up-regulate gene	Sspon.007A0014811	26.13	misc.acid and other phosphatases
S. spontaneum-LEAF-up-regulate gene	Sspon.004A0013280	26.9	misc.glutathione S transferases
S. spontaneum-LEAF-up-regulate gene	Sspon.005B0004710	26.9	misc.glutathione S transferases
S. spontaneum-LEAF-up-regulate gene	Sspon.005A0013140	26.19	misc.plastocyanin-like
S. spontaneum-LEAF-up-regulate gene	Sspon.001B0012281	26.11	misc.alcohol dehydrogenases
S. spontaneum-LEAF-up-regulate gene	Sspon.001A0041960	26.1	misc.cytochrome P450
S. spontaneum-LEAF-up-regulate gene	Sspon.001A0041940	26.1	misc.cytochrome P450
S. spontaneum-LEAF-up-regulate gene	Sspon.001C0014221	26.7	misc.oxidases - copper, flavone etc
S. spontaneum-LEAF-up-regulate gene	Sspon.001A0005381	26.11	misc.alcohol dehydrogenases
S. spontaneum-LEAF-up-regulate gene	Sspon.007A0014901	26.13	misc.acid and other phosphatases
S. spontaneum-LEAF-up-regulate gene	Sspon.001C0005361	26.11	misc.alcohol dehydrogenases
S. spontaneum-LEAF-up-regulate gene	Sspon.008A0012460	26.2	misc.UDP glucosyl and glucoronyl transferases
S. spontaneum-LEAF-up-regulate gene	Sspon.003A0013441	26.1	misc.cytochrome P450
S. spontaneum-LEAF-up-regulate gene	Sspon.008B0002781	26.28	misc.GDSL-motif lipase
S. spontaneum-LEAF-up-regulate gene	Sspon.003C0005360	26.8	misc.nitrilases, *nitrile lyases, berberine bridge enzymes, reticuline oxidases, troponine reductases
S. spontaneum-LEAF-up-regulate gene	Sspon.007A0011030	26.1	misc.misc2
S. spontaneum-LEAF-up-regulate gene	Sspon.002A0024150	26.28	misc.GDSL-motif lipase
S. spontaneum-LEAF-up-regulate gene	Sspon.005A0022170	26.7	misc.oxidases - copper, flavone etc
S. spontaneum-LEAF-up-regulate gene	Sspon.001B0014570	26.9	misc.glutathione S transferases
S. spontaneum-LEAF-up-regulate gene	Sspon.007A0001082	26.16	misc.myrosinaS. spontaneum-lectin-jacalin
S. spontaneum-LEAF-up-regulate gene	Sspon.003C0005750	26.2	misc.UDP glucosyl and glucoronyl transferases
S. spontaneum-LEAF-up-regulate gene	Sspon.003B0006053	27.3.72	RNA.regulation of transcription.Transcriptional Adaptor Zinc Bundle (TAZ) domain family
S. spontaneum-LEAF-up-regulate gene	Sspon.003B0006051	27.3.72	RNA.regulation of transcription.Transcriptional Adaptor Zinc Bundle (TAZ) domain family
S. spontaneum-LEAF-up-regulate gene	Sspon.002A0015390	27.3.99	RNA.regulation of transcription.unclassified
S. spontaneum-LEAF-up-regulate gene	Sspon.003A0001710	27.3.72	RNA.regulation of transcription.Transcriptional Adaptor Zinc Bundle (TAZ) domain family
S. spontaneum-LEAF-up-regulate gene	Sspon.006B0015100	27.3.25	RNA.regulation of transcription.MYB domain transcription factor family
S. spontaneum-LEAF-up-regulate gene	Sspon.006A0014990	27.3.26	RNA.regulation of transcription.MYB-related transcription factor family
S. spontaneum-LEAF-up-regulate gene	Sspon.004A0009140	27.3.30	RNA.regulation of transcription.Trihelix, Triple-Helix transcription factor family
S. spontaneum-LEAF-up-regulate gene	Sspon.002A0025940	27.3.22	RNA.regulation of transcription.HB,Homeobox transcription factor family
S. spontaneum-LEAF-up-regulate gene	Sspon.006D0013430	27.3.26	RNA.regulation of transcription.MYB-related transcription factor family
S. spontaneum-LEAF-up-regulate gene	Sspon.003B0033580	27.3.22	RNA.regulation of transcription.HB,Homeobox transcription factor family
S. spontaneum-LEAF-up-regulate gene	Sspon.006C0014220	27.3.26	RNA.regulation of transcription.MYB-related transcription factor family
S. spontaneum-LEAF-up-regulate gene	Sspon.003A0006040	27.3.8	RNA.regulation of transcription.C2C2(Zn) DOF zinc finger family
S. spontaneum-LEAF-up-regulate gene	Sspon.004A0000421	27.3.11	RNA.regulation of transcription.C2H2 zinc finger family
S. spontaneum-LEAF-up-regulate gene	Sspon.004D0024320	28.99	DNA.unspecified
S. spontaneum-LEAF-up-regulate gene	Sspon.001D0020280	29.5	protein.degradation
S. spontaneum-LEAF-up-regulate gene	Sspon.001B0036013	29.4.1.51	protein.postranslational modification.kinase.receptor like cytoplasmatic kinase I
S. spontaneum-LEAF-up-regulate gene	Sspon.003B0006053	29.5.11.4.5.2	protein.degradation.ubiquitin.E3.BTB/POZ Cullin3.BTB/POZ
S. spontaneum-LEAF-up-regulate gene	Sspon.003B0006051	29.5.11.4.5.2	protein.degradation.ubiquitin.E3.BTB/POZ Cullin3.BTB/POZ
S. spontaneum-LEAF-up-regulate gene	Sspon.005D0008490	29.5.11.3	protein.degradation.ubiquitin.E2
S. spontaneum-LEAF-up-regulate gene	Sspon.003A0012270	29.5.11.3	protein.degradation.ubiquitin.E2
S. spontaneum-LEAF-up-regulate gene	Sspon.006B0004281	29.5.11.4.2	protein.degradation.ubiquitin.E3.RING
S. spontaneum-LEAF-up-regulate gene	Sspon.005A0002090	29.5.3	protein.degradation.cysteine protease
S. spontaneum-LEAF-up-regulate gene	Sspon.003A0001710	29.5.11.4.5.2	protein.degradation.ubiquitin.E3.BTB/POZ Cullin3.BTB/POZ
S. spontaneum-LEAF-up-regulate gene	Sspon.002A0022700	29.3.4.99	protein.targeting.secretory pathway.unspecified
S. spontaneum-LEAF-up-regulate gene	Sspon.007B0023650	29.5.11.4.2	protein.degradation.ubiquitin.E3.RING
S. spontaneum-LEAF-up-regulate gene	Sspon.007A0020091	29.4	protein.postranslational modification
S. spontaneum-LEAF-up-regulate gene	Sspon.002A0019910	29.5.11.4.2	protein.degradation.ubiquitin.E3.RING
S. spontaneum-LEAF-up-regulate gene	Sspon.001D0008530	29.5.3	protein.degradation.cysteine protease
S. spontaneum-LEAF-up-regulate gene	Sspon.002A0029720	29.5.9	protein.degradation.AAA type
S. spontaneum-LEAF-up-regulate gene	Sspon.002A0019950	29.4.1.57	protein.postranslational modification.kinase.receptor like cytoplasmatic kinase VII
S. spontaneum-LEAF-up-regulate gene	Sspon.003A0005660	29.5.7	protein.degradation.metalloprotease
S. spontaneum-LEAF-up-regulate gene	Sspon.003A0026310	29.5.5	protein.degradation.serine protease
S. spontaneum-LEAF-up-regulate gene	Sspon.001C0014631	29.5.9	protein.degradation.AAA type
S. spontaneum-LEAF-up-regulate gene	Sspon.001A0017570	29.5.9	protein.degradation.AAA type
S. spontaneum-LEAF-up-regulate gene	Sspon.007B0019420	29.4	protein.postranslational modification
S. spontaneum-LEAF-up-regulate gene	Sspon.002A0036822	29.5.11.4.3.2	protein.degradation.ubiquitin.E3.SCF.FBOX
S. spontaneum-LEAF-up-regulate gene	Sspon.001A0013610	29.4	protein.postranslational modification
S. spontaneum-LEAF-up-regulate gene	Sspon.001A0013610	29.4.1	protein.postranslational modification.kinase
S. spontaneum-LEAF-up-regulate gene	Sspon.005B0002070	29.4	protein.postranslational modification
S. spontaneum-LEAF-up-regulate gene	Sspon.001B0041100	29.5	protein.degradation
S. spontaneum-LEAF-up-regulate gene	Sspon.001A0029150	29.5.5	protein.degradation.serine protease
S. spontaneum-LEAF-up-regulate gene	Sspon.002A0010230	29.2.3	protein.synthesis.initiation
S. spontaneum-LEAF-up-regulate gene	Sspon.003D0023490	29.5.5	protein.degradation.serine protease
S. spontaneum-LEAF-up-regulate gene	Sspon.007A0000580	29.4	protein.postranslational modification
S. spontaneum-LEAF-up-regulate gene	Sspon.008A0014242	29.5.7	protein.degradation.metalloprotease
S. spontaneum-LEAF-up-regulate gene	Sspon.005A0011230	29.4	protein.postranslational modification
S. spontaneum-LEAF-up-regulate gene	Sspon.001B0036013	30.2.6	signalling.receptor kinases.leucine rich repeat VI
S. spontaneum-LEAF-up-regulate gene	Sspon.004B0019090	30.2.19	signalling.receptor kinases.legume-lectin
S. spontaneum-LEAF-up-regulate gene	Sspon.004B0019090	30.2.99	signalling.receptor kinases.misc
S. spontaneum-LEAF-up-regulate gene	Sspon.006A0009960	30.3	signalling.calcium
S. spontaneum-LEAF-up-regulate gene	Sspon.006A0009967	30.3	signalling.calcium
S. spontaneum-LEAF-up-regulate gene	Sspon.001A0011265	30.2.16	signalling.receptor kinases.Catharanthus roseus-like RLK1
S. spontaneum-LEAF-up-regulate gene	Sspon.001A0011265	30.2.20	signalling.receptor kinases.wheat LRK10 like
S. spontaneum-LEAF-up-regulate gene	Sspon.007A0016050	30.3	signalling.calcium
S. spontaneum-LEAF-up-regulate gene	Sspon.005B0002070	30.2.24	signalling.receptor kinases.S-locus glycoprotein like
S. spontaneum-LEAF-up-regulate gene	Sspon.007A0000580	30.2.17	signalling.receptor kinases.DUF 26
S. spontaneum-LEAF-up-regulate gene	Sspon.007A0000580	30.2.24	signalling.receptor kinases.S-locus glycoprotein like
S. spontaneum-LEAF-up-regulate gene	Sspon.005C0018680	30.2.17	signalling.receptor kinases.DUF 26
S. spontaneum-LEAF-up-regulate gene	Sspon.005C0018680	30.2.24	signalling.receptor kinases.S-locus glycoprotein like
S. spontaneum-LEAF-up-regulate gene	Sspon.001A0037060	31.1.1.1.2	cell.organisation.cytoskeleton.actin.actin depolymerizing factors
S. spontaneum-LEAF-up-regulate gene	Sspon.004A0011291	31.1	cell.organisation
S. spontaneum-LEAF-up-regulate gene	Sspon.001C0019360	31.3.1	cell.cycle.peptidylprolyl isomerase
S. spontaneum-LEAF-up-regulate gene	Sspon.001B0021590	31.1	cell.organisation
S. spontaneum-LEAF-up-regulate gene	Sspon.008A0014470	31.1	cell.organisation
S. spontaneum-LEAF-up-regulate gene	Sspon.001A0005281	33.99	development.unspecified
S. spontaneum-LEAF-up-regulate gene	Sspon.001D0030030	33.1	development.storage proteins
S. spontaneum-LEAF-up-regulate gene	Sspon.002A0038620	33.99	development.unspecified
S. spontaneum-LEAF-up-regulate gene	Sspon.002A0025940	33.99	development.unspecified
S. spontaneum-LEAF-up-regulate gene	Sspon.002A0010230	33.99	development.unspecified
S. spontaneum-LEAF-up-regulate gene	Sspon.002A0008901	33.99	development.unspecified
S. spontaneum-LEAF-up-regulate gene	Sspon.001A0029770	33.1	development.storage proteins
S. spontaneum-LEAF-up-regulate gene	Sspon.003A0027550	34.18	transport.unspecified anions
S. spontaneum-LEAF-up-regulate gene	Sspon.002A0025620	34.99	transport.misc
S. spontaneum-LEAF-up-regulate gene	Sspon.001B0017780	34.21	transport.calcium
S. spontaneum-LEAF-up-regulate gene	Sspon.003A0030740	34.9	transport.metabolite transporters at the mitochondrial membrane
S. spontaneum-LEAF-up-regulate gene	Sspon.005A0018250	34.16	transport.ABC transporters and multidrug resistance systems
S. spontaneum-LEAF-up-regulate gene	Sspon.005A0018230	34.16	transport.ABC transporters and multidrug resistance systems
S. spontaneum-LEAF-up-regulate gene	Sspon.003C0028544	34.2	transport.sugars
S. spontaneum-LEAF-up-regulate gene	Sspon.003C0028544	34.16	transport.ABC transporters and multidrug resistance systems
S. spontaneum-LEAF-up-regulate gene	Sspon.003C0028544	34.99	transport.misc
S. spontaneum-LEAF-up-regulate gene	Sspon.005A0005700	34.16	transport.ABC transporters and multidrug resistance systems
S. spontaneum-LEAF-up-regulate gene	Sspon.002A0016460	34.1	transport.nucleotides
S. spontaneum-LEAF-up-regulate gene	Sspon.003B0013790	34.16	transport.ABC transporters and multidrug resistance systems
S. spontaneum-LEAF-up-regulate gene	Sspon.005B0007340	34	transport
S. spontaneum-LEAF-up-regulate gene	Sspon.001B0007650	34.2	transport.sugars
S. spontaneum-LEAF-up-regulate gene	Sspon.005D0008160	34.16	transport.ABC transporters and multidrug resistance systems
S. spontaneum-LEAF-up-regulate gene	Sspon.005A0026180	34.2	transport.sugars
S. spontaneum-LEAF-up-regulate gene	Sspon.005A0026180	34.16	transport.ABC transporters and multidrug resistance systems
S. spontaneum-LEAF-up-regulate gene	Sspon.005A0026180	34.99	transport.misc
S. spontaneum-LEAF-up-regulate gene	Sspon.005A0026170	34.2	transport.sugars
S. spontaneum-LEAF-up-regulate gene	Sspon.005A0026170	34.16	transport.ABC transporters and multidrug resistance systems
S. spontaneum-LEAF-up-regulate gene	Sspon.005A0026170	34.99	transport.misc
S. spontaneum-LEAF-up-regulate gene	Sspon.001A0027724	34.15	transport.potassium
S. spontaneum-LEAF-up-regulate gene	Sspon.002B0039950	34.14	transport.unspecified cations
S. spontaneum-LEAF-up-regulate gene	Sspon.004A0000611	34.19.1	transport.Major Intrinsic Proteins.PIP
S. spontaneum-LEAF-up-regulate gene	Sspon.005A0011230	34.4	transport.nitrate
S. spontaneum-LEAF-up-regulate gene	Sspon.003A0007700	35.2	not assigned.unknown
S. spontaneum-LEAF-up-regulate gene	Sspon.006B0025640	35.2	not assigned.unknown
S. spontaneum-LEAF-up-regulate gene	Sspon.004A0008790	35.2	not assigned.unknown
S. spontaneum-LEAF-up-regulate gene	Sspon.003A0003320	35.2	not assigned.unknown
S. spontaneum-LEAF-up-regulate gene	Sspon.001A0039271	35.2	not assigned.unknown
S. spontaneum-LEAF-up-regulate gene	Sspon.003B0014312	35.2	not assigned.unknown
S. spontaneum-LEAF-up-regulate gene	Sspon.008A0020570	35.2	not assigned.unknown
S. spontaneum-LEAF-up-regulate gene	Sspon.001A0030420	35.2	not assigned.unknown
S. spontaneum-LEAF-up-regulate gene	Sspon.006B0019360	35.2	not assigned.unknown
S. spontaneum-LEAF-up-regulate gene	Sspon.003C0036880	35.2	not assigned.unknown
S. spontaneum-LEAF-up-regulate gene	Sspon.003B0030170	35.2	not assigned.unknown
S. spontaneum-LEAF-up-regulate gene	Sspon.004A0017420	35.2	not assigned.unknown
S. spontaneum-LEAF-up-regulate gene	Sspon.003A0009090	35.2	not assigned.unknown
S. spontaneum-LEAF-up-regulate gene	Sspon.005A0015150	35.1	not assigned.no ontology
S. spontaneum-LEAF-up-regulate gene	Sspon.002A0009391	35.1.19	not assigned.no ontology.C2 domain-containing protein
S. spontaneum-LEAF-up-regulate gene	Sspon.001D0038640	35.2	not assigned.unknown
S. spontaneum-LEAF-up-regulate gene	Sspon.006A0000970	35.1	not assigned.no ontology
S. spontaneum-LEAF-up-regulate gene	Sspon.004A0014770	35.2	not assigned.unknown
S. spontaneum-LEAF-up-regulate gene	Sspon.001A0035020	35.1	not assigned.no ontology
S. spontaneum-LEAF-up-regulate gene	Sspon.005A0018640	35.2	not assigned.unknown
S. spontaneum-LEAF-up-regulate gene	Sspon.003A0019000	35.2	not assigned.unknown
S. spontaneum-LEAF-up-regulate gene	Sspon.001A0034142	35.1	not assigned.no ontology
S. spontaneum-LEAF-up-regulate gene	Sspon.002A0012930	35.2	not assigned.unknown
S. spontaneum-LEAF-up-regulate gene	Sspon.001B0046040	35.2	not assigned.unknown
S. spontaneum-LEAF-up-regulate gene	Sspon.003A0026190	35.2	not assigned.unknown
S. spontaneum-LEAF-up-regulate gene	Sspon.002B0029410	35.2	not assigned.unknown
S. spontaneum-LEAF-up-regulate gene	Sspon.006C0024520	35.2	not assigned.unknown
S. spontaneum-LEAF-up-regulate gene	Sspon.003C0034150	35.2	not assigned.unknown
S. spontaneum-LEAF-up-regulate gene	Sspon.008C0001691	35.2	not assigned.unknown
S. spontaneum-LEAF-up-regulate gene	Sspon.005A0003980	35.2	not assigned.unknown
S. spontaneum-LEAF-up-regulate gene	Sspon.001C0009150	35.2	not assigned.unknown
S. spontaneum-LEAF-up-regulate gene	Sspon.002A0017781	35.2	not assigned.unknown
S. spontaneum-LEAF-up-regulate gene	Sspon.001A0006710	35.2	not assigned.unknown
S. spontaneum-LEAF-up-regulate gene	Sspon.007B0013451	35.2	not assigned.unknown
S. spontaneum-LEAF-up-regulate gene	Sspon.002D0002470	35.2	not assigned.unknown
S. spontaneum-LEAF-up-regulate gene	Sspon.001A0032301	35.2	not assigned.unknown
S. spontaneum-LEAF-up-regulate gene	Sspon.001A0043430	35.2	not assigned.unknown
S. spontaneum-LEAF-up-regulate gene	Sspon.003A0014360	35.2	not assigned.unknown
S. spontaneum-LEAF-up-regulate gene	Sspon.002B0017390	35.2	not assigned.unknown
S. spontaneum-LEAF-up-regulate gene	Sspon.006C0017161	35.2	not assigned.unknown
S. spontaneum-LEAF-up-regulate gene	Sspon.003B0000250	35.2	not assigned.unknown
S. spontaneum-LEAF-up-regulate gene	Sspon.007B0026150	35.2	not assigned.unknown
S. spontaneum-LEAF-up-regulate gene	Sspon.003D0008720	35.2	not assigned.unknown
S. spontaneum-LEAF-up-regulate gene	Sspon.005A0008340	35.2	not assigned.unknown
S. spontaneum-LEAF-up-regulate gene	Sspon.003A0028790	35.2	not assigned.unknown
S. spontaneum-LEAF-up-regulate gene	Sspon.002A0008580	35.2	not assigned.unknown
S. spontaneum-LEAF-up-regulate gene	Sspon.001B0008550	35.1	not assigned.no ontology
S. spontaneum-LEAF-up-regulate gene	Sspon.001A0021240	35.2	not assigned.unknown
S. spontaneum-LEAF-up-regulate gene	Sspon.006C0016220	35.2	not assigned.unknown
S. spontaneum-LEAF-up-regulate gene	Sspon.001C0006870	35.2	not assigned.unknown
S. spontaneum-LEAF-up-regulate gene	Sspon.008B0022101	35.1	not assigned.no ontology
S. spontaneum-LEAF-up-regulate gene	Sspon.008B0009321	35.2	not assigned.unknown
S. spontaneum-LEAF-up-regulate gene	Sspon.008B0009320	35.2	not assigned.unknown
S. spontaneum-LEAF-up-regulate gene	Sspon.004B0011480	35.2	not assigned.unknown
S. spontaneum-LEAF-up-regulate gene	Sspon.001B0007660	35.2	not assigned.unknown
S. spontaneum-LEAF-up-regulate gene	Sspon.002D0032920	35.2	not assigned.unknown
S. spontaneum-LEAF-up-regulate gene	Sspon.003C0001811	35.2	not assigned.unknown
S. spontaneum-LEAF-up-regulate gene	Sspon.001B0019400	35.2	not assigned.unknown
S. spontaneum-LEAF-up-regulate gene	Sspon.005A0021950	35.2	not assigned.unknown
S. spontaneum-LEAF-up-regulate gene	Sspon.005C0013450	35.2	not assigned.unknown
S. spontaneum-LEAF-up-regulate gene	Sspon.008A0002420	35.2	not assigned.unknown
S. spontaneum-LEAF-up-regulate gene	Sspon.002A0039240	35.2	not assigned.unknown
S. spontaneum-LEAF-up-regulate gene	Sspon.003A0020350	35.2	not assigned.unknown
S. spontaneum-LEAF-up-regulate gene	Sspon.005B0013103	35.1	not assigned.no ontology
S. spontaneum-LEAF-up-regulate gene	Sspon.002A0004120	35.1	not assigned.no ontology
S. spontaneum-LEAF-up-regulate gene	Sspon.003A0031000	35.2	not assigned.unknown
S. spontaneum-LEAF-up-regulate gene	Sspon.006A0018161	35.2	not assigned.unknown
S. spontaneum-LEAF-up-regulate gene	Sspon.003A0022750	35.2	not assigned.unknown
S. spontaneum-LEAF-up-regulate gene	Sspon.003A0000760	35.2	not assigned.unknown
S. spontaneum-LEAF-up-regulate gene	Sspon.003C0029750	35.2	not assigned.unknown
S. spontaneum-LEAF-up-regulate gene	Sspon.002A0008931	35.2	not assigned.unknown
S. spontaneum-LEAF-up-regulate gene	Sspon.001B0045650	35.2	not assigned.unknown
S. spontaneum-LEAF-up-regulate gene	Sspon.007A0021070	35.2	not assigned.unknown
S. spontaneum-LEAF-up-regulate gene	Sspon.003B0001050	35.1.19	not assigned.no ontology.C2 domain-containing protein
S. spontaneum-LEAF-up-regulate gene	Sspon.006C0020030	35.2	not assigned.unknown
S. spontaneum-LEAF-up-regulate gene	Sspon.007C0025620	35.2	not assigned.unknown
S. spontaneum-ROOT-down-regulate gene	Sspon.005A0023280	11.9.4.13	lipid metabolism.lipid degradation.beta-oxidation.acyl CoA reductase
S. spontaneum-ROOT-down-regulate gene	Sspon.003B0027780	16.8.5.1	secondary metabolism.flavonoids.isoflavones.isoflavone reductase
S. spontaneum-ROOT-down-regulate gene	Sspon.002A0029760	26.7	misc.oxidases - copper, flavone etc
S. spontaneum-ROOT-down-regulate gene	Sspon.002A0036730	27.3.24	RNA.regulation of transcription.MADS box transcription factor family
S. spontaneum-ROOT-down-regulate gene	Sspon.004B0004650	29.5.3	protein.degradation.cysteine protease
S. spontaneum-ROOT-down-regulate gene	Sspon.002A0036730	33.99	development.unspecified
S. spontaneum-ROOT-down-regulate gene	Sspon.003A0022492	35.2	not assigned.unknown
S. spontaneum-ROOT-up-regulate gene	Sspon.006A0016170	16.4.1	secondary metabolism.N misc.alkaloid-like
S. spontaneum-ROOT-up-regulate gene	Sspon.002D0023960	17.4.1	hormone metabolism.cytokinin.synthesis-degradation
S. spontaneum-ROOT-up-regulate gene	Sspon.005A0001153	19.14	tetrapyrrole synthesis.protochlorophyllide reductase
S. spontaneum-ROOT-up-regulate gene	Sspon.002C0033290	20.1	stress.biotic
S. spontaneum-ROOT-up-regulate gene	Sspon.002C0033290	20.1.7	stress.biotic.PR-proteins
S. spontaneum-ROOT-up-regulate gene	Sspon.002C0033290	20.2.99	stress.abiotic.unspecified
S. spontaneum-ROOT-up-regulate gene	Sspon.006A0022970	26.16	misc.myrosinaS. spontaneum-lectin-jacalin
S. spontaneum-ROOT-up-regulate gene	Sspon.005A0020864	26.13	misc.acid and other phosphatases
S. spontaneum-ROOT-up-regulate gene	Sspon.002D0023960	26.2	misc.UDP glucosyl and glucoronyl transferases
S. spontaneum-ROOT-up-regulate gene	Sspon.002A0018720	27.3.32	RNA.regulation of transcription.WRKY domain transcription factor family
S. spontaneum-ROOT-up-regulate gene	Sspon.001A0021750	29.1.10	protein.aa activation.methionine-tRNA ligase
S. spontaneum-ROOT-up-regulate gene	Sspon.007C0001121	29.1.1	protein.aa activation.tyrosine-tRNA ligase
S. spontaneum-ROOT-up-regulate gene	Sspon.007B0001080	29.1.1	protein.aa activation.tyrosine-tRNA ligase
S. spontaneum-ROOT-up-regulate gene	Sspon.001A0017570	29.5.9	protein.degradation.AAA type
S. spontaneum-ROOT-up-regulate gene	Sspon.001A0013770	29.5.11.4.2	protein.degradation.ubiquitin.E3.RING
S. spontaneum-ROOT-up-regulate gene	Sspon.002C0036870	30.2.25	signalling.receptor kinases.wall associated kinase
S. spontaneum-ROOT-up-regulate gene	Sspon.008A0014590	34.19.1	transport.Major Intrinsic Proteins.PIP
S. spontaneum-ROOT-up-regulate gene	Sspon.005A0015921	34.16	transport.ABC transporters and multidrug resistance systems
S. spontaneum-ROOT-up-regulate gene	Sspon.003B0013760	34.16	transport.ABC transporters and multidrug resistance systems
S. spontaneum-ROOT-up-regulate gene	Sspon.003B0006511	34.3	transport.amino acids
S. spontaneum-ROOT-up-regulate gene	Sspon.006C0014830	34.19.3	transport.Major Intrinsic Proteins.NIP
S. spontaneum-ROOT-up-regulate gene	Sspon.001A0004140	35.2	not assigned.unknown
S. spontaneum-ROOT-up-regulate gene	Sspon.006C0009380	35.1.26	not assigned.no ontology.DC1 domain containing protein
S. spontaneum-ROOT-up-regulate gene	Sspon.002A0020960	35.2	not assigned.unknown
S. spontaneum-ROOT-up-regulate gene	Sspon.008C0012600	35.2	not assigned.unknown
S. spontaneum-ROOT-up-regulate gene	Sspon.004A0012050	35.2	not assigned.unknown
S. spontaneum-ROOT-up-regulate gene	Sspon.006B0008730	35.2	not assigned.unknown
S. spontaneum-ROOT-up-regulate gene	Sspon.006A0015760	35.2	not assigned.unknown
